# Supplementary material for: LINC00922 decoys SIRT3 to facilitate the metastasis of colorectal cancer through up-regulation the H3K27 crotonylation of ETS1 promoter
Source: Mol Cancer. 2023 Oct 4;22:163. doi: 10.1186/s12943-023-01859-y (PMC10548613; doi:10.1186/s12943-023-01859-y)
Supplement: Supplementary file 2 — Additional file 2: Table S3 [file 12943_2023_1859_MOESM2_ESM.xlsx]

## Sheet: H3K27cr_vector_IP-vs-RIgG_vecto
	Table S3. Genes with promoter occupied by H3K27cr
geneId	seqnames	start	end	width	peak_name	fold_enrichment	#NAME?	#NAME?	annotation	geneStart	geneEnd	geneLength	geneStrand	transcriptId	distanceToTSS	Gene_symbol	gene_biotype	description
ENSG00000000938	1	27624261	27624791	531	H3K27c_IP-vs-RIgG_IgG_peak_328	4.16014	5.87668	2.21224	Promoter (<=1kb)	27612300	27624062	11763	2	ENST00000374004	-199	FGR	protein_coding	FGR proto-oncogene, Src family tyrosine kinase
ENSG00000001461	1	24455447	24456233	787	H3K27cr_IP-vs-RIgG_IgG_peak_277	3.79137	4.66851	1.35508	Promoter (<=1kb)	24456166	24466378	10213	1	ENST00000432012	0	NIPAL3	protein_coding	NIPA like domain containing 3
ENSG00000001631	7	92243891	92245235	1345	H3K27cr_IP-vs-RIgG_IgG_peak_18746	3.62943	4.60234	1.35508	Promoter (<=1kb)	92240849	92244149	3301	2	ENST00000470309	0	KRIT1	protein_coding	KRIT1 ankyrin repeat containing
ENSG00000002016	12	948217	949090	874	H3K27cr_IP-vs-RIgG_IgG_peak_4172	4.92993	7.09542	3.10604	Promoter (<=1kb)	929772	949519	19748	2	ENST00000397230	429	RAD52	protein_coding	RAD52 homolog, DNA repair protein
ENSG00000002746	7	43480069	43481485	1417	H3K27cr_IP-vs-RIgG_IgG_peak_18556	3.75448	5.69301	2.05124	Promoter (<=1kb)	43479653	43541994	62342	1	ENST00000429529	416	HECW1	protein_coding	HECT, C2 and WW domain containing E3 ubiquitin protein ligase 1
ENSG00000002919	17	48108078	48108744	667	H3K27cr_IP-vs-RIgG_IgG_peak_9156	3.85976	4.95714	1.60647	Promoter (<=1kb)	48107894	48121458	13565	1	ENST00000584335	184	SNX11	protein_coding	sorting nexin 11
ENSG00000002933	7	150801831	150803785	1955	H3K27cr_IP-vs-RIgG_IgG_peak_19018	4.06016	5.266	1.81626	Promoter (<=1kb)	150802056	150805114	3059	1	ENST00000462826	0	TMEM176A	protein_coding	transmembrane protein 176A
ENSG00000004142	17	28356437	28356855	419	H3K27cr_IP-vs-RIgG_IgG_peak_8830	3.79137	4.66851	1.35508	Promoter (<=1kb)	28347661	28357463	9803	2	ENST00000618887	608	POLDIP2	protein_coding	DNA polymerase delta interacting protein 2
ENSG00000004897	17	47187766	47188763	998	H3K27cr_IP-vs-RIgG_IgG_peak_9126	4.1843	5.4578	1.95209	Promoter (<=1kb)	47157060	47188936	31877	2	ENST00000528748	173	CDC27	protein_coding	cell division cycle 27
ENSG00000004939	17	44262436	44264427	1992	H3K27cr_IP-vs-RIgG_IgG_peak_9086	3.79137	4.66851	1.35508	Promoter (<=1kb)	44260404	44262066	1663	2	ENST00000471005	-370	SLC4A1	protein_coding	solute carrier family 4 member 1 (Diego blood group)
ENSG00000005339	16	3730213	3730608	396	H3K27cr_IP-vs-RIgG_IgG_peak_7650	3.79137	4.66851	1.35508	Promoter (<=1kb)	3730512	3731250	739	2	ENST00000637492	642	CREBBP	protein_coding	CREB binding protein
ENSG00000005379	17	58306323	58307678	1356	H3K27cr_IP-vs-RIgG_IgG_peak_9367	5.62015	9.81002	5.27448	Promoter (<=1kb)	58301231	58306357	5127	2	ENST00000581675	0	TSPOAP1	protein_coding	TSPO associated protein 1
ENSG00000005379	17	58310815	58311664	850	H3K27cr_IP-vs-RIgG_IgG_peak_9368	5.21314	7.54265	3.43763	Promoter (<=1kb)	58306342	58310740	4399	2	ENST00000582679	-75	TSPOAP1	protein_coding	TSPO associated protein 1
ENSG00000005810	13	77327894	77328413	520	H3K27cr_IP-vs-RIgG_IgG_peak_5704	3.63439	5.25191	1.80448	Promoter (<=1kb)	77044657	77327094	282438	2	ENST00000544440	-800	MYCBP2	protein_coding	MYC binding protein 2
ENSG00000005882	17	50097085	50099500	2416	H3K27cr_IP-vs-RIgG_IgG_peak_9234	3.51259	4.61898	1.35508	Promoter (<=1kb)	50097513	50108245	10733	1	ENST00000515040	0	PDK2	protein_coding	pyruvate dehydrogenase kinase 2
ENSG00000005884	17	50063439	50064600	1162	H3K27cr_IP-vs-RIgG_IgG_peak_9231	3.462	4.95727	1.60647	Promoter (<=1kb)	50063538	50066032	2495	1	ENST00000570989	0	ITGA3	protein_coding	integrin subunit alpha 3
ENSG00000005961	17	44382040	44382585	546	H3K27cr_IP-vs-RIgG_IgG_peak_9088	4.2653	5.58325	1.95756	Promoter (<=1kb)	44373924	44383497	9574	2	ENST00000592462	912	ITGA2B	protein_coding	integrin subunit alpha 2b
ENSG00000006062	17	45315670	45316145	476	H3K27cr_IP-vs-RIgG_IgG_peak_9103	5.11414	7.38616	3.34416	Promoter (<=1kb)	45263119	45317020	53902	2	ENST00000344686	875	MAP3K14	protein_coding	mitogen-activated protein kinase kinase kinase 14
ENSG00000006071	11	17426292	17426978	687	H3K27cr_IP-vs-RIgG_IgG_peak_3313	3.79137	4.66851	1.35508	Promoter (<=1kb)	17392935	17427919	34985	2	ENST00000643925	941	ABCC8	protein_coding	ATP binding cassette subfamily C member 8
ENSG00000006125	17	35586282	35587321	1040	H3K27cr_IP-vs-RIgG_IgG_peak_8971	3.79137	4.66851	1.35508	Promoter (<=1kb)	35586899	35657791	70893	1	ENST00000616784	0	AP2B1	protein_coding	adaptor related protein complex 2 subunit beta 1
ENSG00000006283	17	50565758	50568715	2958	H3K27cr_IP-vs-RIgG_IgG_peak_9253	4.48176	6.13997	2.40754	Promoter (<=1kb)	50569165	50573674	4510	1	ENST00000570567	-450	CACNA1G	protein_coding	calcium voltage-gated channel subunit alpha1 G
ENSG00000006283	17	50599044	50599345	302	H3K27cr_IP-vs-RIgG_IgG_peak_9257	3.62943	4.60234	1.35508	Promoter (<=1kb)	50599725	50607510	7786	1	ENST00000506520	-380	CACNA1G	protein_coding	calcium voltage-gated channel subunit alpha1 G
ENSG00000006625	7	30505011	30505718	708	H3K27cr_IP-vs-RIgG_IgG_peak_18456	3.79137	4.66851	1.35508	Promoter (<=1kb)	30496623	30504841	8219	2	ENST00000005374	-170	GGCT	protein_coding	gamma-glutamylcyclotransferase
ENSG00000006704	7	74452171	74453865	1695	H3K27cr_IP-vs-RIgG_IgG_peak_18695	5.21314	7.54265	3.43763	Promoter (<=1kb)	74453790	74602590	148801	1	ENST00000265755	0	GTF2IRD1	protein_coding	GTF2I repeat domain containing 1
ENSG00000006740	17	12954452	12955355	904	H3K27cr_IP-vs-RIgG_IgG_peak_8719	3.78195	5.04517	1.6602	Promoter (<=1kb)	12955764	12974310	18547	1	ENST00000583608	-409	ARHGAP44	protein_coding	Rho GTPase activating protein 44
ENSG00000007038	16	2819455	2819954	500	H3K27cr_IP-vs-RIgG_IgG_peak_7642	3.79137	4.66851	1.35508	Promoter (<=1kb)	2818927	2826304	7378	1	ENST00000575739	528	PRSS21	protein_coding	serine protease 21
ENSG00000007168	17	2594829	2595205	377	H3K27cr_IP-vs-RIgG_IgG_peak_8557	3.79137	4.66851	1.35508	Promoter (<=1kb)	2594327	2685608	91282	1	ENST00000676188	502	PAFAH1B1	protein_coding	platelet activating factor acetylhydrolase 1b regulatory subunit 1
ENSG00000007202	17	28645889	28646552	664	H3K27cr_IP-vs-RIgG_IgG_peak_8838	4.73922	6.54266	2.66085	Promoter (<=1kb)	28614882	28645454	30573	2	ENST00000389003	-435	KIAA0100	protein_coding	KIAA0100
ENSG00000007314	17	63950244	63950697	454	H3K27cr_IP-vs-RIgG_IgG_peak_9479	3.79137	4.66851	1.35508	Promoter (<=1kb)	63947954	63949704	1751	2	ENST00000584310	-540	SCN4A	protein_coding	sodium voltage-gated channel alpha subunit 4
ENSG00000007341	1	112617856	112618742	887	H3K27cr_IP-vs-RIgG_IgG_peak_1024	4.73922	6.54266	2.66085	Promoter (<=1kb)	112583972	112618217	34246	2	ENST00000369664	0	ST7L	protein_coding	suppression of tumorigenicity 7 like
ENSG00000007545	16	1615587	1616254	668	H3K27cr_IP-vs-RIgG_IgG_peak_7634	4.2653	5.58325	1.95756	Promoter (<=1kb)	1614640	1677906	63267	1	ENST00000293925	947	CRAMP1	protein_coding	cramped chromatin regulator homolog 1
ENSG00000008118	1	209607317	209608769	1453	H3K27cr_IP-vs-RIgG_IgG_peak_1620	3.51259	4.61898	1.35508	Promoter (<=1kb)	209607794	209611944	4151	1	ENST00000494990	0	CAMK1G	protein_coding	calcium/calmodulin dependent protein kinase IG
ENSG00000008130	1	1777121	1777866	746	H3K27cr_IP-vs-RIgG_IgG_peak_7	3.79137	4.66851	1.35508	Promoter (<=1kb)	1756588	1778419	21832	2	ENST00000492768	553	NADK	protein_coding	NAD kinase
ENSG00000008226	3	38037789	38039083	1295	H3K27cr_IP-vs-RIgG_IgG_peak_14504	3.75448	5.69301	2.05124	Promoter (<=1kb)	38039205	38097798	58594	1	ENST00000440294	-122	DLEC1	protein_coding	DLEC1 cilia and flagella associated protein
ENSG00000008282	7	106110871	106111592	722	H3K27cr_IP-vs-RIgG_IgG_peak_18809	3.79137	4.66851	1.35508	Promoter (<=1kb)	106091640	106112142	20503	2	ENST00000634737	550	SYPL1	protein_coding	synaptophysin like 1
ENSG00000008311	7	122083238	122083642	405	H3K27cr_IP-vs-RIgG_IgG_peak_18875	4.00081	5.17446	1.77251	Promoter (<=1kb)	122077836	122082872	5037	2	ENST00000426162	-366	AASS	protein_coding	aminoadipate-semialdehyde synthase
ENSG00000008323	12	6311294	6311663	370	H3K27cr_IP-vs-RIgG_IgG_peak_4254	4.2653	5.58325	1.95756	Promoter (<=1kb)	6310933	6328505	17573	1	ENST00000396988	361	PLEKHG6	protein_coding	pleckstrin homology and RhoGEF domain containing G6
ENSG00000009335	7	157139858	157140276	419	H3K27cr_IP-vs-RIgG_IgG_peak_19064	3.79137	4.66851	1.35508	Promoter (<=1kb)	157139279	157170450	31172	1	ENST00000430750	579	UBE3C	protein_coding	ubiquitin protein ligase E3C
ENSG00000010219	12	4588668	4589249	582	H3K27cr_IP-vs-RIgG_IgG_peak_4226	3.79137	4.66851	1.35508	Promoter (<=1kb)	4590078	4615302	25225	1	ENST00000540757	-829	DYRK4	protein_coding	dual specificity tyrosine phosphorylation regulated kinase 4
ENSG00000010256	3	48608189	48609050	862	H3K27cr_IP-vs-RIgG_IgG_peak_14603	4.2653	5.58325	1.95756	Promoter (<=1kb)	48599054	48609626	10573	2	ENST00000415995	576	UQCRC1	protein_coding	ubiquinol-cytochrome c reductase core protein 1
ENSG00000010292	12	6494212	6494957	746	H3K27cr_IP-vs-RIgG_IgG_peak_4266	3.79137	4.66851	1.35508	Promoter (<=1kb)	6494102	6531955	37854	1	ENST00000315579	110	NCAPD2	protein_coding	non-SMC condensin I complex subunit D2
ENSG00000010704	6	26087903	26088924	1022	H3K27cr_IP-vs-RIgG_IgG_peak_17409	3.79137	4.66851	1.35508	Promoter (<=1kb)	26087439	26094553	7115	1	ENST00000309234	464	HFE	protein_coding	homeostatic iron regulator
ENSG00000011332	19	38223052	38223580	529	H3K27cr_IP-vs-RIgG_IgG_peak_10876	4.03358	5.225	1.7807	Promoter (<=1kb)	38211702	38223298	11597	2	ENST00000414789	0	DPF1	protein_coding	double PHD fingers 1
ENSG00000012171	3	50268420	50269672	1253	H3K27cr_IP-vs-RIgG_IgG_peak_14611	4.92993	7.09542	3.10604	Promoter (<=1kb)	50268874	50277139	8266	1	ENST00000619119	0	SEMA3B	protein_coding	semaphorin 3B
ENSG00000012223	3	46465574	46465925	352	H3K27cr_IP-vs-RIgG_IgG_peak_14581	3.79137	4.66851	1.35508	Promoter (<=1kb)	46455429	46464905	9477	2	ENST00000431944	-669	LTF	protein_coding	lactotransferrin
ENSG00000012232	8	28629628	28631058	1431	H3K27cr_IP-vs-RIgG_IgG_peak_19345	3.79137	4.66851	1.35508	Promoter (<=1kb)	28631406	28713513	82108	1	ENST00000520940	-348	EXTL3	protein_coding	exostosin like glycosyltransferase 3
ENSG00000012232	8	28632343	28632697	355	H3K27cr_IP-vs-RIgG_IgG_peak_19346	3.74803	4.60225	1.35508	Promoter (<=1kb)	28631432	28715610	84179	1	ENST00000454906	911	EXTL3	protein_coding	exostosin like glycosyltransferase 3
ENSG00000013588	12	12891753	12892422	670	H3K27cr_IP-vs-RIgG_IgG_peak_4320	3.79137	4.66851	1.35508	Promoter (<=1kb)	12891974	12909070	17097	1	ENST00000534831	0	GPRC5A	protein_coding	G protein-coupled receptor class C group 5 member A
ENSG00000014216	11	65182549	65183392	844	H3K27cr_IP-vs-RIgG_IgG_peak_3639	3.79137	4.66851	1.35508	Promoter (<=1kb)	65183336	65188000	4665	1	ENST00000526468	0	CAPN1	protein_coding	calpain 1
ENSG00000014216	11	65185357	65185899	543	H3K27cr_IP-vs-RIgG_IgG_peak_3640	3.79137	4.66851	1.35508	Promoter (<=1kb)	65185932	65187686	1755	1	ENST00000527897	-33	CAPN1	protein_coding	calpain 1
ENSG00000014914	1	149930739	149931250	512	H3K27cr_IP-vs-RIgG_IgG_peak_1127	4.2653	5.58325	1.95756	Promoter (<=1kb)	149930077	149931387	1311	2	ENST00000490310	137	MTMR11	protein_coding	myotubularin related protein 11
ENSG00000014914	1	149936884	149938297	1414	H3K27cr_IP-vs-RIgG_IgG_peak_1128	4.48176	6.13997	2.40754	Promoter (<=1kb)	149928651	149936879	8229	2	ENST00000439741	-5	MTMR11	protein_coding	myotubularin related protein 11
ENSG00000015676	7	44490912	44491476	565	H3K27cr_IP-vs-RIgG_IgG_peak_18563	4.03358	5.225	1.7807	Promoter (<=1kb)	44379119	44490658	111540	2	ENST00000355451	-254	NUDCD3	protein_coding	NudC domain containing 3
ENSG00000018189	4	70703514	70704531	1018	H3K27cr_IP-vs-RIgG_IgG_peak_15766	3.79137	4.66851	1.35508	Promoter (<=1kb)	70704204	70705230	1027	1	ENST00000514898	0	RUFY3	protein_coding	RUN and FYVE domain containing 3
ENSG00000018189	4	70783282	70784189	908	H3K27cr_IP-vs-RIgG_IgG_peak_15767	3.79137	4.66851	1.35508	Promoter (<=1kb)	70784866	70800182	15317	1	ENST00000504805	-677	RUFY3	protein_coding	RUN and FYVE domain containing 3
ENSG00000018280	2	218389302	218390479	1178	H3K27cr_IP-vs-RIgG_IgG_peak_12273	3.79137	4.66851	1.35508	Promoter (<=1kb)	218389965	218391771	1807	1	ENST00000490872	0	SLC11A1	protein_coding	solute carrier family 11 member 1
ENSG00000018408	3	149575346	149576864	1519	H3K27cr_IP-vs-RIgG_IgG_peak_15133	6.39092	12.2898	7.35889	Promoter (<=1kb)	149520841	149576252	55412	2	ENST00000472417	0	WWTR1	protein_coding	WW domain containing transcription regulator 1
ENSG00000018625	1	160114885	160115889	1005	H3K27cr_IP-vs-RIgG_IgG_peak_1272	3.79137	4.66851	1.35508	Promoter (<=1kb)	160115759	160137202	21444	1	ENST00000472488	0	ATP1A2	protein_coding	ATPase Na+/K+ transporting subunit alpha 2
ENSG00000018625	1	160137084	160137389	306	H3K27cr_IP-vs-RIgG_IgG_peak_1274	4.03358	5.225	1.7807	Promoter (<=1kb)	160136671	160140058	3388	1	ENST00000463989	413	ATP1A2	protein_coding	ATPase Na+/K+ transporting subunit alpha 2
ENSG00000019186	20	54174702	54175775	1074	H3K27cr_IP-vs-RIgG_IgG_peak_13250	6.50891	10.5512	5.91662	Promoter (<=1kb)	54153446	54173986	20541	2	ENST00000216862	-716	CYP24A1	protein_coding	cytochrome P450 family 24 subfamily A member 1
ENSG00000021300	11	73659690	73660440	751	H3K27cr_IP-vs-RIgG_IgG_peak_3748	3.79137	4.66851	1.35508	Promoter (<=1kb)	73660309	73661734	1426	1	ENST00000545106	0	PLEKHB1	protein_coding	pleckstrin homology domain containing B1
ENSG00000022556	19	54967300	54967880	581	H3K27cr_IP-vs-RIgG_IgG_peak_11083	4.2653	5.58325	1.95756	Promoter (<=1kb)	54966406	55001135	34730	1	ENST00000263437	894	NLRP2	protein_coding	NLR family pyrin domain containing 2
ENSG00000023041	10	112445866	112446621	756	H3K27cr_IP-vs-RIgG_IgG_peak_2829	3.85384	5.15824	1.75969	Promoter (<=1kb)	112430724	112446901	16178	2	ENST00000369404	280	ZDHHC6	protein_coding	zinc finger DHHC-type palmitoyltransferase 6
ENSG00000023171	11	123454641	123455563	923	H3K27cr_IP-vs-RIgG_IgG_peak_4090	4.2653	5.58325	1.95756	Promoter (<=1kb)	123454658	123600547	145890	1	ENST00000633646	0	GRAMD1B	protein_coding	GRAM domain containing 1B
ENSG00000023171	11	123607864	123608552	689	H3K27cr_IP-vs-RIgG_IgG_peak_4097	4.2653	5.58325	1.95756	Promoter (<=1kb)	123607809	123623055	15247	1	ENST00000450171	55	GRAMD1B	protein_coding	GRAM domain containing 1B
ENSG00000023839	10	99780657	99785434	4778	H3K27cr_IP-vs-RIgG_IgG_peak_2626	4.68703	10.0952	5.5233	Promoter (<=1kb)	99782640	99794348	11709	1	ENST00000648689	0	ABCC2	protein_coding	ATP binding cassette subfamily C member 2
ENSG00000025800	1	32108558	32109038	481	H3K27cr_IP-vs-RIgG_IgG_peak_395	5.21314	7.54265	3.43763	Promoter (<=1kb)	32108058	32173173	65116	1	ENST00000471599	500	KPNA6	protein_coding	karyopherin subunit alpha 6
ENSG00000025800	1	32142327	32142918	592	H3K27cr_IP-vs-RIgG_IgG_peak_396	4.03358	5.225	1.7807	Promoter (<=1kb)	32142923	32162394	19472	1	ENST00000469790	-5	KPNA6	protein_coding	karyopherin subunit alpha 6
ENSG00000027075	14	61524394	61525878	1485	H3K27cr_IP-vs-RIgG_IgG_peak_6220	4.2653	5.58325	1.95756	Promoter (<=1kb)	61525090	61529205	4116	1	ENST00000555110	0	PRKCH	protein_coding	protein kinase C eta
ENSG00000027075	14	61527029	61528300	1272	H3K27cr_IP-vs-RIgG_IgG_peak_6221	4.1843	5.4578	1.95209	Promoter (<=1kb)	61527937	61547846	19910	1	ENST00000553846	0	PRKCH	protein_coding	protein kinase C eta
ENSG00000028277	19	42131311	42132190	880	H3K27cr_IP-vs-RIgG_IgG_peak_10929	5.21314	7.54265	3.43763	Promoter (<=1kb)	42095788	42132391	36604	2	ENST00000528894	201	POU2F2	protein_coding	POU class 2 homeobox 2
ENSG00000029364	14	69399271	69399711	441	H3K27cr_IP-vs-RIgG_IgG_peak_6347	3.79137	4.66851	1.35508	Promoter (<=1kb)	69399370	69458593	59224	1	ENST00000557046	0	SLC39A9	protein_coding	solute carrier family 39 member 9
ENSG00000031698	1	109214821	109215508	688	H3K27cr_IP-vs-RIgG_IgG_peak_962	4.56637	7.07181	3.10604	Promoter (<=1kb)	109213982	109238148	24167	1	ENST00000369923	839	SARS1	protein_coding	seryl-tRNA synthetase 1
ENSG00000033030	12	122500124	122500788	665	H3K27cr_IP-vs-RIgG_IgG_peak_5181	3.79137	4.66851	1.35508	Promoter (<=1kb)	122471600	122500595	28996	2	ENST00000543897	0	ZCCHC8	protein_coding	zinc finger CCHC-type containing 8
ENSG00000034053	15	29043552	29044989	1438	H3K27cr_IP-vs-RIgG_IgG_peak_6736	4.0905	5.31283	1.85807	Promoter (<=1kb)	29044324	29054675	10352	1	ENST00000558358	0	APBA2	protein_coding	amyloid beta precursor protein binding family A member 2
ENSG00000035664	15	63912553	63913593	1041	H3K27cr_IP-vs-RIgG_IgG_peak_7204	3.79137	4.66851	1.35508	Promoter (<=1kb)	63909184	63911943	2760	2	ENST00000558064	-610	DAPK2	protein_coding	death associated protein kinase 2
ENSG00000035681	8	58658371	58659024	654	H3K27cr_IP-vs-RIgG_IgG_peak_19537	4.2653	5.58325	1.95756	Promoter (<=1kb)	58631428	58659214	27787	2	ENST00000519871	190	NSMAF	protein_coding	neutral sphingomyelinase activation associated factor
ENSG00000035681	8	58660091	58661300	1210	H3K27cr_IP-vs-RIgG_IgG_peak_19538	4.2653	5.58325	1.95756	Promoter (<=1kb)	58583508	58659853	76346	2	ENST00000038176	-238	NSMAF	protein_coding	neutral sphingomyelinase activation associated factor
ENSG00000036448	8	2084352	2084828	477	H3K27cr_IP-vs-RIgG_IgG_peak_19119	3.79137	4.66851	1.35508	Promoter (<=1kb)	2085000	2094025	9026	1	ENST00000518803	-172	MYOM2	protein_coding	myomesin 2
ENSG00000036672	11	119379449	119379902	454	H3K27cr_IP-vs-RIgG_IgG_peak_4027	3.79137	4.66851	1.35508	Promoter (<=1kb)	119373068	119379115	6048	2	ENST00000527843	-334	USP2	protein_coding	ubiquitin specific peptidase 2
ENSG00000038358	16	67873815	67874300	486	H3K27cr_IP-vs-RIgG_IgG_peak_8192	4.2653	5.58325	1.95756	Promoter (<=1kb)	67873372	67880489	7118	1	ENST00000536072	443	EDC4	protein_coding	enhancer of mRNA decapping 4
ENSG00000038382	5	14388402	14388763	362	H3K27cr_IP-vs-RIgG_IgG_peak_16313	3.7798	4.83401	1.49576	Promoter (<=1kb)	14388613	14397341	8729	1	ENST00000502490	0	TRIO	protein_coding	trio Rho guanine nucleotide exchange factor
ENSG00000042832	8	132972227	132973314	1088	H3K27cr_IP-vs-RIgG_IgG_peak_20061	4.01052	5.63711	2.00743	Promoter (<=1kb)	132972261	133017967	45707	1	ENST00000522523	0	TG	protein_coding	thyroglobulin
ENSG00000042832	8	133112569	133113370	802	H3K27cr_IP-vs-RIgG_IgG_peak_20068	3.62943	4.60234	1.35508	Promoter (<=1kb)	133113503	133134891	21389	1	ENST00000521107	-133	TG	protein_coding	thyroglobulin
ENSG00000043514	1	39882533	39883099	567	H3K27cr_IP-vs-RIgG_IgG_peak_506	3.79137	4.66851	1.35508	Promoter (<=1kb)	39838110	39883425	45316	2	ENST00000648678	326	TRIT1	protein_coding	tRNA isopentenyltransferase 1
ENSG00000047617	12	5946093	5946794	702	H3K27cr_IP-vs-RIgG_IgG_peak_4245	3.79137	4.66851	1.35508	Promoter (<=1kb)	5562651	5946232	383582	2	ENST00000327087	0	ANO2	protein_coding	anoctamin 2
ENSG00000048342	4	15526343	15526644	302	H3K27cr_IP-vs-RIgG_IgG_peak_15522	4.03358	5.225	1.7807	Promoter (<=1kb)	15527619	15533453	5835	1	ENST00000510220	-975	CC2D2A	protein_coding	coiled-coil and C2 domain containing 2A
ENSG00000048392	8	102237861	102238351	491	H3K27cr_IP-vs-RIgG_IgG_peak_19793	3.86385	5.40084	1.91803	Promoter (<=1kb)	102205625	102238775	33151	2	ENST00000621845	424	RRM2B	protein_coding	ribonucleotide reductase regulatory TP53 inducible subunit M2B
ENSG00000048544	6	42216353	42217141	789	H3K27cr_IP-vs-RIgG_IgG_peak_17693	3.79137	4.66851	1.35508	Promoter (<=1kb)	42206807	42217861	11055	2	ENST00000053468	720	MRPS10	protein_coding	mitochondrial ribosomal protein S10
ENSG00000048707	1	12478928	12480941	2014	H3K27cr_IP-vs-RIgG_IgG_peak_126	5.21314	7.54265	3.43763	Promoter (<=1kb)	12478549	12506972	28424	1	ENST00000645148	379	VPS13D	protein_coding	vacuolar protein sorting 13 homolog D
ENSG00000049130	12	88577113	88579591	2479	H3K27cr_IP-vs-RIgG_IgG_peak_4907	4.92993	7.09542	3.10604	Promoter (<=1kb)	88494471	88580301	85831	2	ENST00000646633	710	KITLG	protein_coding	KIT ligand
ENSG00000049130	12	88580805	88581570	766	H3K27cr_IP-vs-RIgG_IgG_peak_4908	4.14358	6.36302	2.58474	Promoter (<=1kb)	88492793	88580851	88059	2	ENST00000347404	0	KITLG	protein_coding	KIT ligand
ENSG00000049246	1	7787334	7787755	422	H3K27cr_IP-vs-RIgG_IgG_peak_58	4.03358	5.225	1.7807	Promoter (<=1kb)	7787322	7788570	1249	1	ENST00000602883	12	PER3	protein_coding	period circadian regulator 3
ENSG00000049540	7	74028863	74029186	324	H3K27cr_IP-vs-RIgG_IgG_peak_18689	3.86385	5.40084	1.91803	Promoter (<=1kb)	74028188	74068700	40513	1	ENST00000320399	675	ELN	protein_coding	elastin
ENSG00000049540	7	74046947	74047405	459	H3K27cr_IP-vs-RIgG_IgG_peak_18690	3.79137	4.66851	1.35508	Promoter (<=1kb)	74046659	74052236	5578	1	ENST00000493839	288	ELN	protein_coding	elastin
ENSG00000049759	18	58314986	58316486	1501	H3K27cr_IP-vs-RIgG_IgG_peak_10388	4.03358	5.225	1.7807	Promoter (<=1kb)	58314555	58329127	14573	1	ENST00000592601	431	NEDD4L	protein_coding	NEDD4 like E3 ubiquitin protein ligase
ENSG00000050405	12	50201102	50204788	3687	H3K27cr_IP-vs-RIgG_IgG_peak_4575	4.91763	7.95575	3.78795	Promoter (<=1kb)	50175788	50202112	26325	2	ENST00000547825	0	LIMA1	protein_coding	LIM domain and actin binding 1
ENSG00000050820	16	75246996	75247344	349	H3K27cr_IP-vs-RIgG_IgG_peak_8279	4.2653	5.58325	1.95756	Promoter (<=1kb)	75229453	75248240	18788	2	ENST00000542031	896	BCAR1	protein_coding	BCAR1 scaffold protein, Cas family member
ENSG00000052723	1	114779317	114780052	736	H3K27cr_IP-vs-RIgG_IgG_peak_1042	3.79137	4.66851	1.35508	Promoter (<=1kb)	114774142	114780190	6049	2	ENST00000369524	138	SIKE1	protein_coding	suppressor of IKBKE 1
ENSG00000053108	5	133332517	133333468	952	H3K27cr_IP-vs-RIgG_IgG_peak_16848	4.48176	6.13997	2.40754	Promoter (<=1kb)	133312417	133334058	21642	2	ENST00000514998	590	FSTL4	protein_coding	follistatin like 4
ENSG00000054219	2	159905243	159906141	899	H3K27cr_IP-vs-RIgG_IgG_peak_12052	3.66337	4.47316	1.35491	Promoter (<=1kb)	159803355	159904756	101402	2	ENST00000263636	-487	LY75	protein_coding	lymphocyte antigen 75
ENSG00000054356	2	219291511	219293235	1725	H3K27cr_IP-vs-RIgG_IgG_peak_12297	4.21511	6.21938	2.46516	Promoter (<=1kb)	219289625	219292896	3272	2	ENST00000460801	0	PTPRN	protein_coding	protein tyrosine phosphatase receptor type N
ENSG00000054356	2	219295683	219296352	670	H3K27cr_IP-vs-RIgG_IgG_peak_12298	4.73922	6.54266	2.66085	Promoter (<=1kb)	219289649	219296341	6693	2	ENST00000443981	0	PTPRN	protein_coding	protein tyrosine phosphatase receptor type N
ENSG00000054938	11	74703766	74704658	893	H3K27cr_IP-vs-RIgG_IgG_peak_3758	4.73922	6.54266	2.66085	Promoter (<=1kb)	74696429	74704635	8207	2	ENST00000525413	0	CHRDL2	protein_coding	chordin like 2
ENSG00000054938	11	74729180	74730483	1304	H3K27cr_IP-vs-RIgG_IgG_peak_3760	3.79137	4.66851	1.35508	Promoter (<=1kb)	74700922	74731153	30232	2	ENST00000534159	670	CHRDL2	protein_coding	chordin like 2
ENSG00000055130	7	148700093	148700763	671	H3K27cr_IP-vs-RIgG_IgG_peak_19002	5.21314	7.54265	3.43763	Promoter (<=1kb)	148700007	148760484	60478	1	ENST00000662975	86	CUL1	protein_coding	cullin 1
ENSG00000055163	5	157301504	157302205	702	H3K27cr_IP-vs-RIgG_IgG_peak_17050	3.79137	4.66851	1.35508	Promoter (<=1kb)	157300818	157303123	2306	1	ENST00000518511	686	CYFIP2	protein_coding	cytoplasmic FMR1 interacting protein 2
ENSG00000055163	5	157383552	157384276	725	H3K27cr_IP-vs-RIgG_IgG_peak_17052	3.71938	4.55852	1.35508	Promoter (<=1kb)	157384306	157389542	5237	1	ENST00000522884	-30	CYFIP2	protein_coding	cytoplasmic FMR1 interacting protein 2
ENSG00000055208	6	149318749	149319651	903	H3K27cr_IP-vs-RIgG_IgG_peak_18141	4.2653	5.58325	1.95756	Promoter (<=1kb)	149318582	149347225	28644	1	ENST00000461481	167	TAB2	protein_coding	TGF-beta activated kinase 1 (MAP3K7) binding protein 2
ENSG00000055332	2	37156098	37156519	422	H3K27cr_IP-vs-RIgG_IgG_peak_11344	4.2653	5.58325	1.95756	Promoter (<=1kb)	37099210	37156980	57771	2	ENST00000233057	461	EIF2AK2	protein_coding	eukaryotic translation initiation factor 2 alpha kinase 2
ENSG00000055332	2	37157613	37157890	278	H3K27cr_IP-vs-RIgG_IgG_peak_11345	4.2653	5.58325	1.95756	Promoter (<=1kb)	37141635	37157065	15431	2	ENST00000390013	-548	EIF2AK2	protein_coding	eukaryotic translation initiation factor 2 alpha kinase 2
ENSG00000055483	17	78839110	78839912	803	H3K27cr_IP-vs-RIgG_IgG_peak_9856	3.79137	4.66851	1.35508	Promoter (<=1kb)	78829004	78838794	9791	2	ENST00000586896	-316	USP36	protein_coding	ubiquitin specific peptidase 36
ENSG00000055917	2	20351775	20352431	657	H3K27cr_IP-vs-RIgG_IgG_peak_11236	4.73922	6.54266	2.66085	Promoter (<=1kb)	20307981	20352222	44242	2	ENST00000442400	0	PUM2	protein_coding	pumilio RNA binding family member 2
ENSG00000057019	3	98894060	98900967	6908	H3K27cr_IP-vs-RIgG_IgG_peak_14821	3.03794	5.35401	1.89384	Promoter (<=1kb)	98825334	98895412	70079	2	ENST00000486004	0	DCBLD2	protein_coding	discoidin, CUB and LCCL domain containing 2
ENSG00000057663	6	106324242	106325523	1282	H3K27cr_IP-vs-RIgG_IgG_peak_17966	3.79137	4.66851	1.35508	Promoter (<=1kb)	106184476	106325417	140942	2	ENST00000343245	0	ATG5	protein_coding	autophagy related 5
ENSG00000057935	2	42569515	42570485	971	H3K27cr_IP-vs-RIgG_IgG_peak_11378	4.03358	5.225	1.7807	Promoter (<=1kb)	42570437	42656205	85769	1	ENST00000493983	0	MTA3	protein_coding	metastasis associated 1 family member 3
ENSG00000058335	15	79064280	79065257	978	H3K27cr_IP-vs-RIgG_IgG_peak_7415	3.62943	4.60234	1.35508	Promoter (<=1kb)	78978380	79064663	86284	2	ENST00000560334	0	RASGRF1	protein_coding	Ras protein specific guanine nucleotide releasing factor 1
ENSG00000058729	5	97181912	97182378	467	H3K27cr_IP-vs-RIgG_IgG_peak_16739	3.86385	5.40084	1.91803	Promoter (<=1kb)	97178830	97183160	4331	2	ENST00000511920	782	RIOK2	protein_coding	RIO kinase 2
ENSG00000059758	12	96400909	96401211	303	H3K27cr_IP-vs-RIgG_IgG_peak_4959	3.79137	4.66851	1.35508	Promoter (<=1kb)	96280424	96400480	120057	2	ENST00000543119	-429	CDK17	protein_coding	cyclin dependent kinase 17
ENSG00000059915	10	102417446	102418416	971	H3K27cr_IP-vs-RIgG_IgG_peak_2723	4.73922	6.54266	2.66085	Promoter (<=1kb)	102402619	102418785	16167	2	ENST00000020673	369	PSD	protein_coding	pleckstrin and Sec7 domain containing
ENSG00000060138	12	10717033	10718115	1083	H3K27cr_IP-vs-RIgG_IgG_peak_4300	3.74803	4.60225	1.35508	Promoter (<=1kb)	10701274	10718115	16842	2	ENST00000542641	0	YBX3	protein_coding	Y-box binding protein 3
ENSG00000060642	1	26786486	26787670	1185	H3K27cr_IP-vs-RIgG_IgG_peak_311	3.79137	4.66851	1.35508	Promoter (<=1kb)	26787054	26798257	11204	1	ENST00000455364	0	PIGV	protein_coding	phosphatidylinositol glycan anchor biosynthesis class V
ENSG00000060642	1	26788303	26789101	799	H3K27cr_IP-vs-RIgG_IgG_peak_312	4.2653	5.58325	1.95756	Promoter (<=1kb)	26788928	26798268	9341	1	ENST00000078527	0	PIGV	protein_coding	phosphatidylinositol glycan anchor biosynthesis class V
ENSG00000060656	1	29278294	29279217	924	H3K27cr_IP-vs-RIgG_IgG_peak_345	3.79137	4.66851	1.35508	Promoter (<=1kb)	29279551	29312706	33156	1	ENST00000415600	-334	PTPRU	protein_coding	protein tyrosine phosphatase receptor type U
ENSG00000061273	12	47820204	47820793	590	H3K27cr_IP-vs-RIgG_IgG_peak_4526	4.92993	7.09542	3.10604	Promoter (<=1kb)	47783841	47820612	36772	2	ENST00000427332	0	HDAC7	protein_coding	histone deacetylase 7
ENSG00000061273	12	47821466	47822511	1046	H3K27cr_IP-vs-RIgG_IgG_peak_4527	3.79137	4.66851	1.35508	Promoter (<=1kb)	47783841	47820612	36772	2	ENST00000427332	-854	HDAC7	protein_coding	histone deacetylase 7
ENSG00000061273	12	47833850	47834408	559	H3K27cr_IP-vs-RIgG_IgG_peak_4529	3.79137	4.66851	1.35508	Promoter (<=1kb)	47797384	47833132	35749	2	ENST00000434070	-718	HDAC7	protein_coding	histone deacetylase 7
ENSG00000061936	12	131782018	131784011	1994	H3K27cr_IP-vs-RIgG_IgG_peak_5237	4.2653	5.58325	1.95756	Promoter (<=1kb)	131783468	131799737	16270	1	ENST00000539506	0	SFSWAP	protein_coding	splicing factor SWAP
ENSG00000062194	5	57174638	57175339	702	H3K27cr_IP-vs-RIgG_IgG_peak_16496	5.21314	7.54265	3.43763	Promoter (<=1kb)	57174059	57264673	90615	1	ENST00000506184	579	GPBP1	protein_coding	GC-rich promoter binding protein 1
ENSG00000062716	17	59705447	59707076	1630	H3K27cr_IP-vs-RIgG_IgG_peak_9408	3.86385	5.40084	1.91803	Promoter (<=1kb)	59707192	59707676	485	1	ENST00000588915	-116	VMP1	protein_coding	vacuole membrane protein 1
ENSG00000062716	17	59835404	59841393	5990	H3K27cr_IP-vs-RIgG_IgG_peak_9415	11.6948	26.632	20.4419	Promoter (<=1kb)	59837628	59840223	2596	1	ENST00000591782	0	VMP1	protein_coding	vacuole membrane protein 1
ENSG00000063177	19	48617831	48618389	559	H3K27cr_IP-vs-RIgG_IgG_peak_11013	4.73922	6.54266	2.66085	Promoter (<=1kb)	48615331	48617884	2554	2	ENST00000084795	0	RPL18	protein_coding	ribosomal protein L18
ENSG00000063241	19	55459973	55460611	639	H3K27cr_IP-vs-RIgG_IgG_peak_11089	4.73922	6.54266	2.66085	Promoter (<=1kb)	55454990	55460031	5042	2	ENST00000587226	0	ISOC2	protein_coding	isochorismatase domain containing 2
ENSG00000063438	5	432029	432568	540	H3K27cr_IP-vs-RIgG_IgG_peak_16206	4.73922	6.54266	2.66085	Promoter (<=1kb)	432025	435109	3085	1	ENST00000507048	4	AHRR	protein_coding	aryl-hydrocarbon receptor repressor
ENSG00000063761	14	77922620	77923451	832	H3K27cr_IP-vs-RIgG_IgG_peak_6460	4.24926	5.55839	1.95756	Promoter (<=1kb)	77923232	77935012	11781	1	ENST00000555217	0	ADCK1	protein_coding	aarF domain containing kinase 1
ENSG00000063854	16	1821563	1822030	468	H3K27cr_IP-vs-RIgG_IgG_peak_7636	3.79137	4.66851	1.35508	Promoter (<=1kb)	1795620	1822904	27285	2	ENST00000564445	874	HAGH	protein_coding	hydroxyacylglutathione hydrolase
ENSG00000064012	2	201231991	201233002	1012	H3K27cr_IP-vs-RIgG_IgG_peak_12204	3.79137	4.66851	1.35508	Promoter (<=1kb)	201233443	201286594	53152	1	ENST00000392263	-441	CASP8	protein_coding	caspase 8
ENSG00000064195	17	49991830	49993221	1392	H3K27cr_IP-vs-RIgG_IgG_peak_9222	6.63491	10.7545	6.06479	Promoter (<=1kb)	49991335	49993703	2369	2	ENST00000512495	482	DLX3	protein_coding	distal-less homeobox 3
ENSG00000064225	3	98731892	98732354	463	H3K27cr_IP-vs-RIgG_IgG_peak_14818	3.72831	4.75471	1.42563	Promoter (<=1kb)	98732236	98772969	40734	1	ENST00000489112	0	ST3GAL6	protein_coding	ST3 beta-galactoside alpha-2,3-sialyltransferase 6
ENSG00000064687	19	1057570	1057980	411	H3K27cr_IP-vs-RIgG_IgG_peak_10529	3.79137	4.66851	1.35508	Promoter (<=1kb)	1058000	1059263	1264	1	ENST00000532194	-20	ABCA7	protein_coding	ATP binding cassette subfamily A member 7
ENSG00000064886	1	111226484	111226940	457	H3K27cr_IP-vs-RIgG_IgG_peak_989	3.88717	4.99935	1.62385	Promoter (<=1kb)	111227016	111236080	9065	1	ENST00000528451	-76	CHI3L2	protein_coding	chitinase 3 like 2
ENSG00000065029	6	35260311	35260710	400	H3K27cr_IP-vs-RIgG_IgG_peak_17569	4.73922	6.54266	2.66085	Promoter (<=1kb)	35259774	35295983	36210	1	ENST00000339411	537	ZNF76	protein_coding	zinc finger protein 76
ENSG00000065491	6	37257113	37257974	862	H3K27cr_IP-vs-RIgG_IgG_peak_17599	4.31907	5.88604	2.21224	Promoter (<=1kb)	37257772	37332970	75199	1	ENST00000373491	0	TBC1D22B	protein_coding	TBC1 domain family member 22B
ENSG00000065526	1	15876538	15876994	457	H3K27cr_IP-vs-RIgG_IgG_peak_159	3.79137	4.66851	1.35508	Promoter (<=1kb)	15876576	15920906	44331	1	ENST00000442985	0	SPEN	protein_coding	spen family transcriptional repressor
ENSG00000065534	3	123792950	123793517	568	H3K27cr_IP-vs-RIgG_IgG_peak_14962	3.91661	5.48601	1.95756	Promoter (<=1kb)	123738964	123793887	54924	2	ENST00000510571	370	MYLK	protein_coding	myosin light chain kinase
ENSG00000065613	10	103967735	103968886	1152	H3K27cr_IP-vs-RIgG_IgG_peak_2779	4.74304	8.91675	4.54778	Promoter (<=1kb)	103967201	104029233	62033	1	ENST00000335753	534	SLK	protein_coding	STE20 like kinase
ENSG00000065833	6	83430038	83430704	667	H3K27cr_IP-vs-RIgG_IgG_peak_17903	4.92993	7.09542	3.10604	Promoter (<=1kb)	83210402	83431051	220650	2	ENST00000369705	347	ME1	protein_coding	malic enzyme 1
ENSG00000065833	6	83431586	83434045	2460	H3K27cr_IP-vs-RIgG_IgG_peak_17904	3.51259	4.61898	1.35508	Promoter (<=1kb)	83210402	83431051	220650	2	ENST00000369705	-535	ME1	protein_coding	malic enzyme 1
ENSG00000065978	1	42683493	42683908	416	H3K27cr_IP-vs-RIgG_IgG_peak_556	4.1843	5.4578	1.95209	Promoter (<=1kb)	42683156	42697211	14056	1	ENST00000467957	337	YBX1	protein_coding	Y-box binding protein 1
ENSG00000066136	1	40692576	40693624	1049	H3K27cr_IP-vs-RIgG_IgG_peak_516	3.88717	4.99935	1.62385	Promoter (<=1kb)	40692290	40766687	74398	1	ENST00000372669	286	NFYC	protein_coding	nuclear transcription factor Y subunit gamma
ENSG00000066322	1	43368494	43369260	767	H3K27cr_IP-vs-RIgG_IgG_peak_569	5.21314	7.54265	3.43763	Promoter (<=1kb)	43363398	43368074	4677	2	ENST00000413844	-420	ELOVL1	protein_coding	ELOVL fatty acid elongase 1
ENSG00000066455	14	92794900	92795580	681	H3K27cr_IP-vs-RIgG_IgG_peak_6532	4.48176	6.13997	2.40754	Promoter (<=1kb)	92794305	92839947	45643	1	ENST00000163416	595	GOLGA5	protein_coding	golgin A5
ENSG00000066629	14	99907277	99907948	672	H3K27cr_IP-vs-RIgG_IgG_peak_6621	4.03358	5.225	1.7807	Promoter (<=1kb)	99906872	99915412	8541	1	ENST00000554111	405	EML1	protein_coding	EMAP like 1
ENSG00000066697	9	100425667	100426410	744	H3K27cr_IP-vs-RIgG_IgG_peak_20724	3.79137	4.66851	1.35508	Promoter (<=1kb)	100427143	100451734	24592	1	ENST00000395067	-733	MSANTD3	protein_coding	Myb/SANT DNA binding domain containing 3
ENSG00000066697	9	100427787	100428874	1088	H3K27cr_IP-vs-RIgG_IgG_peak_20725	4.03358	5.225	1.7807	Promoter (<=1kb)	100427437	100450681	23245	1	ENST00000374886	350	MSANTD3	protein_coding	Myb/SANT DNA binding domain containing 3
ENSG00000066827	8	134713836	134714281	446	H3K27cr_IP-vs-RIgG_IgG_peak_20096	4.1843	5.4578	1.95209	Promoter (<=1kb)	134477792	134713049	235258	2	ENST00000523243	-787	ZFAT	protein_coding	zinc finger and AT-hook domain containing
ENSG00000067066	2	230417353	230417986	634	H3K27cr_IP-vs-RIgG_IgG_peak_12396	3.79137	4.66851	1.35508	Promoter (<=1kb)	230416756	230470530	53775	1	ENST00000409897	597	SP100	protein_coding	SP100 nuclear antigen
ENSG00000067082	10	3786008	3788656	2649	H3K27cr_IP-vs-RIgG_IgG_peak_1863	4.2653	5.58325	1.95756	Promoter (<=1kb)	3775997	3785281	9285	2	ENST00000542957	-727	KLF6	protein_coding	Kruppel like factor 6
ENSG00000067182	12	6339865	6341998	2134	H3K27cr_IP-vs-RIgG_IgG_peak_4256	4.2653	5.58325	1.95756	Promoter (<=1kb)	6330442	6341982	11541	2	ENST00000539372	0	TNFRSF1A	protein_coding	TNF receptor superfamily member 1A
ENSG00000067221	15	73986968	73988059	1092	H3K27cr_IP-vs-RIgG_IgG_peak_7350	4.73922	6.54266	2.66085	Promoter (<=1kb)	73983220	73986500	3281	2	ENST00000561480	-468	STOML1	protein_coding	stomatin like 1
ENSG00000067225	15	72227950	72229897	1948	H3K27cr_IP-vs-RIgG_IgG_peak_7326	4.2653	5.58325	1.95756	Promoter (<=1kb)	72199629	72229722	30094	2	ENST00000568459	0	PKM	protein_coding	pyruvate kinase M1/2
ENSG00000067560	3	49410596	49411463	868	H3K27cr_IP-vs-RIgG_IgG_peak_14605	5.21314	7.54265	3.43763	Promoter (<=1kb)	49359892	49411928	52037	2	ENST00000454011	465	RHOA	protein_coding	ras homolog family member A
ENSG00000067704	1	220092770	220093885	1116	H3K27cr_IP-vs-RIgG_IgG_peak_1653	4.03358	5.225	1.7807	Promoter (<=1kb)	220094132	220148041	53910	1	ENST00000366922	-247	IARS2	protein_coding	isoleucyl-tRNA synthetase 2, mitochondrial
ENSG00000068489	17	59155492	59156643	1152	H3K27cr_IP-vs-RIgG_IgG_peak_9398	4.88988	7.03223	3.08788	Promoter (<=1kb)	59155732	59193686	37955	1	ENST00000578777	0	PRR11	protein_coding	proline rich 11
ENSG00000068697	2	20049797	20050645	849	H3K27cr_IP-vs-RIgG_IgG_peak_11232	3.79137	4.66851	1.35508	Promoter (<=1kb)	20032650	20051628	18979	2	ENST00000175091	983	LAPTM4A	protein_coding	lysosomal protein transmembrane 4 alpha
ENSG00000068976	11	64748183	64748904	722	H3K27cr_IP-vs-RIgG_IgG_peak_3633	3.79137	4.66851	1.35508	Promoter (<=1kb)	64746389	64748888	2500	2	ENST00000483742	0	PYGM	protein_coding	glycogen phosphorylase, muscle associated
ENSG00000069122	6	46889416	46890031	616	H3K27cr_IP-vs-RIgG_IgG_peak_17765	5.48731	10.6616	6.00521	Promoter (<=1kb)	46886599	46888416	1818	2	ENST00000478711	-1000	ADGRF5	protein_coding	adhesion G protein-coupled receptor F5
ENSG00000069122	6	46922098	46922926	829	H3K27cr_IP-vs-RIgG_IgG_peak_17766	3.79137	4.66851	1.35508	Promoter (<=1kb)	46852522	46921938	69417	2	ENST00000283296	-160	ADGRF5	protein_coding	adhesion G protein-coupled receptor F5
ENSG00000069188	17	73436380	73437833	1454	H3K27cr_IP-vs-RIgG_IgG_peak_9640	4.31907	5.88604	2.21224	Promoter (<=1kb)	73357370	73437769	80400	2	ENST00000479356	0	SDK2	protein_coding	sidekick cell adhesion molecule 2
ENSG00000069275	1	205750125	205751570	1446	H3K27cr_IP-vs-RIgG_IgG_peak_1587	4.2653	5.58325	1.95756	Promoter (<=1kb)	205712822	205750182	37361	2	ENST00000367142	0	NUCKS1	protein_coding	nuclear casein kinase and cyclin dependent kinase substrate 1
ENSG00000069329	16	46687973	46688294	322	H3K27cr_IP-vs-RIgG_IgG_peak_7988	3.79137	4.66851	1.35508	Promoter (<=1kb)	46659677	46689147	29471	2	ENST00000568784	853	VPS35	protein_coding	VPS35 retromer complex component
ENSG00000069399	19	44749179	44749935	757	H3K27cr_IP-vs-RIgG_IgG_peak_10967	3.79137	4.66851	1.35508	Promoter (<=1kb)	44748708	44760044	11337	1	ENST00000164227	471	BCL3	protein_coding	BCL3 transcription coactivator
ENSG00000069849	3	141877431	141877886	456	H3K27cr_IP-vs-RIgG_IgG_peak_15114	5.21314	7.54265	3.43763	Promoter (<=1kb)	141877529	141913706	36178	1	ENST00000495216	0	ATP1B3	protein_coding	ATPase Na+/K+ transporting subunit beta 3
ENSG00000070081	11	17208410	17209140	731	H3K27cr_IP-vs-RIgG_IgG_peak_3310	3.86385	5.40084	1.91803	Promoter (<=1kb)	17208153	17295424	87272	1	ENST00000528644	257	NUCB2	protein_coding	nucleobindin 2
ENSG00000070182	14	64757341	64758208	868	H3K27cr_IP-vs-RIgG_IgG_peak_6241	4.73922	6.54266	2.66085	Promoter (<=1kb)	64748955	64757541	8587	2	ENST00000556227	0	SPTB	protein_coding	spectrin beta, erythrocytic
ENSG00000070269	14	56636859	56637860	1002	H3K27cr_IP-vs-RIgG_IgG_peak_6187	4.7214	6.51473	2.66085	Promoter (<=1kb)	56636516	56650606	14091	1	ENST00000555046	343	TMEM260	protein_coding	transmembrane protein 260
ENSG00000070444	17	2397411	2398636	1226	H3K27cr_IP-vs-RIgG_IgG_peak_8552	3.79137	4.66851	1.35508	Promoter (<=1kb)	2395330	2396853	1524	2	ENST00000571836	-558	MNT	protein_coding	MAX network transcriptional repressor
ENSG00000070526	17	76626045	76627176	1132	H3K27cr_IP-vs-RIgG_IgG_peak_9793	3.66337	4.47316	1.35491	Promoter (<=1kb)	76625125	76626391	1267	2	ENST00000585633	0	ST6GALNAC1	protein_coding	ST6 N-acetylgalactosaminide alpha-2,6-sialyltransferase 1
ENSG00000070526	17	76642041	76644479	2439	H3K27cr_IP-vs-RIgG_IgG_peak_9794	4.33191	9.60724	5.13995	Promoter (<=1kb)	76624761	76643786	19026	2	ENST00000592042	0	ST6GALNAC1	protein_coding	ST6 N-acetylgalactosaminide alpha-2,6-sialyltransferase 1
ENSG00000070831	1	22025094	22025585	492	H3K27cr_IP-vs-RIgG_IgG_peak_243	3.79137	4.66851	1.35508	Promoter (<=1kb)	22025511	22101360	75850	1	ENST00000648594	0	CDC42	protein_coding	cell division cycle 42
ENSG00000071994	6	170583806	170584169	364	H3K27cr_IP-vs-RIgG_IgG_peak_18294	4.2653	5.58325	1.95756	Promoter (<=1kb)	170580093	170584226	4134	2	ENST00000538195	57	PDCD2	protein_coding	programmed cell death 2
ENSG00000072135	2	130358134	130358619	486	H3K27cr_IP-vs-RIgG_IgG_peak_11960	4.92993	7.09542	3.10604	Promoter (<=1kb)	130358864	130362430	3567	1	ENST00000420717	-245	PTPN18	protein_coding	protein tyrosine phosphatase non-receptor type 18
ENSG00000072195	2	219440839	219441319	481	H3K27cr_IP-vs-RIgG_IgG_peak_12300	3.79137	4.66851	1.35508	Promoter (<=1kb)	219441516	219448171	6656	1	ENST00000435853	-197	SPEG	protein_coding	striated muscle enriched protein kinase
ENSG00000072195	2	219449877	219450708	832	H3K27cr_IP-vs-RIgG_IgG_peak_12301	4.03637	5.92521	2.24617	Promoter (<=1kb)	219450670	219466861	16192	1	ENST00000462545	0	SPEG	protein_coding	striated muscle enriched protein kinase
ENSG00000072310	17	17820689	17821323	635	H3K27cr_IP-vs-RIgG_IgG_peak_8768	4.73922	6.54266	2.66085	Promoter (<=1kb)	17812073	17820864	8792	2	ENST00000395751	0	SREBF1	protein_coding	sterol regulatory element binding transcription factor 1
ENSG00000072310	17	17824157	17825285	1129	H3K27cr_IP-vs-RIgG_IgG_peak_8769	3.79137	4.66851	1.35508	Promoter (<=1kb)	17819027	17823618	4592	2	ENST00000423161	-539	SREBF1	protein_coding	sterol regulatory element binding transcription factor 1
ENSG00000072310	17	17835748	17836147	400	H3K27cr_IP-vs-RIgG_IgG_peak_8771	3.79137	4.66851	1.35508	Promoter (<=1kb)	17812073	17836987	24915	2	ENST00000355815	840	SREBF1	protein_coding	sterol regulatory element binding transcription factor 1
ENSG00000072310	17	17837411	17838275	865	H3K27cr_IP-vs-RIgG_IgG_peak_8772	3.51259	4.61898	1.35508	Promoter (<=1kb)	17811356	17837011	25656	2	ENST00000261646	-400	SREBF1	protein_coding	sterol regulatory element binding transcription factor 1
ENSG00000072858	3	113533573	113534004	432	H3K27cr_IP-vs-RIgG_IgG_peak_14908	4.73922	6.54266	2.66085	Promoter (<=1kb)	113533177	113567916	34740	1	ENST00000483946	396	SIDT1	protein_coding	SID1 transmembrane family member 1
ENSG00000072952	11	10650848	10651927	1080	H3K27cr_IP-vs-RIgG_IgG_peak_3223	3.91661	5.48601	1.95756	Promoter (<=1kb)	10573091	10652185	79095	2	ENST00000424001	258	IRAG1	protein_coding	inositol 1,4,5-triphosphate receptor associated 1
ENSG00000073331	4	112284799	112285446	648	H3K27cr_IP-vs-RIgG_IgG_peak_15966	4.31907	5.88604	2.21224	Promoter (<=1kb)	112285509	112315851	30343	1	ENST00000514594	-63	ALPK1	protein_coding	alpha kinase 1
ENSG00000073792	3	185690089	185691094	1006	H3K27cr_IP-vs-RIgG_IgG_peak_15278	3.71938	4.55852	1.35508	Promoter (<=1kb)	185649403	185689238	39836	2	ENST00000494906	-851	IGF2BP2	protein_coding	insulin like growth factor 2 mRNA binding protein 2
ENSG00000073910	13	32252902	32254146	1245	H3K27cr_IP-vs-RIgG_IgG_peak_5469	5.15354	7.4484	3.40231	Promoter (<=1kb)	32254148	32262466	8319	1	ENST00000641614	-2	FRY	protein_coding	FRY microtubule binding protein
ENSG00000074181	19	15179700	15180172	473	H3K27cr_IP-vs-RIgG_IgG_peak_10673	3.79137	4.66851	1.35508	Promoter (<=1kb)	15178938	15179659	722	2	ENST00000595045	-41	NOTCH3	protein_coding	notch receptor 3
ENSG00000074410	15	63377515	63378114	600	H3K27cr_IP-vs-RIgG_IgG_peak_7195	3.79137	4.66851	1.35508	Promoter (<=1kb)	63375460	63379073	3614	2	ENST00000560293	959	CA12	protein_coding	carbonic anhydrase 12
ENSG00000074590	12	106140236	106141141	906	H3K27cr_IP-vs-RIgG_IgG_peak_5002	5.18289	7.77728	3.63625	Promoter (<=1kb)	106063340	106140033	76694	2	ENST00000261402	-203	NUAK1	protein_coding	NUAK family kinase 1
ENSG00000074621	15	65622050	65622776	727	H3K27cr_IP-vs-RIgG_IgG_peak_7225	3.71938	4.55852	1.35508	Promoter (<=1kb)	65622009	65654080	32072	1	ENST00000544319	41	SLC24A1	protein_coding	solute carrier family 24 member 1
ENSG00000074621	15	65653190	65654584	1395	H3K27cr_IP-vs-RIgG_IgG_peak_7226	4.03358	5.225	1.7807	Promoter (<=1kb)	65652739	65655513	2775	1	ENST00000505666	451	SLC24A1	protein_coding	solute carrier family 24 member 1
ENSG00000074800	1	8879434	8880992	1559	H3K27cr_IP-vs-RIgG_IgG_peak_94	4.2653	5.58325	1.95756	Promoter (<=1kb)	8868049	8879190	11142	2	ENST00000489867	-244	ENO1	protein_coding	enolase 1
ENSG00000075035	12	108132114	108133381	1268	H3K27cr_IP-vs-RIgG_IgG_peak_5021	3.79137	4.66851	1.35508	Promoter (<=1kb)	108131781	108195583	63803	1	ENST00000551734	333	WSCD2	protein_coding	WSC domain containing 2
ENSG00000075073	10	69414309	69415704	1396	H3K27cr_IP-vs-RIgG_IgG_peak_2301	4.2653	5.58325	1.95756	Promoter (<=1kb)	69404202	69416323	12122	2	ENST00000619173	619	TACR2	protein_coding	tachykinin receptor 2
ENSG00000075151	1	21175483	21176001	519	H3K27cr_IP-vs-RIgG_IgG_peak_230	3.79137	4.66851	1.35508	Promoter (<=1kb)	20941242	21174737	233496	2	ENST00000356916	-746	EIF4G3	protein_coding	eukaryotic translation initiation factor 4 gamma 3
ENSG00000075213	7	84195164	84195763	600	H3K27cr_IP-vs-RIgG_IgG_peak_18730	3.66337	4.47316	1.35491	Promoter (<=1kb)	83961301	84195445	234145	2	ENST00000436949	0	SEMA3A	protein_coding	semaphorin 3A
ENSG00000075292	2	71332529	71332841	313	H3K27cr_IP-vs-RIgG_IgG_peak_11567	3.79137	4.66851	1.35508	Promoter (<=1kb)	71331782	71435061	103280	1	ENST00000264447	747	ZNF638	protein_coding	zinc finger protein 638
ENSG00000075340	2	70769033	70769812	780	H3K27cr_IP-vs-RIgG_IgG_peak_11563	4.03358	5.225	1.7807	Promoter (<=1kb)	70713070	70768225	55156	2	ENST00000496178	-808	ADD2	protein_coding	adducin 2
ENSG00000075415	12	98594324	98595312	989	H3K27cr_IP-vs-RIgG_IgG_peak_4966	4.83925	7.22881	3.2144	Promoter (<=1kb)	98595664	98598563	2900	1	ENST00000547908	-352	SLC25A3	protein_coding	solute carrier family 25 member 3
ENSG00000075826	10	100509675	100511182	1508	H3K27cr_IP-vs-RIgG_IgG_peak_2651	4.03358	5.225	1.7807	Promoter (<=1kb)	100494845	100508793	13949	2	ENST00000484848	-882	SEC31B	protein_coding	SEC31 homolog B, COPII coat complex component
ENSG00000075914	3	45003493	45004018	526	H3K27cr_IP-vs-RIgG_IgG_peak_14564	3.80608	4.87448	1.53299	Promoter (<=1kb)	45004160	45011470	7311	1	ENST00000486727	-142	EXOSC7	protein_coding	exosome component 7
ENSG00000075945	1	170084947	170085469	523	H3K27cr_IP-vs-RIgG_IgG_peak_1374	3.75388	4.79409	1.46178	Promoter (<=1kb)	170035509	170085208	49700	2	ENST00000490550	0	KIFAP3	protein_coding	kinesin associated protein 3
ENSG00000076053	11	114401054	114401321	268	H3K27cr_IP-vs-RIgG_IgG_peak_3962	3.66337	4.47316	1.35491	Promoter (<=1kb)	114400700	114402195	1496	1	ENST00000538134	354	RBM7	protein_coding	RNA binding motif protein 7
ENSG00000076554	8	80169527	80170237	711	H3K27cr_IP-vs-RIgG_IgG_peak_19635	4.53834	6.74502	2.84337	Promoter (<=1kb)	80037307	80171200	133894	2	ENST00000519303	963	TPD52	protein_coding	tumor protein D52
ENSG00000076554	8	80231247	80231552	306	H3K27cr_IP-vs-RIgG_IgG_peak_19636	4.0869	5.52345	1.95756	Promoter (<=1kb)	80051544	80231232	179689	2	ENST00000519250	-15	TPD52	protein_coding	tumor protein D52
ENSG00000076555	12	109138421	109139533	1113	H3K27cr_IP-vs-RIgG_IgG_peak_5036	3.51259	4.61898	1.35508	Promoter (<=1kb)	109139397	109260147	120751	1	ENST00000377854	0	ACACB	protein_coding	acetyl-CoA carboxylase beta
ENSG00000076864	1	21619074	21619603	530	H3K27cr_IP-vs-RIgG_IgG_peak_236	4.2653	5.58325	1.95756	Promoter (<=1kb)	21596221	21620041	23821	2	ENST00000374763	438	RAP1GAP	protein_coding	RAP1 GTPase activating protein
ENSG00000076928	19	41905344	41905835	492	H3K27cr_IP-vs-RIgG_IgG_peak_10920	4.2653	5.58325	1.95756	Promoter (<=1kb)	41905513	41905982	470	1	ENST00000598587	0	ARHGEF1	protein_coding	Rho guanine nucleotide exchange factor 1
ENSG00000076928	19	41922982	41923502	521	H3K27cr_IP-vs-RIgG_IgG_peak_10921	4.2653	5.58325	1.95756	Promoter (<=1kb)	41923094	41930127	7034	1	ENST00000594417	0	ARHGEF1	protein_coding	Rho guanine nucleotide exchange factor 1
ENSG00000077147	10	96587438	96588564	1127	H3K27cr_IP-vs-RIgG_IgG_peak_2592	4.51129	6.18608	2.44934	Promoter (<=1kb)	96551311	96587452	36142	2	ENST00000443638	0	TM9SF3	protein_coding	transmembrane 9 superfamily member 3
ENSG00000077942	22	45575959	45577132	1174	H3K27cr_IP-vs-RIgG_IgG_peak_14248	5.82629	9.11472	4.7077	Promoter (<=1kb)	45577039	45578434	1396	1	ENST00000460300	0	FBLN1	protein_coding	fibulin 1
ENSG00000078140	4	39698473	39700063	1591	H3K27cr_IP-vs-RIgG_IgG_peak_15681	3.79137	4.66851	1.35508	Promoter (<=1kb)	39698328	39778633	80306	1	ENST00000510719	145	UBE2K	protein_coding	ubiquitin conjugating enzyme E2 K
ENSG00000078399	7	27170228	27171614	1387	H3K27cr_IP-vs-RIgG_IgG_peak_18425	10.4263	20.5139	14.6322	Promoter (<=1kb)	27163307	27170498	7192	2	ENST00000487384	0	HOXA9	protein_coding	homeobox A9
ENSG00000078399	7	27174686	27175350	665	H3K27cr_IP-vs-RIgG_IgG_peak_18427	3.79137	4.66851	1.35508	Promoter (<=1kb)	27163664	27175180	11517	2	ENST00000465941	0	HOXA9	protein_coding	homeobox A9
ENSG00000078403	10	21527492	21533389	5898	H3K27cr_IP-vs-RIgG_IgG_peak_1990	5.82629	9.11472	4.7077	Promoter (<=1kb)	21533349	21743611	210263	1	ENST00000650893	0	MLLT10	protein_coding	MLLT10 histone lysine methyltransferase DOT1L cofactor
ENSG00000078549	7	31050604	31051947	1344	H3K27cr_IP-vs-RIgG_IgG_peak_18468	5.68706	8.5798	4.26889	Promoter (<=1kb)	31052308	31111474	59167	1	ENST00000304166	-361	ADCYAP1R1	protein_coding	ADCYAP receptor type I
ENSG00000078549	7	31055439	31056295	857	H3K27cr_IP-vs-RIgG_IgG_peak_18470	4.03358	5.225	1.7807	Promoter (<=1kb)	31056931	31078055	21125	1	ENST00000431811	-636	ADCYAP1R1	protein_coding	ADCYAP receptor type I
ENSG00000078579	8	17002196	17002865	670	H3K27cr_IP-vs-RIgG_IgG_peak_19219	3.51259	4.61898	1.35508	Promoter (<=1kb)	16992181	17002345	10165	2	ENST00000180166	0	FGF20	protein_coding	fibroblast growth factor 20
ENSG00000078668	8	42392348	42392827	480	H3K27cr_IP-vs-RIgG_IgG_peak_19458	4.03358	5.225	1.7807	Promoter (<=1kb)	42391903	42405488	13586	1	ENST00000521158	445	VDAC3	protein_coding	voltage dependent anion channel 3
ENSG00000078747	20	34470636	34471163	528	H3K27cr_IP-vs-RIgG_IgG_peak_12924	3.79137	4.66851	1.35508	Promoter (<=1kb)	34471501	34481182	9682	1	ENST00000461661	-338	ITCH	protein_coding	itchy E3 ubiquitin protein ligase
ENSG00000078747	20	34471691	34472184	494	H3K27cr_IP-vs-RIgG_IgG_peak_12925	3.79137	4.66851	1.35508	Promoter (<=1kb)	34471501	34481182	9682	1	ENST00000461661	190	ITCH	protein_coding	itchy E3 ubiquitin protein ligase
ENSG00000078808	1	1230837	1231411	575	H3K27cr_IP-vs-RIgG_IgG_peak_2	3.79137	4.66851	1.35508	Promoter (<=1kb)	1227272	1231968	4697	2	ENST00000459994	557	SDF4	protein_coding	stromal cell derived factor 4
ENSG00000078898	20	33006630	33007553	924	H3K27cr_IP-vs-RIgG_IgG_peak_12905	3.51259	4.61898	1.35508	Promoter (<=1kb)	33007704	33023703	16000	1	ENST00000170150	-151	BPIFB2	protein_coding	BPI fold containing family B member 2
ENSG00000079215	5	36670918	36673477	2560	H3K27cr_IP-vs-RIgG_IgG_peak_16393	3.69116	4.51549	1.35508	Promoter (<=1kb)	36670821	36677127	6307	1	ENST00000505376	97	SLC1A3	protein_coding	solute carrier family 1 member 3
ENSG00000079246	2	216109761	216110342	582	H3K27cr_IP-vs-RIgG_IgG_peak_12248	4.73922	6.54266	2.66085	Promoter (<=1kb)	216109351	216119108	9758	1	ENST00000417391	410	XRCC5	protein_coding	X-ray repair cross complementing 5
ENSG00000079432	19	42278401	42279612	1212	H3K27cr_IP-vs-RIgG_IgG_peak_10936	3.79137	4.66851	1.35508	Promoter (<=1kb)	42279992	42286893	6902	1	ENST00000575839	-380	CIC	protein_coding	capicua transcriptional repressor
ENSG00000079459	8	11828757	11829500	744	H3K27cr_IP-vs-RIgG_IgG_peak_19210	3.79137	4.66851	1.35508	Promoter (<=1kb)	11830280	11831794	1515	1	ENST00000529521	-780	FDFT1	protein_coding	farnesyl-diphosphate farnesyltransferase 1
ENSG00000079999	19	10501874	10502729	856	H3K27cr_IP-vs-RIgG_IgG_peak_10619	4.2653	5.58325	1.95756	Promoter (<=1kb)	10499395	10502687	3293	2	ENST00000591419	0	KEAP1	protein_coding	kelch like ECH associated protein 1
ENSG00000080511	19	10012487	10013345	859	H3K27cr_IP-vs-RIgG_IgG_peak_10613	4.2653	5.58325	1.95756	Promoter (<=1kb)	10013249	10022278	9030	1	ENST00000651512	0	RDH8	protein_coding	retinol dehydrogenase 8
ENSG00000080819	3	98584786	98586766	1981	H3K27cr_IP-vs-RIgG_IgG_peak_14814	5.56904	9.37209	4.93605	Promoter (<=1kb)	98581408	98585862	4455	2	ENST00000510489	0	CPOX	protein_coding	coproporphyrinogen oxidase
ENSG00000080819	3	98590394	98593000	2607	H3K27cr_IP-vs-RIgG_IgG_peak_14815	5.71819	10.3408	5.72761	Promoter (<=1kb)	98590519	98593610	3092	2	ENST00000515041	610	CPOX	protein_coding	coproporphyrinogen oxidase
ENSG00000080819	3	98593691	98593995	305	H3K27cr_IP-vs-RIgG_IgG_peak_14816	4.0347	5.67593	2.04368	Promoter (<=1kb)	98589662	98593648	3987	2	ENST00000513674	-43	CPOX	protein_coding	coproporphyrinogen oxidase
ENSG00000080822	3	98517397	98517911	515	H3K27cr_IP-vs-RIgG_IgG_peak_14802	3.92776	5.74501	2.09672	Promoter (<=1kb)	98516654	98517345	692	2	ENST00000506927	-52	CLDND1	protein_coding	claudin domain containing 1
ENSG00000080822	3	98519864	98522405	2542	H3K27cr_IP-vs-RIgG_IgG_peak_14803	4.68239	8.48457	4.22232	Promoter (<=1kb)	98515483	98521283	5801	2	ENST00000506885	0	CLDND1	protein_coding	claudin domain containing 1
ENSG00000080986	18	2570846	2572433	1588	H3K27cr_IP-vs-RIgG_IgG_peak_9993	5.21314	7.54265	3.43763	Promoter (<=1kb)	2571557	2616635	45079	1	ENST00000261597	0	NDC80	protein_coding	NDC80 kinetochore complex component
ENSG00000081154	3	101572753	101573401	649	H3K27cr_IP-vs-RIgG_IgG_peak_14840	4.2653	5.58325	1.95756	Promoter (<=1kb)	101574180	101594465	20286	1	ENST00000265260	-779	PCNP	protein_coding	PEST proteolytic signal containing nuclear protein
ENSG00000081189	5	88786160	88787121	962	H3K27cr_IP-vs-RIgG_IgG_peak_16694	4.64922	6.40171	2.61331	Promoter (<=1kb)	88722567	88785542	62976	2	ENST00000503554	-618	MEF2C	protein_coding	myocyte enhancer factor 2C
ENSG00000081189	5	88884610	88885657	1048	H3K27cr_IP-vs-RIgG_IgG_peak_16695	3.74803	4.60225	1.35508	Promoter (<=1kb)	88761200	88884568	123369	2	ENST00000502983	-42	MEF2C	protein_coding	myocyte enhancer factor 2C
ENSG00000081791	5	141924251	141924522	272	H3K27cr_IP-vs-RIgG_IgG_peak_16943	3.79137	4.66851	1.35508	Promoter (<=1kb)	141923910	141934326	10417	1	ENST00000508751	341	DELE1	protein_coding	DAP3 binding cell death enhancer 1
ENSG00000082014	7	151278433	151279548	1116	H3K27cr_IP-vs-RIgG_IgG_peak_19021	4.21511	6.21938	2.46516	Promoter (<=1kb)	151242721	151277896	35176	2	ENST00000491651	-537	SMARCD3	protein_coding	SWI/SNF related, matrix associated, actin dependent regulator of chromatin, subfamily d, member 3
ENSG00000082516	5	154936883	154937768	886	H3K27cr_IP-vs-RIgG_IgG_peak_17044	3.69116	4.51549	1.35508	Promoter (<=1kb)	154887411	154938211	50801	2	ENST00000285873	443	GEMIN5	protein_coding	gem nuclear organelle associated protein 5
ENSG00000082556	8	53252049	53252501	453	H3K27cr_IP-vs-RIgG_IgG_peak_19504	3.79137	4.66851	1.35508	Promoter (<=1kb)	53225724	53251637	25914	2	ENST00000673285	-412	OPRK1	protein_coding	opioid receptor kappa 1
ENSG00000082641	17	48049346	48050085	740	H3K27cr_IP-vs-RIgG_IgG_peak_9155	3.71938	4.55852	1.35508	Promoter (<=1kb)	48049132	48051129	1998	1	ENST00000581441	214	NFE2L1	protein_coding	nuclear factor, erythroid 2 like 1
ENSG00000082781	3	124879444	124880447	1004	H3K27cr_IP-vs-RIgG_IgG_peak_14976	3.79137	4.66851	1.35508	Promoter (<=1kb)	124848419	124878719	30301	2	ENST00000608107	-725	ITGB5	protein_coding	integrin subunit beta 5
ENSG00000082898	2	61537571	61537910	340	H3K27cr_IP-vs-RIgG_IgG_peak_11481	3.79137	4.66851	1.35508	Promoter (<=1kb)	61522630	61537640	15011	2	ENST00000457483	0	XPO1	protein_coding	exportin 1
ENSG00000083312	5	72849038	72849560	523	H3K27cr_IP-vs-RIgG_IgG_peak_16584	3.79137	4.66851	1.35508	Promoter (<=1kb)	72848385	72872720	24336	1	ENST00000506528	653	TNPO1	protein_coding	transportin 1
ENSG00000083845	19	58385812	58386229	418	H3K27cr_IP-vs-RIgG_IgG_peak_11116	3.79137	4.66851	1.35508	Promoter (<=1kb)	58386400	58394806	8407	1	ENST00000601521	-171	RPS5	protein_coding	ribosomal protein S5
ENSG00000083857	4	186722116	186723191	1076	H3K27cr_IP-vs-RIgG_IgG_peak_16168	3.20185	5.52075	1.95756	Promoter (<=1kb)	186587795	186723833	136039	2	ENST00000614102	642	FAT1	protein_coding	FAT atypical cadherin 1
ENSG00000083857	4	186724829	186726605	1777	H3K27cr_IP-vs-RIgG_IgG_peak_16169	4.78496	6.86675	2.93614	Promoter (<=1kb)	186708363	186726722	18360	2	ENST00000509647	117	FAT1	protein_coding	FAT atypical cadherin 1
ENSG00000083857	4	186727291	186728050	760	H3K27cr_IP-vs-RIgG_IgG_peak_16170	5.92057	9.60167	5.13682	Promoter (<=1kb)	186708363	186726722	18360	2	ENST00000509647	-569	FAT1	protein_coding	FAT atypical cadherin 1
ENSG00000083937	3	87227753	87228435	683	H3K27cr_IP-vs-RIgG_IgG_peak_14785	4.3813	5.98315	2.29774	Promoter (<=1kb)	87227309	87255556	28248	1	ENST00000263780	444	CHMP2B	protein_coding	charged multivesicular body protein 2B
ENSG00000084112	12	108854722	108857255	2534	H3K27cr_IP-vs-RIgG_IgG_peak_5033	4.21511	6.21938	2.46516	Promoter (<=1kb)	108807675	108857513	49839	2	ENST00000548522	258	SSH1	protein_coding	slingshot protein phosphatase 1
ENSG00000084444	12	13045157	13046096	940	H3K27cr_IP-vs-RIgG_IgG_peak_4322	4.2653	5.58325	1.95756	Promoter (<=1kb)	13044381	13083449	39069	1	ENST00000416494	776	FAM234B	protein_coding	family with sequence similarity 234 member B
ENSG00000084636	1	31661557	31662242	686	H3K27cr_IP-vs-RIgG_IgG_peak_384	5.21314	7.54265	3.43763	Promoter (<=1kb)	31660585	31661760	1176	2	ENST00000466829	0	COL16A1	protein_coding	collagen type XVI alpha 1 chain
ENSG00000084636	1	31673393	31674466	1074	H3K27cr_IP-vs-RIgG_IgG_peak_385	3.79137	4.66851	1.35508	Promoter (<=1kb)	31667582	31673226	5645	2	ENST00000479100	-167	COL16A1	protein_coding	collagen type XVI alpha 1 chain
ENSG00000085465	1	111422395	111424402	2008	H3K27cr_IP-vs-RIgG_IgG_peak_993	4.73922	6.54266	2.66085	Promoter (<=1kb)	111419610	111423051	3442	2	ENST00000481495	0	OVGP1	protein_coding	oviductal glycoprotein 1
ENSG00000085831	1	51331137	51332190	1054	H3K27cr_IP-vs-RIgG_IgG_peak_661	4.2653	5.58325	1.95756	Promoter (<=1kb)	51297218	51331346	34129	2	ENST00000262676	0	TTC39A	protein_coding	tetratricopeptide repeat domain 39A
ENSG00000086189	5	62391089	62391502	414	H3K27cr_IP-vs-RIgG_IgG_peak_16529	3.79137	4.66851	1.35508	Promoter (<=1kb)	62388910	62391367	2458	2	ENST00000514605	0	DIMT1	protein_coding	DIMT1 rRNA methyltransferase and ribosome maturation factor
ENSG00000086475	10	13346774	13347079	306	H3K27cr_IP-vs-RIgG_IgG_peak_1944	4.2653	5.58325	1.95756	Promoter (<=1kb)	13333877	13347358	13482	2	ENST00000413411	279	SEPHS1	protein_coding	selenophosphate synthetase 1
ENSG00000086589	5	150699538	150700295	758	H3K27cr_IP-vs-RIgG_IgG_peak_17024	3.51259	4.61898	1.35508	Promoter (<=1kb)	150696667	150700621	3955	2	ENST00000521594	326	RBM22	protein_coding	RNA binding motif protein 22
ENSG00000087053	11	95924422	95925323	902	H3K27cr_IP-vs-RIgG_IgG_peak_3879	3.86385	5.40084	1.91803	Promoter (<=1kb)	95887610	95925270	37661	2	ENST00000470011	0	MTMR2	protein_coding	myotubularin related protein 2
ENSG00000087245	16	55505952	55507658	1707	H3K27cr_IP-vs-RIgG_IgG_peak_8104	4.1843	5.4578	1.95209	Promoter (<=1kb)	55505375	55506239	865	1	ENST00000566564	577	MMP2	protein_coding	matrix metallopeptidase 2
ENSG00000087258	16	56274638	56276316	1679	H3K27cr_IP-vs-RIgG_IgG_peak_8110	3.79137	4.66851	1.35508	Promoter (<=1kb)	56276006	56355182	79177	1	ENST00000639268	0	GNAO1	protein_coding	G protein subunit alpha o1
ENSG00000087299	14	50311084	50312035	952	H3K27cr_IP-vs-RIgG_IgG_peak_6108	4.03358	5.225	1.7807	Promoter (<=1kb)	50302017	50312147	10131	2	ENST00000556393	112	L2HGDH	protein_coding	L-2-hydroxyglutarate dehydrogenase
ENSG00000087495	20	59628719	59629242	524	H3K27cr_IP-vs-RIgG_IgG_peak_13326	3.79137	4.66851	1.35508	Promoter (<=1kb)	59628609	59847709	219101	1	ENST00000541461	110	PHACTR3	protein_coding	phosphatase and actin regulator 3
ENSG00000088053	19	55033666	55034061	396	H3K27cr_IP-vs-RIgG_IgG_peak_11085	3.86385	5.40084	1.91803	Promoter (<=1kb)	55027605	55032865	5261	2	ENST00000468239	-801	GP6	protein_coding	glycoprotein VI platelet
ENSG00000088280	1	23432430	23432912	483	H3K27cr_IP-vs-RIgG_IgG_peak_259	3.79137	4.66851	1.35508	Promoter (<=1kb)	23429532	23433532	4001	2	ENST00000465372	620	ASAP3	protein_coding	ArfGAP with SH3 domain, ankyrin repeat and PH domain 3
ENSG00000088305	20	32760925	32761735	811	H3K27cr_IP-vs-RIgG_IgG_peak_12902	3.51259	4.61898	1.35508	Promoter (<=1kb)	32762385	32809356	46972	1	ENST00000328111	-650	DNMT3B	protein_coding	DNA methyltransferase 3 beta
ENSG00000088325	20	31737064	31741058	3995	H3K27cr_IP-vs-RIgG_IgG_peak_12881	4.2653	5.58325	1.95756	Promoter (<=1kb)	31739271	31801805	62535	1	ENST00000340513	0	TPX2	protein_coding	TPX2 microtubule nucleation factor
ENSG00000088682	16	57447901	57448447	547	H3K27cr_IP-vs-RIgG_IgG_peak_8131	5.21314	7.54265	3.43763	Promoter (<=1kb)	57447729	57458316	10588	1	ENST00000563391	172	COQ9	protein_coding	coenzyme Q9
ENSG00000088930	20	21302012	21302884	873	H3K27cr_IP-vs-RIgG_IgG_peak_12764	3.79137	4.66851	1.35508	Promoter (<=1kb)	21303331	21389825	86495	1	ENST00000377191	-447	XRN2	protein_coding	5'-3' exoribonuclease 2
ENSG00000089006	20	17967080	17968217	1138	H3K27cr_IP-vs-RIgG_IgG_peak_12705	4.03358	5.225	1.7807	Promoter (<=1kb)	17948890	17968458	19569	2	ENST00000431277	241	SNX5	protein_coding	sorting nexin 5
ENSG00000089048	20	13784569	13785843	1275	H3K27cr_IP-vs-RIgG_IgG_peak_12662	4.2653	5.58325	1.95756	Promoter (<=1kb)	13714322	13784886	70565	2	ENST00000202816	0	ESF1	protein_coding	ESF1 nucleolar pre-rRNA processing protein homolog
ENSG00000089101	20	20169728	20170590	863	H3K27cr_IP-vs-RIgG_IgG_peak_12749	3.62943	4.60234	1.35508	Promoter (<=1kb)	20169379	20228447	59069	1	ENST00000431753	349	CFAP61	protein_coding	cilia and flagella associated protein 61
ENSG00000089101	20	20291163	20291635	473	H3K27cr_IP-vs-RIgG_IgG_peak_12751	3.79137	4.66851	1.35508	Promoter (<=1kb)	20290302	20322814	32513	1	ENST00000469994	861	CFAP61	protein_coding	cilia and flagella associated protein 61
ENSG00000089225	12	114402162	114403089	928	H3K27cr_IP-vs-RIgG_IgG_peak_5103	4.2653	5.58325	1.95756	Promoter (<=1kb)	114366097	114403898	37802	2	ENST00000526441	809	TBX5	protein_coding	T-box transcription factor 5
ENSG00000089692	12	6771731	6772134	404	H3K27cr_IP-vs-RIgG_IgG_peak_4272	3.79137	4.66851	1.35508	Promoter (<=1kb)	6772512	6778455	5944	1	ENST00000538079	-378	LAG3	protein_coding	lymphocyte activating 3
ENSG00000089737	14	94052095	94052634	540	H3K27cr_IP-vs-RIgG_IgG_peak_6550	4.2653	5.58325	1.95756	Promoter (<=1kb)	94050922	94051824	903	2	ENST00000553400	-271	DDX24	protein_coding	DEAD-box helicase 24
ENSG00000090006	19	40615646	40616713	1068	H3K27cr_IP-vs-RIgG_IgG_peak_10906	3.79137	4.66851	1.35508	Promoter (<=1kb)	40616910	40623969	7060	1	ENST00000622457	-197	LTBP4	protein_coding	latent transforming growth factor beta binding protein 4
ENSG00000090372	19	46738227	46738567	341	H3K27cr_IP-vs-RIgG_IgG_peak_10992	3.79137	4.66851	1.35508	Promoter (<=1kb)	46724828	46738172	13345	2	ENST00000600358	-55	STRN4	protein_coding	striatin 4
ENSG00000090621	1	39562928	39563505	578	H3K27cr_IP-vs-RIgG_IgG_peak_500	3.79137	4.66851	1.35508	Promoter (<=1kb)	39560816	39564038	3223	2	ENST00000492468	533	PABPC4	protein_coding	poly(A) binding protein cytoplasmic 4
ENSG00000090905	16	24728383	24729019	637	H3K27cr_IP-vs-RIgG_IgG_peak_7872	3.79137	4.66851	1.35508	Promoter (<=1kb)	24729651	24826218	96568	1	ENST00000395799	-632	TNRC6A	protein_coding	trinucleotide repeat containing adaptor 6A
ENSG00000090975	12	123005999	123006746	748	H3K27cr_IP-vs-RIgG_IgG_peak_5188	3.79137	4.66851	1.35508	Promoter (<=1kb)	122997438	123006120	8683	2	ENST00000436074	0	PITPNM2	protein_coding	phosphatidylinositol transfer protein membrane associated 2
ENSG00000091009	5	146204173	146204888	716	H3K27cr_IP-vs-RIgG_IgG_peak_16973	7.17081	12.3772	7.42985	Promoter (<=1kb)	146203605	146289223	85619	1	ENST00000265271	568	RBM27	protein_coding	RNA binding motif protein 27
ENSG00000091010	5	146337778	146338173	396	H3K27cr_IP-vs-RIgG_IgG_peak_16974	4.03358	5.225	1.7807	Promoter (<=1kb)	146338839	146341728	2890	1	ENST00000646991	-666	POU4F3	protein_coding	POU class 4 homeobox 3
ENSG00000091138	7	107802219	107802972	754	H3K27cr_IP-vs-RIgG_IgG_peak_18822	3.79137	4.66851	1.35508	Promoter (<=1kb)	107765469	107803223	37755	2	ENST00000340010	251	SLC26A3	protein_coding	solute carrier family 26 member 3
ENSG00000091164	18	56636761	56638087	1327	H3K27cr_IP-vs-RIgG_IgG_peak_10369	4.47807	6.13421	2.40754	Promoter (<=1kb)	56608279	56638427	30149	2	ENST00000586262	340	TXNL1	protein_coding	thioredoxin like 1
ENSG00000091513	3	133765646	133765959	314	H3K27cr_IP-vs-RIgG_IgG_peak_15047	3.78195	5.04517	1.6602	Promoter (<=1kb)	133766278	133778782	12505	1	ENST00000461695	-319	TF	protein_coding	transferrin
ENSG00000091592	17	5517927	5518589	663	H3K27cr_IP-vs-RIgG_IgG_peak_8582	3.79137	4.66851	1.35508	Promoter (<=1kb)	5502292	5518565	16274	2	ENST00000574512	0	NLRP1	protein_coding	NLR family pyrin domain containing 1
ENSG00000091640	17	4967330	4967696	367	H3K27cr_IP-vs-RIgG_IgG_peak_8578	4.2653	5.58325	1.95756	Promoter (<=1kb)	4960187	4967785	7599	2	ENST00000573805	89	SPAG7	protein_coding	sperm associated antigen 7
ENSG00000091879	8	6561109	6562373	1265	H3K27cr_IP-vs-RIgG_IgG_peak_19136	4.34996	5.93425	2.25318	Promoter (<=1kb)	6503080	6563044	59965	2	ENST00000338312	671	ANGPT2	protein_coding	angiopoietin 2
ENSG00000091947	17	44015891	44016989	1099	H3K27cr_IP-vs-RIgG_IgG_peak_9082	3.79137	4.66851	1.35508	Promoter (<=1kb)	44011188	44014963	3776	2	ENST00000206380	-928	TMEM101	protein_coding	transmembrane protein 101
ENSG00000091986	3	112649544	112650293	750	H3K27cr_IP-vs-RIgG_IgG_peak_14901	3.97178	5.12971	1.73592	Promoter (<=1kb)	112640766	112649530	8765	2	ENST00000480275	-14	CCDC80	protein_coding	coiled-coil domain containing 80
ENSG00000092051	14	23579322	23580406	1085	H3K27cr_IP-vs-RIgG_IgG_peak_5930	3.88717	4.99935	1.62385	Promoter (<=1kb)	23568038	23578790	10753	2	ENST00000356300	-532	JPH4	protein_coding	junctophilin 4
ENSG00000092068	14	23128654	23130184	1531	H3K27cr_IP-vs-RIgG_IgG_peak_5917	3.79137	4.66851	1.35508	Promoter (<=1kb)	23125297	23130143	4847	2	ENST00000397310	0	SLC7A8	protein_coding	solute carrier family 7 member 8
ENSG00000092094	14	20453963	20454432	470	H3K27cr_IP-vs-RIgG_IgG_peak_5868	4.03358	5.225	1.7807	Promoter (<=1kb)	20449222	20454793	5572	2	ENST00000554699	361	OSGEP	protein_coding	O-sialoglycoprotein endopeptidase
ENSG00000092203	14	21476102	21476747	646	H3K27cr_IP-vs-RIgG_IgG_peak_5888	4.03358	5.225	1.7807	Promoter (<=1kb)	21476597	21488850	12254	1	ENST00000416256	0	TOX4	protein_coding	TOX high mobility group box family member 4
ENSG00000092529	15	42373392	42374016	625	H3K27cr_IP-vs-RIgG_IgG_peak_6938	4.2653	5.58325	1.95756	Promoter (<=1kb)	42374208	42412313	38106	1	ENST00000638141	-192	CAPN3	protein_coding	calpain 3
ENSG00000092871	17	35062534	35063816	1283	H3K27cr_IP-vs-RIgG_IgG_peak_8965	3.79137	4.66851	1.35508	Promoter (<=1kb)	35005990	35063707	57718	2	ENST00000394597	0	RFFL	protein_coding	ring finger and FYVE like domain containing E3 ubiquitin protein ligase
ENSG00000092871	17	35064364	35064704	341	H3K27cr_IP-vs-RIgG_IgG_peak_8966	3.79137	4.66851	1.35508	Promoter (<=1kb)	35005990	35063707	57718	2	ENST00000394597	-657	RFFL	protein_coding	ring finger and FYVE like domain containing E3 ubiquitin protein ligase
ENSG00000092929	17	75833205	75834056	852	H3K27cr_IP-vs-RIgG_IgG_peak_9762	3.79137	4.66851	1.35508	Promoter (<=1kb)	75831295	75833269	1975	2	ENST00000586930	0	UNC13D	protein_coding	unc-13 homolog D
ENSG00000092931	17	76735028	76736265	1238	H3K27cr_IP-vs-RIgG_IgG_peak_9798	2.98266	4.47987	1.35508	Promoter (<=1kb)	76735865	76778817	42953	1	ENST00000586622	0	MFSD11	protein_coding	major facilitator superfamily domain containing 11
ENSG00000092931	17	76739063	76739752	690	H3K27cr_IP-vs-RIgG_IgG_peak_9799	4.21511	6.21938	2.46516	Promoter (<=1kb)	76738410	76775081	36672	1	ENST00000588768	653	MFSD11	protein_coding	major facilitator superfamily domain containing 11
ENSG00000093009	22	19479412	19479743	332	H3K27cr_IP-vs-RIgG_IgG_peak_13830	4.03358	5.225	1.7807	Promoter (<=1kb)	19479457	19520612	41156	1	ENST00000407835	0	CDC45	protein_coding	cell division cycle 45
ENSG00000093010	22	19940840	19941990	1151	H3K27cr_IP-vs-RIgG_IgG_peak_13836	4.48176	6.13997	2.40754	Promoter (<=1kb)	19941733	19965645	23913	1	ENST00000403184	0	COMT	protein_coding	catechol-O-methyltransferase
ENSG00000093072	22	17221842	17222815	974	H3K27cr_IP-vs-RIgG_IgG_peak_13804	5.21314	7.54265	3.43763	Promoter (<=1kb)	17179304	17221989	42686	2	ENST00000399839	0	ADA2	protein_coding	adenosine deaminase 2
ENSG00000093072	22	17258272	17259502	1231	H3K27cr_IP-vs-RIgG_IgG_peak_13806	3.79137	4.66851	1.35508	Promoter (<=1kb)	17209606	17258235	48630	2	ENST00000649746	-37	ADA2	protein_coding	adenosine deaminase 2
ENSG00000093144	6	127343819	127344805	987	H3K27cr_IP-vs-RIgG_IgG_peak_18047	3.72831	4.75471	1.42563	Promoter (<=1kb)	127288712	127343609	54898	2	ENST00000454859	-210	ECHDC1	protein_coding	ethylmalonyl-CoA decarboxylase 1
ENSG00000094755	5	170784111	170784801	691	H3K27cr_IP-vs-RIgG_IgG_peak_17113	3.79137	4.66851	1.35508	Promoter (<=1kb)	170783747	170810076	26330	1	ENST00000519598	364	GABRP	protein_coding	gamma-aminobutyric acid type A receptor subunit pi
ENSG00000095059	19	12681100	12681572	473	H3K27cr_IP-vs-RIgG_IgG_peak_10630	3.79137	4.66851	1.35508	Promoter (<=1kb)	12675743	12681206	5464	2	ENST00000594424	0	DHPS	protein_coding	deoxyhypusine synthase
ENSG00000095713	10	98031801	98032225	425	H3K27cr_IP-vs-RIgG_IgG_peak_2609	3.62943	4.60234	1.35508	Promoter (<=1kb)	97879629	98030828	151200	2	ENST00000370591	-973	CRTAC1	protein_coding	cartilage acidic protein 1
ENSG00000095951	6	12009444	12010897	1454	H3K27cr_IP-vs-RIgG_IgG_peak_17315	3.71938	4.55852	1.35508	Promoter (<=1kb)	12008762	12120157	111396	1	ENST00000491710	682	HIVEP1	protein_coding	HIVEP zinc finger 1
ENSG00000095981	6	39321972	39322380	409	H3K27cr_IP-vs-RIgG_IgG_peak_17627	3.79137	4.66851	1.35508	Promoter (<=1kb)	39314821	39322540	7720	2	ENST00000425054	160	KCNK16	protein_coding	potassium two pore domain channel subfamily K member 16
ENSG00000096401	6	44388409	44389390	982	H3K27cr_IP-vs-RIgG_IgG_peak_17742	3.79137	4.66851	1.35508	Promoter (<=1kb)	44387706	44450425	62720	1	ENST00000371477	703	CDC5L	protein_coding	cell division cycle 5 like
ENSG00000099194	10	100347662	100349340	1679	H3K27cr_IP-vs-RIgG_IgG_peak_2643	5.21314	7.54265	3.43763	Promoter (<=1kb)	100347233	100364826	17594	1	ENST00000370355	429	SCD	protein_coding	stearoyl-CoA desaturase
ENSG00000099282	10	69505121	69505673	553	H3K27cr_IP-vs-RIgG_IgG_peak_2302	4.03358	5.225	1.7807	Promoter (<=1kb)	69505968	69507229	1262	1	ENST00000470508	-295	TSPAN15	protein_coding	tetraspanin 15
ENSG00000099331	19	17171732	17172188	457	H3K27cr_IP-vs-RIgG_IgG_peak_10701	3.79137	4.66851	1.35508	Promoter (<=1kb)	17172375	17184898	12524	1	ENST00000594971	-187	MYO9B	protein_coding	myosin IXB
ENSG00000099866	19	490013	490956	944	H3K27cr_IP-vs-RIgG_IgG_peak_10526	4.2653	5.58325	1.95756	Promoter (<=1kb)	489176	505342	16167	1	ENST00000587541	837	MADCAM1	protein_coding	mucosal vascular addressin cell adhesion molecule 1
ENSG00000099949	22	20986174	20986701	528	H3K27cr_IP-vs-RIgG_IgG_peak_13844	3.51259	4.61898	1.35508	Promoter (<=1kb)	20986079	20991679	5601	1	ENST00000480895	95	LZTR1	protein_coding	leucine zipper like transcription regulator 1
ENSG00000099954	22	17359497	17360494	998	H3K27cr_IP-vs-RIgG_IgG_peak_13808	3.71938	4.55852	1.35508	Promoter (<=1kb)	17359949	17553332	193384	1	ENST00000400585	0	CECR2	protein_coding	CECR2 histone acetyl-lysine reader
ENSG00000099968	22	17628737	17629856	1120	H3K27cr_IP-vs-RIgG_IgG_peak_13819	3.79137	4.66851	1.35508	Promoter (<=1kb)	17628855	17696209	67355	1	ENST00000399781	0	BCL2L13	protein_coding	BCL2 like 13
ENSG00000100024	22	24517872	24519834	1963	H3K27cr_IP-vs-RIgG_IgG_peak_13875	4.73922	6.54266	2.66085	Promoter (<=1kb)	24519801	24528390	8590	1	ENST00000498140	0	UPB1	protein_coding	beta-ureidopropionase 1
ENSG00000100083	22	37609450	37610022	573	H3K27cr_IP-vs-RIgG_IgG_peak_14158	3.51259	4.61898	1.35508	Promoter (<=1kb)	37610142	37614195	4054	1	ENST00000488672	-120	GGA1	protein_coding	golgi associated, gamma adaptin ear containing, ARF binding protein 1
ENSG00000100084	22	19446195	19446521	327	H3K27cr_IP-vs-RIgG_IgG_peak_13829	4.92993	7.09542	3.10604	Promoter (<=1kb)	19398068	19447450	49383	2	ENST00000452818	929	HIRA	protein_coding	histone cell cycle regulator
ENSG00000100106	22	37746994	37747378	385	H3K27cr_IP-vs-RIgG_IgG_peak_14160	4.48176	6.13997	2.40754	Promoter (<=1kb)	37746322	37757963	11642	1	ENST00000413051	672	TRIOBP	protein_coding	TRIO and F-actin binding protein
ENSG00000100109	22	26495598	26495885	288	H3K27cr_IP-vs-RIgG_IgG_peak_13926	5.24252	8.17644	3.94807	Promoter (<=1kb)	26491927	26494619	2693	2	ENST00000492137	-979	TFIP11	protein_coding	tuftelin interacting protein 11
ENSG00000100122	22	26617702	26618892	1191	H3K27cr_IP-vs-RIgG_IgG_peak_13928	3.79137	4.66851	1.35508	Promoter (<=1kb)	26599278	26618027	18750	2	ENST00000647684	0	CRYBB1	protein_coding	crystallin beta B1
ENSG00000100124	22	37847720	37849373	1654	H3K27cr_IP-vs-RIgG_IgG_peak_14164	4.73922	6.54266	2.66085	Promoter (<=1kb)	37831860	37849327	17468	2	ENST00000609454	0	ANKRD54	protein_coding	ankyrin repeat domain 54
ENSG00000100138	22	41687310	41688065	756	H3K27cr_IP-vs-RIgG_IgG_peak_14199	5.21314	7.54265	3.43763	Promoter (<=1kb)	41675031	41688799	13769	2	ENST00000469028	734	SNU13	protein_coding	small nuclear ribonucleoprotein 13
ENSG00000100138	22	41689852	41690446	595	H3K27cr_IP-vs-RIgG_IgG_peak_14200	3.79137	4.66851	1.35508	Promoter (<=1kb)	41674817	41690462	15646	2	ENST00000648350	16	SNU13	protein_coding	small nuclear ribonucleoprotein 13
ENSG00000100170	22	32059706	32060333	628	H3K27cr_IP-vs-RIgG_IgG_peak_14032	4.2653	5.58325	1.95756	Promoter (<=1kb)	32059170	32113002	53833	1	ENST00000543737	536	SLC5A1	protein_coding	solute carrier family 5 member 1
ENSG00000100201	22	38506359	38506799	441	H3K27cr_IP-vs-RIgG_IgG_peak_14171	4.73922	6.54266	2.66085	Promoter (<=1kb)	38483440	38506337	22898	2	ENST00000396821	-22	DDX17	protein_coding	DEAD-box helicase 17
ENSG00000100219	22	28798961	28799991	1031	H3K27cr_IP-vs-RIgG_IgG_peak_13983	4.2653	5.58325	1.95756	Promoter (<=1kb)	28794589	28800133	5545	2	ENST00000405219	142	XBP1	protein_coding	X-box binding protein 1
ENSG00000100220	22	32412949	32413388	440	H3K27cr_IP-vs-RIgG_IgG_peak_14038	3.79137	4.66851	1.35508	Promoter (<=1kb)	32407879	32412248	4370	2	ENST00000463455	-701	RTCB	protein_coding	RNA 2',3'-cyclic phosphate and 5'-OH ligase
ENSG00000100242	22	38753583	38754536	954	H3K27cr_IP-vs-RIgG_IgG_peak_14175	3.79137	4.66851	1.35508	Promoter (<=1kb)	38751007	38754775	3769	2	ENST00000417332	239	SUN2	protein_coding	Sad1 and UNC84 domain containing 2
ENSG00000100280	22	29370520	29371105	586	H3K27cr_IP-vs-RIgG_IgG_peak_13997	3.79137	4.66851	1.35508	Promoter (<=1kb)	29341563	29370659	29097	2	ENST00000421126	0	AP1B1	protein_coding	adaptor related protein complex 1 subunit beta 1
ENSG00000100292	22	35378383	35379500	1118	H3K27cr_IP-vs-RIgG_IgG_peak_14108	3.79137	4.66851	1.35508	Promoter (<=1kb)	35380361	35387101	6741	1	ENST00000412893	-861	HMOX1	protein_coding	heme oxygenase 1
ENSG00000100296	22	29544526	29545478	953	H3K27cr_IP-vs-RIgG_IgG_peak_13999	4.92993	7.09542	3.10604	Promoter (<=1kb)	29539338	29545144	5807	2	ENST00000455450	0	THOC5	protein_coding	THO complex 5
ENSG00000100479	14	49686981	49687438	458	H3K27cr_IP-vs-RIgG_IgG_peak_6097	4.2653	5.58325	1.95756	Promoter (<=1kb)	49643586	49688197	44612	2	ENST00000556584	759	POLE2	protein_coding	DNA polymerase epsilon 2, accessory subunit
ENSG00000100485	14	50232143	50232807	665	H3K27cr_IP-vs-RIgG_IgG_peak_6107	4.2653	5.58325	1.95756	Promoter (<=1kb)	50117130	50231578	114449	2	ENST00000216373	-565	SOS2	protein_coding	SOS Ras/Rho guanine nucleotide exchange factor 2
ENSG00000100519	14	52706546	52707061	516	H3K27cr_IP-vs-RIgG_IgG_peak_6133	4.03358	5.225	1.7807	Promoter (<=1kb)	52707178	52709089	1912	1	ENST00000555887	-117	PSMC6	protein_coding	proteasome 26S subunit, ATPase 6
ENSG00000100599	14	92511322	92512956	1635	H3K27cr_IP-vs-RIgG_IgG_peak_6524	5.68706	8.5798	4.26889	Promoter (<=1kb)	92513781	92688994	175214	1	ENST00000216487	-825	RIN3	protein_coding	Ras and Rab interactor 3
ENSG00000100599	14	92576500	92576981	482	H3K27cr_IP-vs-RIgG_IgG_peak_6528	3.79137	4.66851	1.35508	Promoter (<=1kb)	92576244	92586580	10337	1	ENST00000555908	256	RIN3	protein_coding	Ras and Rab interactor 3
ENSG00000100600	14	92716474	92716963	490	H3K27cr_IP-vs-RIgG_IgG_peak_6531	3.79137	4.66851	1.35508	Promoter (<=1kb)	92703822	92717459	13638	2	ENST00000555169	496	LGMN	protein_coding	legumain
ENSG00000100626	14	69259092	69259531	440	H3K27cr_IP-vs-RIgG_IgG_peak_6344	4.2653	5.58325	1.95756	Promoter (<=1kb)	69259277	69260337	1061	1	ENST00000554858	0	GALNT16	protein_coding	polypeptide N-acetylgalactosaminyltransferase 16
ENSG00000100678	14	70166972	70167536	565	H3K27cr_IP-vs-RIgG_IgG_peak_6363	3.69116	4.51549	1.35508	Promoter (<=1kb)	70045947	70168484	122538	2	ENST00000528359	948	SLC8A3	protein_coding	solute carrier family 8 member A3
ENSG00000100697	14	95155372	95156461	1090	H3K27cr_IP-vs-RIgG_IgG_peak_6574	3.51259	4.61898	1.35508	Promoter (<=1kb)	95132532	95156403	23872	2	ENST00000531162	0	DICER1	protein_coding	dicer 1, ribonuclease III
ENSG00000100764	14	90256996	90257589	594	H3K27cr_IP-vs-RIgG_IgG_peak_6498	4.03358	5.225	1.7807	Promoter (<=1kb)	90256578	90272550	15973	1	ENST00000543772	418	PSMC1	protein_coding	proteasome 26S subunit, ATPase 1
ENSG00000100802	14	23009426	23010063	638	H3K27cr_IP-vs-RIgG_IgG_peak_5910	3.51259	4.61898	1.35508	Promoter (<=1kb)	22998721	23010096	11376	2	ENST00000556812	33	C14orf93	protein_coding	chromosome 14 open reading frame 93
ENSG00000100804	14	23035012	23035610	599	H3K27cr_IP-vs-RIgG_IgG_peak_5911	3.79137	4.66851	1.35508	Promoter (<=1kb)	23025902	23035230	9329	2	ENST00000425762	0	PSMB5	protein_coding	proteasome 20S subunit beta 5
ENSG00000100813	14	23071752	23072237	486	H3K27cr_IP-vs-RIgG_IgG_peak_5914	3.79137	4.66851	1.35508	Promoter (<=1kb)	23058567	23071617	13051	2	ENST00000357481	-135	ACIN1	protein_coding	apoptotic chromatin condensation inducer 1
ENSG00000100814	14	20331674	20332008	335	H3K27cr_IP-vs-RIgG_IgG_peak_5864	4.64922	6.40171	2.61331	Promoter (<=1kb)	20325539	20330888	5350	2	ENST00000557114	-786	CCNB1IP1	protein_coding	cyclin B1 interacting protein 1
ENSG00000100814	14	20332487	20333520	1034	H3K27cr_IP-vs-RIgG_IgG_peak_5865	4.06016	5.266	1.81626	Promoter (<=1kb)	20311368	20333010	21643	2	ENST00000398160	0	CCNB1IP1	protein_coding	cyclin B1 interacting protein 1
ENSG00000100815	14	92040326	92041069	744	H3K27cr_IP-vs-RIgG_IgG_peak_6518	4.73922	6.54266	2.66085	Promoter (<=1kb)	92015833	92040896	25064	2	ENST00000555516	0	TRIP11	protein_coding	thyroid hormone receptor interactor 11
ENSG00000100836	14	23321951	23323389	1439	H3K27cr_IP-vs-RIgG_IgG_peak_5921	3.79137	4.66851	1.35508	Promoter (<=1kb)	23322022	23324378	2357	1	ENST00000557702	0	PABPN1	protein_coding	poly(A) binding protein nuclear 1
ENSG00000100852	14	32074802	32076127	1326	H3K27cr_IP-vs-RIgG_IgG_peak_5985	4.0905	5.31283	1.85807	Promoter (<=1kb)	32076114	32090780	14667	1	ENST00000555814	0	ARHGAP5	protein_coding	Rho GTPase activating protein 5
ENSG00000100902	14	35292715	35293861	1147	H3K27cr_IP-vs-RIgG_IgG_peak_6017	6.63491	10.7545	6.06479	Promoter (<=1kb)	35292473	35317419	24947	1	ENST00000556506	242	PSMA6	protein_coding	proteasome 20S subunit alpha 6
ENSG00000100908	14	24139794	24140273	480	H3K27cr_IP-vs-RIgG_IgG_peak_5941	4.2653	5.58325	1.95756	Promoter (<=1kb)	24139389	24140008	620	2	ENST00000559101	0	EMC9	protein_coding	ER membrane protein complex subunit 9
ENSG00000100983	20	34954690	34955343	654	H3K27cr_IP-vs-RIgG_IgG_peak_12935	4.2653	5.58325	1.95756	Promoter (<=1kb)	34933596	34955409	21814	2	ENST00000646502	66	GSS	protein_coding	glutathione synthetase
ENSG00000100994	20	25248911	25249588	678	H3K27cr_IP-vs-RIgG_IgG_peak_12843	4.92993	7.09542	3.10604	Promoter (<=1kb)	25248085	25298012	49928	1	ENST00000216962	826	PYGB	protein_coding	glycogen phosphorylase B
ENSG00000101019	20	35304409	35305000	592	H3K27cr_IP-vs-RIgG_IgG_peak_12937	3.79137	4.66851	1.35508	Promoter (<=1kb)	35303794	35304656	863	2	ENST00000482440	0	UQCC1	protein_coding	ubiquinol-cytochrome c reductase complex assembly factor 1
ENSG00000101040	20	47315880	47319737	3858	H3K27cr_IP-vs-RIgG_IgG_peak_13151	5.97141	10.7769	6.07201	Promoter (<=1kb)	47237310	47319061	81752	2	ENST00000468376	0	ZMYND8	protein_coding	zinc finger MYND-type containing 8
ENSG00000101040	20	47355254	47358033	2780	H3K27cr_IP-vs-RIgG_IgG_peak_13153	4.21511	6.21938	2.46516	Promoter (<=1kb)	47209214	47355657	146444	2	ENST00000311275	0	ZMYND8	protein_coding	zinc finger MYND-type containing 8
ENSG00000101049	20	43564005	43564979	975	H3K27cr_IP-vs-RIgG_IgG_peak_13083	7.17081	12.3772	7.42985	Promoter (<=1kb)	43564786	43566525	1740	1	ENST00000617268	0	SGK2	protein_coding	serum/glucocorticoid regulated kinase 2
ENSG00000101126	20	50929270	50930345	1076	H3K27cr_IP-vs-RIgG_IgG_peak_13203	3.79137	4.66851	1.35508	Promoter (<=1kb)	50894063	50928735	34673	2	ENST00000642364	-535	ADNP	protein_coding	activity dependent neuroprotector homeobox
ENSG00000101188	20	62709808	62710969	1162	H3K27cr_IP-vs-RIgG_IgG_peak_13370	4.21511	6.21938	2.46516	Promoter (<=1kb)	62708836	62762771	53936	1	ENST00000370501	972	NTSR1	protein_coding	neurotensin receptor 1
ENSG00000101191	20	62925019	62925594	576	H3K27cr_IP-vs-RIgG_IgG_peak_13374	3.79137	4.66851	1.35508	Promoter (<=1kb)	62905005	62926469	21465	2	ENST00000354665	875	DIDO1	protein_coding	death inducer-obliterator 1
ENSG00000101224	20	3796754	3797454	701	H3K27cr_IP-vs-RIgG_IgG_peak_12558	4.2653	5.58325	1.95756	Promoter (<=1kb)	3796431	3805218	8788	1	ENST00000340833	323	CDC25B	protein_coding	cell division cycle 25B
ENSG00000101246	20	63706610	63706949	340	H3K27cr_IP-vs-RIgG_IgG_peak_13384	3.62943	4.60234	1.35508	Promoter (<=1kb)	63701697	63706874	5178	2	ENST00000609537	0	ARFRP1	protein_coding	ADP ribosylation factor related protein 1
ENSG00000101278	20	837637	839227	1591	H3K27cr_IP-vs-RIgG_IgG_peak_12514	4.2653	5.58325	1.95756	Promoter (<=1kb)	839447	839977	531	2	ENST00000492704	750	RPS10P5	processed_pseudogene	ribosomal protein S10 pseudogene 5
ENSG00000101294	20	31559269	31562374	3106	H3K27cr_IP-vs-RIgG_IgG_peak_12862	4.2653	5.58325	1.95756	Promoter (<=1kb)	31559616	31577923	18308	1	ENST00000619859	0	HM13	protein_coding	histocompatibility minor 13
ENSG00000101294	20	31564655	31566352	1698	H3K27cr_IP-vs-RIgG_IgG_peak_12864	3.79137	4.66851	1.35508	Promoter (<=1kb)	31566057	31569252	3196	1	ENST00000493364	0	HM13	protein_coding	histocompatibility minor 13
ENSG00000101306	20	31825207	31826299	1093	H3K27cr_IP-vs-RIgG_IgG_peak_12884	3.88717	4.99935	1.62385	Promoter (<=1kb)	31826777	31834689	7913	1	ENST00000468730	-478	MYLK2	protein_coding	myosin light chain kinase 2
ENSG00000101310	20	18506124	18506914	791	H3K27cr_IP-vs-RIgG_IgG_peak_12714	3.79137	4.66851	1.35508	Promoter (<=1kb)	18507520	18561415	53896	1	ENST00000336714	-606	SEC23B	protein_coding	SEC23 homolog B, COPII coat complex component
ENSG00000101311	20	6123341	6124979	1639	H3K27cr_IP-vs-RIgG_IgG_peak_12600	3.51259	4.61898	1.35508	Promoter (<=1kb)	6076022	6123030	47009	2	ENST00000536936	-311	FERMT1	protein_coding	fermitin family member 1
ENSG00000101327	20	1993125	1993599	475	H3K27cr_IP-vs-RIgG_IgG_peak_12539	3.79137	4.66851	1.35508	Promoter (<=1kb)	1978757	1993748	14992	2	ENST00000540134	149	PDYN	protein_coding	prodynorphin
ENSG00000101438	20	38725363	38726184	822	H3K27cr_IP-vs-RIgG_IgG_peak_13004	4.03358	5.225	1.7807	Promoter (<=1kb)	38724486	38729372	4887	1	ENST00000217420	877	SLC32A1	protein_coding	solute carrier family 32 member 1
ENSG00000101445	20	38836993	38837434	442	H3K27cr_IP-vs-RIgG_IgG_peak_13007	4.73922	6.54266	2.66085	Promoter (<=1kb)	38836116	38895646	59531	1	ENST00000468265	877	PPP1R16B	protein_coding	protein phosphatase 1 regulatory subunit 16B
ENSG00000101670	18	49589831	49590344	514	H3K27cr_IP-vs-RIgG_IgG_peak_10338	3.78195	5.04517	1.6602	Promoter (<=1kb)	49589359	49592906	3548	1	ENST00000623277	472	LIPG	protein_coding	lipase G, endothelial type
ENSG00000101966	X	123860601	123861884	1284	H3K27cr_IP-vs-RIgG_IgG_peak_21112	3.79137	4.66851	1.35508	Promoter (<=1kb)	123860454	123888683	28230	1	ENST00000468503	147	XIAP	protein_coding	X-linked inhibitor of apoptosis
ENSG00000102572	13	98575082	98575668	587	H3K27cr_IP-vs-RIgG_IgG_peak_5755	3.43291	5.34309	1.88337	Promoter (<=1kb)	98505028	98576204	71177	2	ENST00000481288	536	STK24	protein_coding	serine/threonine kinase 24
ENSG00000102699	13	24510580	24512292	1713	H3K27cr_IP-vs-RIgG_IgG_peak_5344	3.75448	5.69301	2.05124	Promoter (<=1kb)	24420931	24512778	91848	2	ENST00000381989	486	PARP4	protein_coding	poly(ADP-ribose) polymerase family member 4
ENSG00000102755	13	28308685	28309435	751	H3K27cr_IP-vs-RIgG_IgG_peak_5409	3.79137	4.66851	1.35508	Promoter (<=1kb)	28303126	28308434	5309	2	ENST00000617835	-251	FLT1	protein_coding	fms related receptor tyrosine kinase 1
ENSG00000102755	13	28345002	28345518	517	H3K27cr_IP-vs-RIgG_IgG_peak_5412	3.79137	4.66851	1.35508	Promoter (<=1kb)	28303144	28346289	43146	2	ENST00000540678	771	FLT1	protein_coding	fms related receptor tyrosine kinase 1
ENSG00000102858	16	4625452	4626236	785	H3K27cr_IP-vs-RIgG_IgG_peak_7661	3.79137	4.66851	1.35508	Promoter (<=1kb)	4624961	4689039	64079	1	ENST00000586183	491	MGRN1	protein_coding	mahogunin ring finger 1
ENSG00000102908	16	69564540	69565507	968	H3K27cr_IP-vs-RIgG_IgG_peak_8231	6.16098	9.65124	5.16058	Promoter (<=1kb)	69565094	69704650	139557	1	ENST00000426654	0	NFAT5	protein_coding	nuclear factor of activated T cells 5
ENSG00000102921	16	48611011	48611493	483	H3K27cr_IP-vs-RIgG_IgG_peak_8012	4.21511	6.21938	2.46516	Promoter (<=1kb)	48538726	48610180	71455	2	ENST00000262384	-831	N4BP1	protein_coding	NEDD4 binding protein 1
ENSG00000102935	16	49788492	49789409	918	H3K27cr_IP-vs-RIgG_IgG_peak_8049	4.73922	6.54266	2.66085	Promoter (<=1kb)	49730576	49789546	58971	2	ENST00000568094	137	ZNF423	protein_coding	zinc finger protein 423
ENSG00000103154	16	83971854	83973760	1907	H3K27cr_IP-vs-RIgG_IgG_peak_8335	4.2653	5.58325	1.95756	Promoter (<=1kb)	83971451	84002776	31326	1	ENST00000565691	403	NECAB2	protein_coding	N-terminal EF-hand calcium binding protein 2
ENSG00000103194	16	84732903	84734333	1431	H3K27cr_IP-vs-RIgG_IgG_peak_8363	4.16014	5.87668	2.21224	Promoter (<=1kb)	84733138	84744780	11643	1	ENST00000566512	0	USP10	protein_coding	ubiquitin specific peptidase 10
ENSG00000103353	16	23561043	23562216	1174	H3K27cr_IP-vs-RIgG_IgG_peak_7859	3.79137	4.66851	1.35508	Promoter (<=1kb)	23561665	23570857	9193	1	ENST00000563366	0	UBFD1	protein_coding	ubiquitin family domain containing 1
ENSG00000103356	16	23556733	23557091	359	H3K27cr_IP-vs-RIgG_IgG_peak_7858	3.51259	4.61898	1.35508	Promoter (<=1kb)	23544508	23557054	12547	2	ENST00000564461	0	EARS2	protein_coding	glutamyl-tRNA synthetase 2, mitochondrial
ENSG00000103365	16	23509456	23509950	495	H3K27cr_IP-vs-RIgG_IgG_peak_7857	5.21314	7.54265	3.43763	Promoter (<=1kb)	23493431	23510389	16959	2	ENST00000562117	439	GGA2	protein_coding	golgi associated, gamma adaptin ear containing, ARF binding protein 2
ENSG00000103485	16	29677738	29678132	395	H3K27cr_IP-vs-RIgG_IgG_peak_7941	4.2653	5.58325	1.95756	Promoter (<=1kb)	29679008	29697776	18769	1	ENST00000219771	-876	QPRT	protein_coding	quinolinate phosphoribosyltransferase
ENSG00000103507	16	31107782	31108217	436	H3K27cr_IP-vs-RIgG_IgG_peak_7962	3.79137	4.66851	1.35508	Promoter (<=1kb)	31108294	31112533	4240	1	ENST00000567530	-77	BCKDK	protein_coding	branched chain keto acid dehydrogenase kinase
ENSG00000103642	15	63122681	63123256	576	H3K27cr_IP-vs-RIgG_IgG_peak_7190	4.73922	6.54266	2.66085	Promoter (<=1kb)	63122583	63127593	5011	1	ENST00000557972	98	LACTB	protein_coding	lactamase beta
ENSG00000103707	15	65027973	65028913	941	H3K27cr_IP-vs-RIgG_IgG_peak_7212	3.79137	4.66851	1.35508	Promoter (<=1kb)	65026748	65029532	2785	2	ENST00000559633	619	MTFMT	protein_coding	mitochondrial methionyl-tRNA formyltransferase
ENSG00000103710	15	65068317	65069303	987	H3K27cr_IP-vs-RIgG_IgG_peak_7213	4.2653	5.58325	1.95756	Promoter (<=1kb)	65053337	65067991	14655	2	ENST00000220062	-326	RASL12	protein_coding	RAS like family 12
ENSG00000103723	15	82678362	82679183	822	H3K27cr_IP-vs-RIgG_IgG_peak_7459	5.82629	9.11472	4.7077	Promoter (<=1kb)	82676461	82677454	994	2	ENST00000659252	-908	AP3B2	protein_coding	adaptor related protein complex 3 subunit beta 2
ENSG00000103723	15	82697853	82698610	758	H3K27cr_IP-vs-RIgG_IgG_peak_7460	4.03358	5.225	1.7807	Promoter (<=1kb)	82680897	82699240	18344	2	ENST00000541693	630	AP3B2	protein_coding	adaptor related protein complex 3 subunit beta 2
ENSG00000103742	15	65423805	65424254	450	H3K27cr_IP-vs-RIgG_IgG_peak_7223	4.2653	5.58325	1.95756	Promoter (<=1kb)	65381484	65422947	41464	2	ENST00000352385	-858	IGDCC4	protein_coding	immunoglobulin superfamily DCC subclass member 4
ENSG00000103855	15	73698094	73699124	1031	H3K27cr_IP-vs-RIgG_IgG_peak_7342	3.79137	4.66851	1.35508	Promoter (<=1kb)	73699640	73712956	13317	1	ENST00000564751	-516	CD276	protein_coding	CD276 molecule
ENSG00000103932	15	41521277	41521908	632	H3K27cr_IP-vs-RIgG_IgG_peak_6928	4.48176	6.13997	2.40754	Promoter (<=1kb)	41517176	41521791	4616	2	ENST00000565167	0	RPAP1	protein_coding	RNA polymerase II associated protein 1
ENSG00000103942	15	82897374	82899337	1964	H3K27cr_IP-vs-RIgG_IgG_peak_7465	3.79137	4.66851	1.35508	Promoter (<=1kb)	82854695	82898453	43759	2	ENST00000561345	0	HOMER2	protein_coding	homer scaffold protein 2
ENSG00000103942	15	82951711	82952175	465	H3K27cr_IP-vs-RIgG_IgG_peak_7468	4.2653	5.58325	1.95756	Promoter (<=1kb)	82848983	82952720	103738	2	ENST00000450735	545	HOMER2	protein_coding	homer scaffold protein 2
ENSG00000104044	15	28099843	28100685	843	H3K27cr_IP-vs-RIgG_IgG_peak_6728	5.67292	9.5447	5.08328	Promoter (<=1kb)	27754875	28099315	344441	2	ENST00000354638	-528	OCA2	protein_coding	OCA2 melanosomal transmembrane protein
ENSG00000104055	15	43265789	43266233	445	H3K27cr_IP-vs-RIgG_IgG_peak_6949	3.88717	4.99935	1.62385	Promoter (<=1kb)	43233158	43266857	33700	2	ENST00000349114	624	TGM5	protein_coding	transglutaminase 5
ENSG00000104231	8	81730828	81732169	1342	H3K27cr_IP-vs-RIgG_IgG_peak_19652	3.71269	4.93599	1.5902	Promoter (<=1kb)	81702993	81732345	29353	2	ENST00000520604	176	ZFAND1	protein_coding	zinc finger AN1-type containing 1
ENSG00000104419	8	133295422	133295981	560	H3K27cr_IP-vs-RIgG_IgG_peak_20074	4.56637	7.07181	3.10604	Promoter (<=1kb)	133284249	133295200	10952	2	ENST00000674839	-222	NDRG1	protein_coding	N-myc downstream regulated 1
ENSG00000104419	8	133297682	133298671	990	H3K27cr_IP-vs-RIgG_IgG_peak_20075	3.71938	4.55852	1.35508	Promoter (<=1kb)	133256819	133297958	41140	2	ENST00000519228	0	NDRG1	protein_coding	N-myc downstream regulated 1
ENSG00000104490	8	101693089	101694438	1350	H3K27cr_IP-vs-RIgG_IgG_peak_19785	3.51259	4.61898	1.35508	Promoter (<=1kb)	101688478	101694389	5912	2	ENST00000522754	0	NCALD	protein_coding	neurocalcin delta
ENSG00000104613	8	19818101	19819096	996	H3K27cr_IP-vs-RIgG_IgG_peak_19257	4.2653	5.58325	1.95756	Promoter (<=1kb)	19817581	19823452	5872	1	ENST00000523869	520	INTS10	protein_coding	integrator complex subunit 10
ENSG00000104626	8	9011949	9013774	1826	H3K27cr_IP-vs-RIgG_IgG_peak_19157	6.01373	10.4733	5.84924	Promoter (<=1kb)	9011663	9100099	88437	1	ENST00000520332	286	ERI1	protein_coding	exoribonuclease 1
ENSG00000104643	8	11285230	11285920	691	H3K27cr_IP-vs-RIgG_IgG_peak_19197	3.79137	4.66851	1.35508	Promoter (<=1kb)	11285094	11323057	37964	1	ENST00000526292	136	MTMR9	protein_coding	myotubularin related protein 9
ENSG00000104671	8	30156900	30157567	668	H3K27cr_IP-vs-RIgG_IgG_peak_19365	4.48176	6.13997	2.40754	Promoter (<=1kb)	30156375	30180501	24127	1	ENST00000519830	525	DCTN6	protein_coding	dynactin subunit 6
ENSG00000104728	8	1825712	1826350	639	H3K27cr_IP-vs-RIgG_IgG_peak_19116	4.03358	5.225	1.7807	Promoter (<=1kb)	1826111	1958633	132523	1	ENST00000398564	0	ARHGEF10	protein_coding	Rho guanine nucleotide exchange factor 10
ENSG00000104731	16	87698025	87698506	482	H3K27cr_IP-vs-RIgG_IgG_peak_8492	4.2653	5.58325	1.95756	Promoter (<=1kb)	87696485	87699415	2931	2	ENST00000568444	909	KLHDC4	protein_coding	kelch domain containing 4
ENSG00000104738	8	47961704	47961986	283	H3K27cr_IP-vs-RIgG_IgG_peak_19481	3.79137	4.66851	1.35508	Promoter (<=1kb)	47961857	47966320	4464	1	ENST00000519138	0	MCM4	protein_coding	minichromosome maintenance complex component 4
ENSG00000104783	19	43781076	43782926	1851	H3K27cr_IP-vs-RIgG_IgG_peak_10957	4.91763	7.95575	3.78795	Promoter (<=1kb)	43766533	43781257	14725	2	ENST00000615047	0	KCNN4	protein_coding	potassium calcium-activated channel subfamily N member 4
ENSG00000104812	19	48971210	48971488	279	H3K27cr_IP-vs-RIgG_IgG_peak_11015	4.2653	5.58325	1.95756	Promoter (<=1kb)	48970283	48970709	427	2	ENST00000594220	-501	GYS1	protein_coding	glycogen synthase 1
ENSG00000104823	19	38816704	38817150	447	H3K27cr_IP-vs-RIgG_IgG_peak_10887	3.79137	4.66851	1.35508	Promoter (<=1kb)	38815483	38817364	1882	2	ENST00000594391	214	ECH1	protein_coding	enoyl-CoA hydratase 1
ENSG00000104824	19	38850157	38851114	958	H3K27cr_IP-vs-RIgG_IgG_peak_10888	3.79137	4.66851	1.35508	Promoter (<=1kb)	38836388	38850333	13946	2	ENST00000221419	0	HNRNPL	protein_coding	heterogeneous nuclear ribonucleoprotein L
ENSG00000104883	19	7483493	7484029	537	H3K27cr_IP-vs-RIgG_IgG_peak_10586	4.73922	6.54266	2.66085	Promoter (<=1kb)	7476894	7483312	6419	2	ENST00000599519	-181	PEX11G	protein_coding	peroxisomal biogenesis factor 11 gamma
ENSG00000104946	19	49876495	49877443	949	H3K27cr_IP-vs-RIgG_IgG_peak_11019	4.31907	5.88604	2.21224	Promoter (<=1kb)	49877425	49888749	11325	1	ENST00000622860	0	TBC1D17	protein_coding	TBC1 domain family member 17
ENSG00000104957	19	13729561	13731836	2276	H3K27cr_IP-vs-RIgG_IgG_peak_10658	6.1302	14.2657	9.04672	Promoter (<=1kb)	13731760	13759121	27362	1	ENST00000540216	0	CCDC130	protein_coding	coiled-coil domain containing 130
ENSG00000104980	19	7942854	7943535	682	H3K27cr_IP-vs-RIgG_IgG_peak_10591	3.79137	4.66851	1.35508	Promoter (<=1kb)	7926736	7943635	16900	2	ENST00000595831	100	TIMM44	protein_coding	translocase of inner mitochondrial membrane 44
ENSG00000105127	19	15380704	15381715	1012	H3K27cr_IP-vs-RIgG_IgG_peak_10675	4.73922	6.54266	2.66085	Promoter (<=1kb)	15370145	15379798	9654	2	ENST00000599883	-906	AKAP8	protein_coding	A-kinase anchoring protein 8
ENSG00000105141	19	15050166	15051062	897	H3K27cr_IP-vs-RIgG_IgG_peak_10671	3.62943	4.60234	1.35508	Promoter (<=1kb)	15049480	15058293	8814	1	ENST00000427043	686	CASP14	protein_coding	caspase 14
ENSG00000105143	19	14972071	14972496	426	H3K27cr_IP-vs-RIgG_IgG_peak_10669	4.48176	6.13997	2.40754	Promoter (<=1kb)	14950179	14972918	22740	2	ENST00000221742	422	SLC1A6	protein_coding	solute carrier family 1 member 6
ENSG00000105193	19	39433862	39435106	1245	H3K27cr_IP-vs-RIgG_IgG_peak_10896	3.79137	4.66851	1.35508	Promoter (<=1kb)	39433253	39434390	1138	2	ENST00000595386	0	RPS16	protein_coding	ribosomal protein S16
ENSG00000105198	19	39605605	39606800	1196	H3K27cr_IP-vs-RIgG_IgG_peak_10898	3.79137	4.66851	1.35508	Promoter (<=1kb)	39605092	39607473	2382	1	ENST00000600546	513	LGALS13	protein_coding	galectin 13
ENSG00000105220	19	34359954	34360545	592	H3K27cr_IP-vs-RIgG_IgG_peak_10831	3.79137	4.66851	1.35508	Promoter (<=1kb)	34359734	34368621	8888	1	ENST00000592277	220	GPI	protein_coding	glucose-6-phosphate isomerase
ENSG00000105245	19	40686348	40686673	326	H3K27cr_IP-vs-RIgG_IgG_peak_10907	4.73922	6.54266	2.66085	Promoter (<=1kb)	40684088	40686149	2062	2	ENST00000598759	-199	NUMBL	protein_coding	NUMB like endocytic adaptor protein
ENSG00000105281	19	46784595	46786638	2044	H3K27cr_IP-vs-RIgG_IgG_peak_10993	4.73922	6.54266	2.66085	Promoter (<=1kb)	46774885	46784824	9940	2	ENST00000434726	0	SLC1A5	protein_coding	solute carrier family 1 member 5
ENSG00000105287	19	46714727	46716068	1342	H3K27cr_IP-vs-RIgG_IgG_peak_10991	5.68706	8.5798	4.26889	Promoter (<=1kb)	46704487	46714599	10113	2	ENST00000595132	-128	PRKD2	protein_coding	protein kinase D2
ENSG00000105323	19	41263968	41264358	391	H3K27cr_IP-vs-RIgG_IgG_peak_10911	4.73922	6.54266	2.66085	Promoter (<=1kb)	41264372	41307038	42667	1	ENST00000378215	-14	HNRNPUL1	protein_coding	heterogeneous nuclear ribonucleoprotein U like 1
ENSG00000105323	19	41265165	41266001	837	H3K27cr_IP-vs-RIgG_IgG_peak_10912	4.73922	6.54266	2.66085	Promoter (<=1kb)	41265122	41307019	41898	1	ENST00000263367	43	HNRNPUL1	protein_coding	heterogeneous nuclear ribonucleoprotein U like 1
ENSG00000105327	19	47232578	47233178	601	H3K27cr_IP-vs-RIgG_IgG_peak_11000	5.37811	8.08796	3.87351	Promoter (<=1kb)	47220824	47232766	11943	2	ENST00000300880	0	BBC3	protein_coding	BCL2 binding component 3
ENSG00000105339	8	141135506	141136182	677	H3K27cr_IP-vs-RIgG_IgG_peak_20142	3.79137	4.66851	1.35508	Promoter (<=1kb)	141136626	141195511	58886	1	ENST00000424248	-444	DENND3	protein_coding	DENN domain containing 3
ENSG00000105339	8	141190939	141191388	450	H3K27cr_IP-vs-RIgG_IgG_peak_20145	3.88717	4.99935	1.62385	Promoter (<=1kb)	141191274	141192901	1628	1	ENST00000523530	0	DENND3	protein_coding	DENN domain containing 3
ENSG00000105369	19	41875649	41876291	643	H3K27cr_IP-vs-RIgG_IgG_peak_10919	3.79137	4.66851	1.35508	Promoter (<=1kb)	41877279	41881372	4094	1	ENST00000221972	-988	CD79A	protein_coding	CD79a molecule
ENSG00000105372	19	41860520	41861920	1401	H3K27cr_IP-vs-RIgG_IgG_peak_10918	3.79137	4.66851	1.35508	Promoter (<=1kb)	41860778	41869192	8415	1	ENST00000598399	0	RPS19	protein_coding	ribosomal protein S19
ENSG00000105373	19	47744707	47746268	1562	H3K27cr_IP-vs-RIgG_IgG_peak_11005	4.91763	7.95575	3.78795	Promoter (<=1kb)	47745546	47757058	11513	1	ENST00000246802	0	NOP53	protein_coding	NOP53 ribosome biogenesis factor
ENSG00000105379	19	51365826	51366186	361	H3K27cr_IP-vs-RIgG_IgG_peak_11055	4.2653	5.58325	1.95756	Promoter (<=1kb)	51350187	51366349	16163	2	ENST00000593992	163	ETFB	protein_coding	electron transfer flavoprotein subunit beta
ENSG00000105383	19	51226135	51227172	1038	H3K27cr_IP-vs-RIgG_IgG_peak_11050	3.56055	4.6952	1.37077	Promoter (<=1kb)	51225966	51243860	17895	1	ENST00000598473	169	CD33	protein_coding	CD33 molecule
ENSG00000105409	19	41990348	41991026	679	H3K27cr_IP-vs-RIgG_IgG_peak_10923	6.63491	10.7545	6.06479	Promoter (<=1kb)	41988508	41990951	2444	2	ENST00000637406	0	ATP1A3	protein_coding	ATPase Na+/K+ transporting subunit alpha 3
ENSG00000105409	19	41992655	41992927	273	H3K27cr_IP-vs-RIgG_IgG_peak_10924	4.48176	6.13997	2.40754	Promoter (<=1kb)	41988490	41992953	4464	2	ENST00000636258	26	ATP1A3	protein_coding	ATPase Na+/K+ transporting subunit alpha 3
ENSG00000105429	19	42351751	42352342	592	H3K27cr_IP-vs-RIgG_IgG_peak_10937	3.79137	4.66851	1.35508	Promoter (<=1kb)	42352796	42353668	873	1	ENST00000593840	-454	MEGF8	protein_coding	multiple EGF like domains 8
ENSG00000105429	19	42359366	42360610	1245	H3K27cr_IP-vs-RIgG_IgG_peak_10938	4.2653	5.58325	1.95756	Promoter (<=1kb)	42360970	42378763	17794	1	ENST00000598762	-360	MEGF8	protein_coding	multiple EGF like domains 8
ENSG00000105438	19	48390263	48390737	475	H3K27cr_IP-vs-RIgG_IgG_peak_11012	4.2653	5.58325	1.95756	Promoter (<=1kb)	48382578	48390855	8278	2	ENST00000597017	118	KDELR1	protein_coding	KDEL endoplasmic reticulum protein retention receptor 1
ENSG00000105499	19	48084629	48085184	556	H3K27cr_IP-vs-RIgG_IgG_peak_11008	4.2653	5.58325	1.95756	Promoter (<=1kb)	48074438	48085110	10673	2	ENST00000593765	0	PLA2G4C	protein_coding	phospholipase A2 group IVC
ENSG00000105568	19	52199502	52200481	980	H3K27cr_IP-vs-RIgG_IgG_peak_11062	4.31907	5.88604	2.21224	Promoter (<=1kb)	52201093	52226417	25325	1	ENST00000462990	-612	PPP2R1A	protein_coding	protein phosphatase 2 scaffold subunit Aalpha
ENSG00000105607	19	12898071	12898736	666	H3K27cr_IP-vs-RIgG_IgG_peak_10638	3.79137	4.66851	1.35508	Promoter (<=1kb)	12897380	12914207	16828	1	ENST00000591050	691	GCDH	protein_coding	glutaryl-CoA dehydrogenase
ENSG00000105613	19	12839251	12839654	404	H3K27cr_IP-vs-RIgG_IgG_peak_10636	3.79137	4.66851	1.35508	Promoter (<=1kb)	12838515	12874952	36438	1	ENST00000251472	736	MAST1	protein_coding	microtubule associated serine/threonine kinase 1
ENSG00000105695	19	35308808	35309653	846	H3K27cr_IP-vs-RIgG_IgG_peak_10848	3.51259	4.61898	1.35508	Promoter (<=1kb)	35309806	35312009	2204	1	ENST00000593348	-153	MAG	protein_coding	myelin associated glycoprotein
ENSG00000105699	19	35246853	35247583	731	H3K27cr_IP-vs-RIgG_IgG_peak_10847	4.21653	5.50769	1.95756	Promoter (<=1kb)	35248330	35262723	14394	1	ENST00000597933	-747	LSR	protein_coding	lipolysis stimulated lipoprotein receptor
ENSG00000105711	19	35033028	35033841	814	H3K27cr_IP-vs-RIgG_IgG_peak_10842	3.79137	4.66851	1.35508	Promoter (<=1kb)	35032317	35040449	8133	1	ENST00000676410	711	SCN1B	protein_coding	sodium voltage-gated channel beta subunit 1
ENSG00000105732	19	42076574	42077857	1284	H3K27cr_IP-vs-RIgG_IgG_peak_10926	5.21314	7.54265	3.43763	Promoter (<=1kb)	42076166	42081552	5387	1	ENST00000359044	408	ZNF574	protein_coding	zinc finger protein 574
ENSG00000105778	7	32496232	32496626	395	H3K27cr_IP-vs-RIgG_IgG_peak_18485	4.03358	5.225	1.7807	Promoter (<=1kb)	32495564	32559958	64395	1	ENST00000640103	668	AVL9	protein_coding	AVL9 cell migration associated
ENSG00000105854	7	95412061	95412553	493	H3K27cr_IP-vs-RIgG_IgG_peak_18754	4.21653	5.50769	1.95756	Promoter (<=1kb)	95405278	95411703	6426	2	ENST00000483292	-358	PON2	protein_coding	paraoxonase 2
ENSG00000105974	7	116523259	116524402	1144	H3K27cr_IP-vs-RIgG_IgG_peak_18849	4.2653	5.58325	1.95756	Promoter (<=1kb)	116525001	116559319	34319	1	ENST00000393470	-599	CAV1	protein_coding	caveolin 1
ENSG00000105976	7	116670533	116671799	1267	H3K27cr_IP-vs-RIgG_IgG_peak_18850	3.71938	4.55852	1.35508	Promoter (<=1kb)	116672196	116798377	126182	1	ENST00000318493	-397	MET	protein_coding	MET proto-oncogene, receptor tyrosine kinase
ENSG00000105976	7	116672513	116676491	3979	H3K27cr_IP-vs-RIgG_IgG_peak_18851	5.41354	8.14433	3.92526	Promoter (<=1kb)	116672392	116798386	125995	1	ENST00000397752	121	MET	protein_coding	MET proto-oncogene, receptor tyrosine kinase
ENSG00000105976	7	116770418	116772526	2109	H3K27cr_IP-vs-RIgG_IgG_peak_18857	5.71819	10.3408	5.72761	Promoter (<=1kb)	116769666	116775072	5407	1	ENST00000454623	752	MET	protein_coding	MET proto-oncogene, receptor tyrosine kinase
ENSG00000106049	7	27648366	27648710	345	H3K27cr_IP-vs-RIgG_IgG_peak_18435	3.79137	4.66851	1.35508	Promoter (<=1kb)	27531254	27647756	116503	2	ENST00000425715	-610	HIBADH	protein_coding	3-hydroxyisobutyrate dehydrogenase
ENSG00000106266	7	2354222	2354676	455	H3K27cr_IP-vs-RIgG_IgG_peak_18318	4.48176	6.13997	2.40754	Promoter (<=1kb)	2264440	2354309	89870	2	ENST00000435336	0	SNX8	protein_coding	sorting nexin 8
ENSG00000106331	7	127618459	127619334	876	H3K27cr_IP-vs-RIgG_IgG_peak_18879	4.48176	6.13997	2.40754	Promoter (<=1kb)	127610292	127618142	7851	2	ENST00000639438	-317	PAX4	protein_coding	paired box 4
ENSG00000106367	7	101155165	101155930	766	H3K27cr_IP-vs-RIgG_IgG_peak_18779	4.2653	5.58325	1.95756	Promoter (<=1kb)	101154985	101160827	5843	1	ENST00000646560	180	AP1S1	protein_coding	adaptor related protein complex 1 subunit sigma 1
ENSG00000106591	7	42932853	42933372	520	H3K27cr_IP-vs-RIgG_IgG_peak_18548	4.2653	5.58325	1.95756	Promoter (<=1kb)	42932376	42937857	5482	1	ENST00000223324	477	MRPL32	protein_coding	mitochondrial ribosomal protein L32
ENSG00000106723	9	88387134	88387763	630	H3K27cr_IP-vs-RIgG_IgG_peak_20590	3.79137	4.66851	1.35508	Promoter (<=1kb)	88388430	88475245	86816	1	ENST00000485804	-667	SPIN1	protein_coding	spindlin 1
ENSG00000106853	9	111597428	111598233	806	H3K27cr_IP-vs-RIgG_IgG_peak_20785	3.79137	4.66851	1.35508	Promoter (<=1kb)	111562973	111597432	34460	2	ENST00000374324	0	PTGR1	protein_coding	prostaglandin reductase 1
ENSG00000106868	9	112176246	112176980	735	H3K27cr_IP-vs-RIgG_IgG_peak_20790	3.79137	4.66851	1.35508	Promoter (<=1kb)	112040785	112175297	134513	2	ENST00000374263	-949	SUSD1	protein_coding	sushi domain containing 1
ENSG00000106927	9	114075071	114075612	542	H3K27cr_IP-vs-RIgG_IgG_peak_20802	3.75448	5.69301	2.05124	Promoter (<=1kb)	114060992	114074969	13978	2	ENST00000466610	-102	AMBP	protein_coding	alpha-1-microglobulin/bikunin precursor
ENSG00000106948	9	114385821	114387068	1248	H3K27cr_IP-vs-RIgG_IgG_peak_20810	4.73922	6.54266	2.66085	Promoter (<=1kb)	114334156	114387982	53827	2	ENST00000374088	914	AKNA	protein_coding	AT-hook transcription factor
ENSG00000107147	9	135751981	135753181	1201	H3K27cr_IP-vs-RIgG_IgG_peak_20999	3.79137	4.66851	1.35508	Promoter (<=1kb)	135753751	135786399	32649	1	ENST00000490363	-570	KCNT1	protein_coding	potassium sodium-activated channel subfamily T member 1
ENSG00000107147	9	135765779	135766516	738	H3K27cr_IP-vs-RIgG_IgG_peak_21000	3.79137	4.66851	1.35508	Promoter (<=1kb)	135765734	135768848	3115	1	ENST00000636003	45	KCNT1	protein_coding	potassium sodium-activated channel subfamily T member 1
ENSG00000107164	9	130578582	130579043	462	H3K27cr_IP-vs-RIgG_IgG_peak_20946	3.79137	4.66851	1.35508	Promoter (<=1kb)	130578965	130582086	3122	1	ENST00000467100	0	FUBP3	protein_coding	far upstream element binding protein 3
ENSG00000107249	9	4144380	4144882	503	H3K27cr_IP-vs-RIgG_IgG_peak_20304	4.12129	5.3604	1.89664	Promoter (<=1kb)	4118745	4145193	26449	2	ENST00000462164	311	GLIS3	protein_coding	GLIS family zinc finger 3
ENSG00000107317	9	136975253	136975553	301	H3K27cr_IP-vs-RIgG_IgG_peak_21006	3.79137	4.66851	1.35508	Promoter (<=1kb)	136975094	136976981	1888	1	ENST00000413913	159	PTGDS	protein_coding	prostaglandin D2 synthase
ENSG00000107341	9	33814873	33816700	1828	H3K27cr_IP-vs-RIgG_IgG_peak_20420	4.92993	7.09542	3.10604	Promoter (<=1kb)	33817160	33920399	103240	1	ENST00000263228	-460	UBE2R2	protein_coding	ubiquitin conjugating enzyme E2 R2
ENSG00000107438	10	95289903	95290244	342	H3K27cr_IP-vs-RIgG_IgG_peak_2576	3.636	4.43149	1.31879	Promoter (<=1kb)	95237572	95291003	53432	2	ENST00000329399	759	PDLIM1	protein_coding	PDZ and LIM domain 1
ENSG00000107551	10	44980140	44981960	1821	H3K27cr_IP-vs-RIgG_IgG_peak_2149	5.6148	8.7756	4.44529	Promoter (<=1kb)	44981039	44991960	10922	1	ENST00000465735	0	RASSF4	protein_coding	Ras association domain family member 4
ENSG00000107551	10	44982857	44983692	836	H3K27cr_IP-vs-RIgG_IgG_peak_2150	4.2653	5.58325	1.95756	Promoter (<=1kb)	44983028	44991960	8933	1	ENST00000471941	0	RASSF4	protein_coding	Ras association domain family member 4
ENSG00000107554	10	99930762	99932163	1402	H3K27cr_IP-vs-RIgG_IgG_peak_2630	3.70001	5.1349	1.7371	Promoter (<=1kb)	99875577	99930996	55420	2	ENST00000636706	0	DNMBP	protein_coding	dynamin binding protein
ENSG00000107554	10	100006061	100009216	3156	H3K27cr_IP-vs-RIgG_IgG_peak_2636	5.63979	12.4594	7.50021	Promoter (<=1kb)	99875577	100009947	134371	2	ENST00000324109	731	DNMBP	protein_coding	dynamin binding protein
ENSG00000107736	10	71569642	71569992	351	H3K27cr_IP-vs-RIgG_IgG_peak_2348	4.48176	6.13997	2.40754	Promoter (<=1kb)	71570795	71716872	146078	1	ENST00000466757	-803	CDH23	protein_coding	cadherin related 23
ENSG00000107738	10	71757964	71759097	1134	H3K27cr_IP-vs-RIgG_IgG_peak_2351	3.79137	4.66851	1.35508	Promoter (<=1kb)	71750916	71757630	6715	2	ENST00000470317	-334	VSIR	protein_coding	V-set immunoregulatory receptor
ENSG00000107738	10	71762795	71763731	937	H3K27cr_IP-vs-RIgG_IgG_peak_2352	4.73922	6.54266	2.66085	Promoter (<=1kb)	71760482	71761944	1463	2	ENST00000481568	-851	VSIR	protein_coding	V-set immunoregulatory receptor
ENSG00000107798	10	89341553	89342051	499	H3K27cr_IP-vs-RIgG_IgG_peak_2515	4.1843	5.4578	1.95209	Promoter (<=1kb)	89291991	89342610	50620	2	ENST00000463623	559	LIPA	protein_coding	lipase A, lysosomal acid type
ENSG00000107815	10	100987725	100988367	643	H3K27cr_IP-vs-RIgG_IgG_peak_2673	5.03714	7.26457	3.23752	Promoter (<=1kb)	100987795	100989884	2090	1	ENST00000459764	0	TWNK	protein_coding	twinkle mtDNA helicase
ENSG00000107821	10	101063667	101066032	2366	H3K27cr_IP-vs-RIgG_IgG_peak_2681	4.73922	6.54266	2.66085	Promoter (<=1kb)	101066299	101068131	1833	1	ENST00000465807	-267	KAZALD1	protein_coding	Kazal type serine peptidase inhibitor domain 1
ENSG00000107821	10	101067360	101068924	1565	H3K27cr_IP-vs-RIgG_IgG_peak_2682	4.73922	6.54266	2.66085	Promoter (<=1kb)	101066395	101067059	665	1	ENST00000608812	965	KAZALD1	protein_coding	Kazal type serine peptidase inhibitor domain 1
ENSG00000107897	10	27239055	27239819	765	H3K27cr_IP-vs-RIgG_IgG_peak_2019	3.79137	4.66851	1.35508	Promoter (<=1kb)	27197353	27240558	43206	2	ENST00000375888	739	ACBD5	protein_coding	acyl-CoA binding domain containing 5
ENSG00000107902	10	124546349	124547267	919	H3K27cr_IP-vs-RIgG_IgG_peak_3054	4.73922	6.54266	2.66085	Promoter (<=1kb)	124546025	124617888	71864	1	ENST00000482963	324	LHPP	protein_coding	phospholysine phosphohistidine inorganic pyrophosphate phosphatase
ENSG00000107949	10	125824222	125824879	658	H3K27cr_IP-vs-RIgG_IgG_peak_3086	6.17832	10.0181	5.45461	Promoter (<=1kb)	125823610	125831650	8041	1	ENST00000463330	612	BCCIP	protein_coding	BRCA2 and CDKN1A interacting protein
ENSG00000107951	10	30347944	30348672	729	H3K27cr_IP-vs-RIgG_IgG_peak_2054	3.79137	4.66851	1.35508	Promoter (<=1kb)	30326564	30348977	22414	2	ENST00000417581	305	MTPAP	protein_coding	mitochondrial poly(A) polymerase
ENSG00000107954	10	103494739	103496349	1611	H3K27cr_IP-vs-RIgG_IgG_peak_2747	4.47807	6.13421	2.40754	Promoter (<=1kb)	103493979	103592552	98574	1	ENST00000369780	760	NEURL1	protein_coding	neuralized E3 ubiquitin protein ligase 1
ENSG00000107957	10	103694187	103695970	1784	H3K27cr_IP-vs-RIgG_IgG_peak_2761	4.2653	5.58325	1.95756	Promoter (<=1kb)	103599520	103693623	94104	2	ENST00000315994	-564	SH3PXD2A	protein_coding	SH3 and PX domains 2A
ENSG00000107957	10	103801459	103801773	315	H3K27cr_IP-vs-RIgG_IgG_peak_2770	3.70001	5.1349	1.7371	Promoter (<=1kb)	103601746	103801297	199552	2	ENST00000420222	-162	SH3PXD2A	protein_coding	SH3 and PX domains 2A
ENSG00000107960	10	103893950	103899321	5372	H3K27cr_IP-vs-RIgG_IgG_peak_2774	6.68285	12.3835	7.4356	Promoter (<=1kb)	103882745	103900153	17409	2	ENST00000472951	832	STN1	protein_coding	STN1 subunit of CST complex
ENSG00000107960	10	103900099	103900408	310	H3K27cr_IP-vs-RIgG_IgG_peak_2775	3.62943	4.60234	1.35508	Promoter (<=1kb)	103882745	103900153	17409	2	ENST00000472951	0	STN1	protein_coding	STN1 subunit of CST complex
ENSG00000108094	10	35074105	35074780	676	H3K27cr_IP-vs-RIgG_IgG_peak_2095	4.73922	6.54266	2.66085	Promoter (<=1kb)	35008552	35074330	65779	2	ENST00000537177	0	CUL2	protein_coding	cullin 2
ENSG00000108107	19	55385160	55385908	749	H3K27cr_IP-vs-RIgG_IgG_peak_11088	3.79137	4.66851	1.35508	Promoter (<=1kb)	55385932	55387036	1105	1	ENST00000431533	-24	RPL28	protein_coding	ribosomal protein L28
ENSG00000108187	10	68289577	68290051	475	H3K27cr_IP-vs-RIgG_IgG_peak_2292	3.77712	4.64671	1.35508	Promoter (<=1kb)	68283064	68288963	5900	2	ENST00000468798	-614	PBLD	protein_coding	phenazine biosynthesis like protein domain containing
ENSG00000108187	10	68332951	68333949	999	H3K27cr_IP-vs-RIgG_IgG_peak_2293	4.73922	6.54266	2.66085	Promoter (<=1kb)	68285081	68333049	47969	2	ENST00000495025	0	PBLD	protein_coding	phenazine biosynthesis like protein domain containing
ENSG00000108219	10	80458163	80459049	887	H3K27cr_IP-vs-RIgG_IgG_peak_2456	3.79137	4.66851	1.35508	Promoter (<=1kb)	80459302	80518041	58740	1	ENST00000372156	-253	TSPAN14	protein_coding	tetraspanin 14
ENSG00000108219	10	80460017	80460823	807	H3K27cr_IP-vs-RIgG_IgG_peak_2457	5.37811	8.08796	3.87351	Promoter (<=1kb)	80459302	80518041	58740	1	ENST00000372156	715	TSPAN14	protein_coding	tetraspanin 14
ENSG00000108244	17	40936706	40938330	1625	H3K27cr_IP-vs-RIgG_IgG_peak_9034	4.73922	6.54266	2.66085	Promoter (<=1kb)	40922700	40937450	14751	2	ENST00000436344	0	KRT23	protein_coding	keratin 23
ENSG00000108352	17	40187346	40187672	327	H3K27cr_IP-vs-RIgG_IgG_peak_9023	3.79137	4.66851	1.35508	Promoter (<=1kb)	40188538	40193831	5294	1	ENST00000545893	-866	RAPGEFL1	protein_coding	Rap guanine nucleotide exchange factor like 1
ENSG00000108375	17	58412197	58415405	3209	H3K27cr_IP-vs-RIgG_IgG_peak_9380	4.52281	6.99956	3.0583	Promoter (<=1kb)	58353676	58415641	61966	2	ENST00000583753	236	RNF43	protein_coding	ring finger protein 43
ENSG00000108375	17	58415758	58417127	1370	H3K27cr_IP-vs-RIgG_IgG_peak_9381	3.68903	5.81664	2.16334	Promoter (<=1kb)	58356983	58417085	60103	2	ENST00000581868	0	RNF43	protein_coding	ring finger protein 43
ENSG00000108381	17	3475095	3475453	359	H3K27cr_IP-vs-RIgG_IgG_peak_8563	4.1843	5.4578	1.95209	Promoter (<=1kb)	3475997	3503405	27409	1	ENST00000263080	-544	ASPA	protein_coding	aspartoacylase
ENSG00000108387	17	58527595	58529053	1459	H3K27cr_IP-vs-RIgG_IgG_peak_9386	4.31907	5.88604	2.21224	Promoter (<=1kb)	58520250	58527981	7732	2	ENST00000583114	0	SEPTIN4	protein_coding	septin 4
ENSG00000108387	17	58529745	58530466	722	H3K27cr_IP-vs-RIgG_IgG_peak_9387	3.88717	4.99935	1.62385	Promoter (<=1kb)	58520256	58529351	9096	2	ENST00000317268	-394	SEPTIN4	protein_coding	septin 4
ENSG00000108389	17	58509025	58510289	1265	H3K27cr_IP-vs-RIgG_IgG_peak_9385	4.06016	5.266	1.81626	Promoter (<=1kb)	58508322	58508876	555	2	ENST00000583966	-149	MTMR4	protein_coding	myotubularin related protein 4
ENSG00000108395	17	59105260	59105952	693	H3K27cr_IP-vs-RIgG_IgG_peak_9397	3.62943	4.60234	1.35508	Promoter (<=1kb)	59079798	59106459	26662	2	ENST00000580122	507	TRIM37	protein_coding	tripartite motif containing 37
ENSG00000108439	17	47942736	47944181	1446	H3K27cr_IP-vs-RIgG_IgG_peak_9151	3.56055	4.6952	1.37077	Promoter (<=1kb)	47942009	47946704	4696	1	ENST00000641285	727	PNPO	protein_coding	pyridoxamine 5'-phosphate oxidase
ENSG00000108465	17	47976479	47977220	742	H3K27cr_IP-vs-RIgG_IgG_peak_9152	5.68706	8.5798	4.26889	Promoter (<=1kb)	47976628	47978051	1424	1	ENST00000577802	0	CDK5RAP3	protein_coding	CDK5 regulatory subunit associated protein 3
ENSG00000108479	17	75762237	75762517	281	H3K27cr_IP-vs-RIgG_IgG_peak_9759	4.03358	5.225	1.7807	Promoter (<=1kb)	75757894	75763090	5197	2	ENST00000592997	573	GALK1	protein_coding	galactokinase 1
ENSG00000108509	17	4969255	4969826	572	H3K27cr_IP-vs-RIgG_IgG_peak_8579	4.73922	6.54266	2.66085	Promoter (<=1kb)	4968397	4969415	1019	2	ENST00000574442	0	CAMTA2	protein_coding	calmodulin binding transcription activator 2
ENSG00000108510	17	62063362	62064333	972	H3K27cr_IP-vs-RIgG_IgG_peak_9455	3.65366	4.63969	1.35508	Promoter (<=1kb)	61942605	62065278	122674	2	ENST00000397786	945	MED13	protein_coding	mediator complex subunit 13
ENSG00000108511	17	48604204	48605443	1240	H3K27cr_IP-vs-RIgG_IgG_peak_9169	4.92993	7.09542	3.10604	Promoter (<=1kb)	48595751	48604986	9236	2	ENST00000225648	0	HOXB6	protein_coding	homeobox B6
ENSG00000108516	17	41333659	41334589	931	H3K27cr_IP-vs-RIgG_IgG_peak_9043	3.79137	4.66851	1.35508	Promoter (<=1kb)	41334632	41335733	1102	1	ENST00000435883	-43	AC003958.1	unprocessed_pseudogene	tumor necrosis factor receptor superfamily, member 13B (TNFRSF13B) pseudogene
ENSG00000108523	17	4941152	4942287	1136	H3K27cr_IP-vs-RIgG_IgG_peak_8577	3.79137	4.66851	1.35508	Promoter (<=1kb)	4940976	4943038	2063	1	ENST00000572554	176	RNF167	protein_coding	ring finger protein 167
ENSG00000108528	17	4939088	4939524	437	H3K27cr_IP-vs-RIgG_IgG_peak_8576	4.73922	6.54266	2.66085	Promoter (<=1kb)	4937763	4939913	2151	2	ENST00000576951	389	SLC25A11	protein_coding	solute carrier family 25 member 11
ENSG00000108578	17	30290955	30291451	497	H3K27cr_IP-vs-RIgG_IgG_peak_8858	5.21314	7.54265	3.43763	Promoter (<=1kb)	30272741	30291667	18927	2	ENST00000584603	216	BLMH	protein_coding	bleomycin hydrolase
ENSG00000108588	17	63772744	63773302	559	H3K27cr_IP-vs-RIgG_IgG_peak_9474	4.73922	6.54266	2.66085	Promoter (<=1kb)	63765760	63773564	7805	2	ENST00000584112	262	CCDC47	protein_coding	coiled-coil domain containing 47
ENSG00000108602	17	19739869	19741003	1135	H3K27cr_IP-vs-RIgG_IgG_peak_8791	4.2653	5.58325	1.95756	Promoter (<=1kb)	19740175	19741356	1182	2	ENST00000487650	353	ALDH3A1	protein_coding	aldehyde dehydrogenase 3 family member A1
ENSG00000108622	17	64006968	64007511	544	H3K27cr_IP-vs-RIgG_IgG_peak_9484	3.83273	4.91552	1.57094	Promoter (<=1kb)	64002595	64006932	4338	2	ENST00000449662	-36	ICAM2	protein_coding	intercellular adhesion molecule 2
ENSG00000108669	17	78722576	78723067	492	H3K27cr_IP-vs-RIgG_IgG_peak_9852	4.48176	6.13997	2.40754	Promoter (<=1kb)	78700392	78723564	23173	2	ENST00000587308	497	CYTH1	protein_coding	cytohesin 1
ENSG00000108671	17	32445107	32446318	1212	H3K27cr_IP-vs-RIgG_IgG_peak_8873	3.79137	4.66851	1.35508	Promoter (<=1kb)	32445667	32454611	8945	1	ENST00000580904	0	PSMD11	protein_coding	proteasome 26S subunit, non-ATPase 11
ENSG00000108684	17	33293519	33295006	1488	H3K27cr_IP-vs-RIgG_IgG_peak_8893	3.18771	4.67761	1.35889	Promoter (<=1kb)	33013087	33292988	279902	2	ENST00000225823	-531	ASIC2	protein_coding	acid sensing ion channel subunit 2
ENSG00000108798	17	49209633	49210283	651	H3K27cr_IP-vs-RIgG_IgG_peak_9184	3.94317	5.08562	1.69728	Promoter (<=1kb)	49210411	49223036	12626	1	ENST00000419580	-128	ABI3	protein_coding	ABI family member 3
ENSG00000108813	17	49967751	49968270	520	H3K27cr_IP-vs-RIgG_IgG_peak_9220	7.10883	11.8874	7.01191	Promoter (<=1kb)	49968970	49973191	4222	1	ENST00000503410	-700	DLX4	protein_coding	distal-less homeobox 4
ENSG00000108821	17	50202110	50203095	986	H3K27cr_IP-vs-RIgG_IgG_peak_9240	3.56055	4.6952	1.37077	Promoter (<=1kb)	50199278	50201632	2355	2	ENST00000474644	-478	COL1A1	protein_coding	collagen type I alpha 1 chain
ENSG00000108823	17	50172803	50173573	771	H3K27cr_IP-vs-RIgG_IgG_peak_9239	4.2653	5.58325	1.95756	Promoter (<=1kb)	50172405	50175900	3496	1	ENST00000508382	398	SGCA	protein_coding	sarcoglycan alpha
ENSG00000108826	17	50373203	50374166	964	H3K27cr_IP-vs-RIgG_IgG_peak_9249	4.93746	7.38589	3.34416	Promoter (<=1kb)	50367868	50373207	5340	2	ENST00000442592	0	MRPL27	protein_coding	mitochondrial ribosomal protein L27
ENSG00000108846	17	50635515	50640794	5280	H3K27cr_IP-vs-RIgG_IgG_peak_9260	4.73922	6.54266	2.66085	Promoter (<=1kb)	50634901	50691702	56802	1	ENST00000505699	614	ABCC3	protein_coding	ATP binding cassette subfamily C member 3
ENSG00000108848	17	50718178	50718745	568	H3K27cr_IP-vs-RIgG_IgG_peak_9264	4.73922	6.54266	2.66085	Promoter (<=1kb)	50719565	50737360	17796	1	ENST00000625349	-820	LUC7L3	protein_coding	LUC7 like 3 pre-mRNA splicing factor
ENSG00000108848	17	50719678	50721384	1707	H3K27cr_IP-vs-RIgG_IgG_peak_9265	4.21511	6.21938	2.46516	Promoter (<=1kb)	50719802	50743799	23998	1	ENST00000507200	0	LUC7L3	protein_coding	LUC7 like 3 pre-mRNA splicing factor
ENSG00000108852	17	43901865	43902386	522	H3K27cr_IP-vs-RIgG_IgG_peak_9080	3.79137	4.66851	1.35508	Promoter (<=1kb)	43882374	43901564	19191	2	ENST00000473246	-301	MPP2	protein_coding	membrane palmitoylated protein 2
ENSG00000108883	17	44898664	44899140	477	H3K27cr_IP-vs-RIgG_IgG_peak_9090	4.73922	6.54266	2.66085	Promoter (<=1kb)	44885287	44899049	13763	2	ENST00000592701	0	EFTUD2	protein_coding	elongation factor Tu GTP binding domain containing 2
ENSG00000108924	17	55266607	55267412	806	H3K27cr_IP-vs-RIgG_IgG_peak_9301	3.80561	5.08241	1.69644	Promoter (<=1kb)	55267591	55323535	55945	1	ENST00000575345	-179	HLF	protein_coding	HLF transcription factor, PAR bZIP family member
ENSG00000108924	17	55268253	55269055	803	H3K27cr_IP-vs-RIgG_IgG_peak_9302	3.88717	4.99935	1.62385	Promoter (<=1kb)	55267816	55321419	53604	1	ENST00000572002	437	HLF	protein_coding	HLF transcription factor, PAR bZIP family member
ENSG00000108932	17	68289477	68290255	779	H3K27cr_IP-vs-RIgG_IgG_peak_9559	4.2653	5.58325	1.95756	Promoter (<=1kb)	68267026	68291116	24091	2	ENST00000327268	861	SLC16A6	protein_coding	solute carrier family 16 member 6
ENSG00000108950	17	68601783	68603354	1572	H3K27cr_IP-vs-RIgG_IgG_peak_9569	3.51259	4.61898	1.35508	Promoter (<=1kb)	68535116	68601367	66252	2	ENST00000592554	-416	FAM20A	protein_coding	FAM20A golgi associated secretory pathway pseudokinase
ENSG00000108961	17	8287257	8287674	418	H3K27cr_IP-vs-RIgG_IgG_peak_8631	5.21314	7.54265	3.43763	Promoter (<=1kb)	8288654	8290090	1437	1	ENST00000407006	-980	RANGRF	protein_coding	RAN guanine nucleotide release factor
ENSG00000108963	17	2037865	2038231	367	H3K27cr_IP-vs-RIgG_IgG_peak_8547	4.2653	5.58325	1.95756	Promoter (<=1kb)	2038965	2043424	4460	1	ENST00000570867	-734	DPH1	protein_coding	diphthamide biosynthesis 1
ENSG00000108963	17	2040098	2041188	1091	H3K27cr_IP-vs-RIgG_IgG_peak_8548	3.88717	4.99935	1.62385	Promoter (<=1kb)	2040340	2043424	3085	1	ENST00000571710	0	DPH1	protein_coding	diphthamide biosynthesis 1
ENSG00000108984	17	69502712	69503743	1032	H3K27cr_IP-vs-RIgG_IgG_peak_9580	3.51259	4.61898	1.35508	Promoter (<=1kb)	69502429	69542019	39591	1	ENST00000589647	283	MAP2K6	protein_coding	mitogen-activated protein kinase kinase 6
ENSG00000109016	17	21127586	21128004	419	H3K27cr_IP-vs-RIgG_IgG_peak_8797	4.2653	5.58325	1.95756	Promoter (<=1kb)	21126964	21191445	64482	1	ENST00000579303	622	DHRS7B	protein_coding	dehydrogenase/reductase 7B
ENSG00000109047	17	9902928	9904594	1667	H3K27cr_IP-vs-RIgG_IgG_peak_8662	3.79137	4.66851	1.35508	Promoter (<=1kb)	9896320	9905271	8952	2	ENST00000226193	677	RCVRN	protein_coding	recoverin
ENSG00000109079	17	28337027	28337442	416	H3K27cr_IP-vs-RIgG_IgG_peak_8829	3.79137	4.66851	1.35508	Promoter (<=1kb)	28336467	28340478	4012	1	ENST00000582302	560	TNFAIP1	protein_coding	TNF alpha induced protein 1
ENSG00000109101	17	28504243	28505457	1215	H3K27cr_IP-vs-RIgG_IgG_peak_8833	3.79137	4.66851	1.35508	Promoter (<=1kb)	28506243	28524731	18489	1	ENST00000577936	-786	FOXN1	protein_coding	forkhead box N1
ENSG00000109182	4	49028806	49029181	376	H3K27cr_IP-vs-RIgG_IgG_peak_15713	4.34996	5.93425	2.25318	Promoter (<=1kb)	49028692	49031276	2585	1	ENST00000507372	114	CWH43	protein_coding	cell wall biogenesis 43 C-terminal homolog
ENSG00000109265	4	56308961	56309419	459	H3K27cr_IP-vs-RIgG_IgG_peak_15749	3.79137	4.66851	1.35508	Promoter (<=1kb)	56308929	56311621	2693	1	ENST00000505410	32	CRACD	protein_coding	capping protein inhibiting regulator of actin dynamics
ENSG00000109332	4	102825143	102826345	1203	H3K27cr_IP-vs-RIgG_IgG_peak_15926	3.71938	4.55852	1.35508	Promoter (<=1kb)	102797247	102825860	28614	2	ENST00000350435	0	UBE2D3	protein_coding	ubiquitin conjugating enzyme E2 D3
ENSG00000109332	4	102828225	102829353	1129	H3K27cr_IP-vs-RIgG_IgG_peak_15927	4.24926	5.55839	1.95756	Promoter (<=1kb)	102795976	102828159	32184	2	ENST00000394803	-66	UBE2D3	protein_coding	ubiquitin conjugating enzyme E2 D3
ENSG00000109339	4	86118572	86119130	559	H3K27cr_IP-vs-RIgG_IgG_peak_15858	4.03026	5.21989	1.7807	Promoter (<=1kb)	86095426	86119538	24113	2	ENST00000641347	408	MAPK10	protein_coding	mitogen-activated protein kinase 10
ENSG00000109339	4	86276638	86277004	367	H3K27cr_IP-vs-RIgG_IgG_peak_15860	3.91661	5.48601	1.95756	Promoter (<=1kb)	86016629	86277129	260501	2	ENST00000641032	125	MAPK10	protein_coding	mitogen-activated protein kinase 10
ENSG00000109511	4	168091303	168091819	517	H3K27cr_IP-vs-RIgG_IgG_peak_16105	3.46567	4.96359	1.60647	Promoter (<=1kb)	168092537	168187736	95200	1	ENST00000359299	-718	ANXA10	protein_coding	annexin A10
ENSG00000109511	4	168093195	168093549	355	H3K27cr_IP-vs-RIgG_IgG_peak_16106	4.62461	6.88418	2.95096	Promoter (<=1kb)	168092537	168187736	95200	1	ENST00000359299	658	ANXA10	protein_coding	annexin A10
ENSG00000109610	4	24796498	24798123	1626	H3K27cr_IP-vs-RIgG_IgG_peak_15556	4.31907	5.88604	2.21224	Promoter (<=1kb)	24795573	24800842	5270	1	ENST00000382120	925	SOD3	protein_coding	superoxide dismutase 3
ENSG00000109618	4	25159091	25159503	413	H3K27cr_IP-vs-RIgG_IgG_peak_15561	4.00081	5.17446	1.77251	Promoter (<=1kb)	25122255	25160394	38140	2	ENST00000358971	891	SEPSECS	protein_coding	Sep (O-phosphoserine) tRNA:Sec (selenocysteine) tRNA synthase
ENSG00000109685	4	1872346	1873233	888	H3K27cr_IP-vs-RIgG_IgG_peak_15367	3.70001	5.1349	1.7371	Promoter (<=1kb)	1871461	1941750	70290	1	ENST00000514045	885	NSD2	protein_coding	nuclear receptor binding SET domain protein 2
ENSG00000109686	4	151175375	151175905	531	H3K27cr_IP-vs-RIgG_IgG_peak_16058	3.79137	4.66851	1.35508	Promoter (<=1kb)	151121820	151175552	53733	2	ENST00000427414	0	SH3D19	protein_coding	SH3 domain containing 19
ENSG00000109832	11	125905560	125906354	795	H3K27cr_IP-vs-RIgG_IgG_peak_4108	3.79137	4.66851	1.35508	Promoter (<=1kb)	125906069	125923104	17036	1	ENST00000526875	0	DDX25	protein_coding	DEAD-box helicase 25
ENSG00000109920	11	47767383	47768545	1163	H3K27cr_IP-vs-RIgG_IgG_peak_3525	4.2653	5.58325	1.95756	Promoter (<=1kb)	47752987	47767441	14455	2	ENST00000540172	0	FNBP4	protein_coding	formin binding protein 4
ENSG00000109956	11	134388021	134388535	515	H3K27cr_IP-vs-RIgG_IgG_peak_4146	4.48176	6.13997	2.40754	Promoter (<=1kb)	134378504	134387197	8694	2	ENST00000531778	-824	B3GAT1	protein_coding	beta-1,3-glucuronyltransferase 1
ENSG00000109956	11	134409055	134409843	789	H3K27cr_IP-vs-RIgG_IgG_peak_4147	4.2653	5.58325	1.95756	Promoter (<=1kb)	134383999	134409881	25883	2	ENST00000531510	38	B3GAT1	protein_coding	beta-1,3-glucuronyltransferase 1
ENSG00000110013	11	124672430	124672870	441	H3K27cr_IP-vs-RIgG_IgG_peak_4099	3.88717	4.99935	1.62385	Promoter (<=1kb)	124633113	124673739	40627	2	ENST00000263593	869	SIAE	protein_coding	sialic acid acetylesterase
ENSG00000110063	11	126326873	126327955	1083	H3K27cr_IP-vs-RIgG_IgG_peak_4112	4.2653	5.58325	1.95756	Promoter (<=1kb)	126327866	126345754	17889	1	ENST00000648516	0	DCPS	protein_coding	decapping enzyme, scavenger
ENSG00000110076	11	64640604	64642244	1641	H3K27cr_IP-vs-RIgG_IgG_peak_3629	4.92993	7.09542	3.10604	Promoter (<=1kb)	64622753	64642686	19934	2	ENST00000423049	442	NRXN2	protein_coding	neurexin 2
ENSG00000110171	11	6458410	6459272	863	H3K27cr_IP-vs-RIgG_IgG_peak_3167	4.0327	5.43868	1.94443	Promoter (<=1kb)	6449003	6458340	9338	2	ENST00000639856	-70	TRIM3	protein_coding	tripartite motif containing 3
ENSG00000110200	11	72111165	72114237	3073	H3K27cr_IP-vs-RIgG_IgG_peak_3723	3.86385	5.40084	1.91803	Promoter (<=1kb)	72106378	72112704	6327	2	ENST00000502597	0	ANAPC15	protein_coding	anaphase promoting complex subunit 15
ENSG00000110203	11	72114522	72115666	1145	H3K27cr_IP-vs-RIgG_IgG_peak_3724	3.79137	4.66851	1.35508	Promoter (<=1kb)	72114869	72139628	24760	1	ENST00000622388	0	FOLR3	protein_coding	folate receptor gamma
ENSG00000110237	11	73366126	73366499	374	H3K27cr_IP-vs-RIgG_IgG_peak_3745	3.79137	4.66851	1.35508	Promoter (<=1kb)	73365225	73367943	2719	1	ENST00000543530	901	ARHGEF17	protein_coding	Rho guanine nucleotide exchange factor 17
ENSG00000110245	11	116827631	116828789	1159	H3K27cr_IP-vs-RIgG_IgG_peak_3980	3.79137	4.66851	1.35508	Promoter (<=1kb)	116829706	116830882	1177	1	ENST00000433777	-917	APOC3	protein_coding	apolipoprotein C3
ENSG00000110274	11	117326868	117327327	460	H3K27cr_IP-vs-RIgG_IgG_peak_3984	3.91497	5.04218	1.6602	Promoter (<=1kb)	117327850	117362463	34614	1	ENST00000533153	-523	CEP164	protein_coding	centrosomal protein 164
ENSG00000110315	11	10539693	10540596	904	H3K27cr_IP-vs-RIgG_IgG_peak_3219	3.79137	4.66851	1.35508	Promoter (<=1kb)	10519034	10540906	21873	2	ENST00000533412	310	RNF141	protein_coding	ring finger protein 141
ENSG00000110436	11	35420711	35421233	523	H3K27cr_IP-vs-RIgG_IgG_peak_3442	3.97178	5.12971	1.73592	Promoter (<=1kb)	35259350	35420063	160714	2	ENST00000645634	-648	SLC1A2	protein_coding	solute carrier family 1 member 2
ENSG00000110455	11	44066556	44066938	383	H3K27cr_IP-vs-RIgG_IgG_peak_3478	3.79137	4.66851	1.35508	Promoter (<=1kb)	44066536	44077445	10910	1	ENST00000526577	20	ACCS	protein_coding	1-aminocyclopropane-1-carboxylate synthase homolog (inactive)
ENSG00000110536	11	47566221	47567164	944	H3K27cr_IP-vs-RIgG_IgG_peak_3521	4.2653	5.58325	1.95756	Promoter (<=1kb)	47565898	47573461	7564	1	ENST00000527079	323	PTPMT1	protein_coding	protein tyrosine phosphatase mitochondrial 1
ENSG00000110871	12	120529297	120529736	440	H3K27cr_IP-vs-RIgG_IgG_peak_5165	3.51259	4.61898	1.35508	Promoter (<=1kb)	120510020	120529165	19146	2	ENST00000547943	-132	COQ5	protein_coding	coenzyme Q5, methyltransferase
ENSG00000110876	12	108623065	108623520	456	H3K27cr_IP-vs-RIgG_IgG_peak_5031	3.79137	4.66851	1.35508	Promoter (<=1kb)	108622688	108624330	1643	2	ENST00000388962	810	SELPLG	protein_coding	selectin P ligand
ENSG00000110881	12	50080043	50080915	873	H3K27cr_IP-vs-RIgG_IgG_peak_4572	4.92993	7.09542	3.10604	Promoter (<=1kb)	50080498	50082818	2321	1	ENST00000552633	0	ASIC1	protein_coding	acid sensing ion channel subunit 1
ENSG00000110925	12	51075958	51077151	1194	H3K27cr_IP-vs-RIgG_IgG_peak_4584	3.88717	4.99935	1.62385	Promoter (<=1kb)	51073928	51076835	2908	2	ENST00000550533	0	CSRNP2	protein_coding	cysteine and serine rich nuclear protein 2
ENSG00000110958	12	56686129	56687670	1542	H3K27cr_IP-vs-RIgG_IgG_peak_4681	4.31907	5.88604	2.21224	Promoter (<=1kb)	56663341	56687997	24657	2	ENST00000537473	327	PTGES3	protein_coding	prostaglandin E synthase 3
ENSG00000111203	12	2829028	2829548	521	H3K27cr_IP-vs-RIgG_IgG_peak_4206	3.71938	4.55852	1.35508	Promoter (<=1kb)	2830425	2836992	6568	1	ENST00000552005	-877	ITFG2	protein_coding	integrin alpha FG-GAP repeat containing 2
ENSG00000111271	12	111686805	111687572	768	H3K27cr_IP-vs-RIgG_IgG_peak_5062	3.51259	4.61898	1.35508	Promoter (<=1kb)	111686082	111746287	60206	1	ENST00000515283	723	ACAD10	protein_coding	acyl-CoA dehydrogenase family member 10
ENSG00000111319	12	6360825	6361414	590	H3K27cr_IP-vs-RIgG_IgG_peak_4257	4.2653	5.58325	1.95756	Promoter (<=1kb)	6354750	6362172	7423	2	ENST00000541249	758	SCNN1A	protein_coding	sodium channel epithelial 1 subunit alpha
ENSG00000111319	12	6373818	6374301	484	H3K27cr_IP-vs-RIgG_IgG_peak_4259	4.2653	5.58325	1.95756	Promoter (<=1kb)	6347509	6374803	27295	2	ENST00000338748	502	SCNN1A	protein_coding	sodium channel epithelial 1 subunit alpha
ENSG00000111319	12	6376833	6377626	794	H3K27cr_IP-vs-RIgG_IgG_peak_4260	3.75448	5.69301	2.05124	Promoter (<=1kb)	6347684	6377359	29676	2	ENST00000543768	0	SCNN1A	protein_coding	sodium channel epithelial 1 subunit alpha
ENSG00000111321	12	6382854	6383211	358	H3K27cr_IP-vs-RIgG_IgG_peak_4262	3.79137	4.66851	1.35508	Promoter (<=1kb)	6384162	6391566	7405	1	ENST00000228918	-951	LTBR	protein_coding	lymphotoxin beta receptor
ENSG00000111321	12	6386469	6387155	687	H3K27cr_IP-vs-RIgG_IgG_peak_4263	4.03358	5.225	1.7807	Promoter (<=1kb)	6385840	6387576	1737	1	ENST00000444814	629	LTBR	protein_coding	lymphotoxin beta receptor
ENSG00000111331	12	112938898	112939382	485	H3K27cr_IP-vs-RIgG_IgG_peak_5072	4.2653	5.58325	1.95756	Promoter (<=1kb)	112938546	112946979	8434	1	ENST00000546638	352	OAS3	protein_coding	2'-5'-oligoadenylate synthetase 3
ENSG00000111452	12	130952802	130953726	925	H3K27cr_IP-vs-RIgG_IgG_peak_5224	4.03358	5.225	1.7807	Promoter (<=1kb)	130953907	130988219	34313	1	ENST00000541143	-181	ADGRD1	protein_coding	adhesion G protein-coupled receptor D1
ENSG00000111481	12	54301962	54303010	1049	H3K27cr_IP-vs-RIgG_IgG_peak_4655	3.79137	4.66851	1.35508	Promoter (<=1kb)	54301220	54343279	42060	1	ENST00000548076	742	COPZ1	protein_coding	COPI coat complex subunit zeta 1
ENSG00000111481	12	54326421	54327109	689	H3K27cr_IP-vs-RIgG_IgG_peak_4656	5.37811	8.08796	3.87351	Promoter (<=1kb)	54325584	54350686	25103	1	ENST00000548753	837	COPZ1	protein_coding	COPI coat complex subunit zeta 1
ENSG00000111641	12	6567232	6567869	638	H3K27cr_IP-vs-RIgG_IgG_peak_4268	3.79137	4.66851	1.35508	Promoter (<=1kb)	6556863	6567962	11100	2	ENST00000537442	93	NOP2	protein_coding	NOP2 nucleolar protein
ENSG00000111644	12	6644646	6645000	355	H3K27cr_IP-vs-RIgG_IgG_peak_4270	3.88717	4.99935	1.62385	Promoter (<=1kb)	6638510	6643668	5159	2	ENST00000542357	-978	ACRBP	protein_coding	acrosin binding protein
ENSG00000111676	12	6924960	6926377	1418	H3K27cr_IP-vs-RIgG_IgG_peak_4275	4.73922	6.54266	2.66085	Promoter (<=1kb)	6924463	6942321	17859	1	ENST00000356654	497	ATN1	protein_coding	atrophin 1
ENSG00000111676	12	6928740	6930516	1777	H3K27cr_IP-vs-RIgG_IgG_peak_4276	3.79137	4.66851	1.35508	Promoter (<=1kb)	6927959	6942321	14363	1	ENST00000396684	781	ATN1	protein_coding	atrophin 1
ENSG00000111679	12	6958665	6959434	770	H3K27cr_IP-vs-RIgG_IgG_peak_4278	3.79137	4.66851	1.35508	Promoter (<=1kb)	6959322	6961316	1995	1	ENST00000539029	0	PTPN6	protein_coding	protein tyrosine phosphatase non-receptor type 6
ENSG00000111725	12	119671668	119672094	427	H3K27cr_IP-vs-RIgG_IgG_peak_5153	3.71938	4.55852	1.35508	Promoter (<=1kb)	119672244	119679951	7708	1	ENST00000545223	-150	PRKAB1	protein_coding	protein kinase AMP-activated non-catalytic subunit beta 1
ENSG00000111737	12	120114964	120116239	1276	H3K27cr_IP-vs-RIgG_IgG_peak_5159	5.21314	7.54265	3.43763	Promoter (<=1kb)	120097246	120116736	19491	2	ENST00000538903	497	RAB35	protein_coding	RAB35, member RAS oncogene family
ENSG00000112031	6	153001642	153002138	497	H3K27cr_IP-vs-RIgG_IgG_peak_18174	3.79137	4.66851	1.35508	Promoter (<=1kb)	152998293	153002536	4244	2	ENST00000482526	398	MTRF1L	protein_coding	mitochondrial translational release factor 1 like
ENSG00000112041	6	35504130	35504599	470	H3K27cr_IP-vs-RIgG_IgG_peak_17573	3.79137	4.66851	1.35508	Promoter (<=1kb)	35500070	35504136	4067	2	ENST00000495781	0	TULP1	protein_coding	TUB like protein 1
ENSG00000112182	6	90218540	90219024	485	H3K27cr_IP-vs-RIgG_IgG_peak_17934	3.62943	4.60234	1.35508	Promoter (<=1kb)	90089054	90218245	129192	2	ENST00000493201	-295	BACH2	protein_coding	BTB domain and CNC homolog 2
ENSG00000112214	6	96561748	96562220	473	H3K27cr_IP-vs-RIgG_IgG_peak_17946	3.66337	4.47316	1.35491	Promoter (<=1kb)	96562548	96616636	54089	1	ENST00000541107	-328	FHL5	protein_coding	four and a half LIM domains 5
ENSG00000112242	6	20404206	20405286	1081	H3K27cr_IP-vs-RIgG_IgG_peak_17373	3.69116	4.51549	1.35508	Promoter (<=1kb)	20403679	20493714	90036	1	ENST00000535432	527	E2F3	protein_coding	E2F transcription factor 3
ENSG00000112245	6	63521865	63522946	1082	H3K27cr_IP-vs-RIgG_IgG_peak_17847	5.53617	8.64936	4.32988	Promoter (<=1kb)	63521761	63576582	54822	1	ENST00000470661	104	PTP4A1	protein_coding	protein tyrosine phosphatase 4A1
ENSG00000112245	6	63569559	63572355	2797	H3K27cr_IP-vs-RIgG_IgG_peak_17850	4.75098	6.81314	2.88568	Promoter (<=1kb)	63571708	63581572	9865	1	ENST00000672924	0	PTP4A1	protein_coding	protein tyrosine phosphatase 4A1
ENSG00000112245	6	63573818	63574726	909	H3K27cr_IP-vs-RIgG_IgG_peak_17851	4.92993	7.09542	3.10604	Promoter (<=1kb)	63573238	63576697	3460	1	ENST00000473334	580	PTP4A1	protein_coding	protein tyrosine phosphatase 4A1
ENSG00000112306	6	132813284	132815356	2073	H3K27cr_IP-vs-RIgG_IgG_peak_18074	3.94317	5.08562	1.69728	Promoter (<=1kb)	132814569	132817564	2996	1	ENST00000230050	0	RPS12	protein_coding	ribosomal protein S12
ENSG00000112343	6	25961798	25962693	896	H3K27cr_IP-vs-RIgG_IgG_peak_17404	4.21511	6.21938	2.46516	Promoter (<=1kb)	25962802	25991231	28430	1	ENST00000357085	-109	TRIM38	protein_coding	tripartite motif containing 38
ENSG00000112367	6	109796468	109797024	557	H3K27cr_IP-vs-RIgG_IgG_peak_17998	4.48176	6.13997	2.40754	Promoter (<=1kb)	109795874	109825312	29439	1	ENST00000674573	594	FIG4	protein_coding	FIG4 phosphoinositide 5-phosphatase
ENSG00000112499	6	160259672	160260307	636	H3K27cr_IP-vs-RIgG_IgG_peak_18232	4.2653	5.58325	1.95756	Promoter (<=1kb)	160216755	160258821	42067	2	ENST00000366953	-851	SLC22A2	protein_coding	solute carrier family 22 member 2
ENSG00000112499	6	160276430	160276921	492	H3K27cr_IP-vs-RIgG_IgG_peak_18234	3.636	4.43149	1.31879	Promoter (<=1kb)	160244185	160277638	33454	2	ENST00000366952	717	SLC22A2	protein_coding	solute carrier family 22 member 2
ENSG00000112511	6	33412397	33413169	773	H3K27cr_IP-vs-RIgG_IgG_peak_17535	3.79137	4.66851	1.35508	Promoter (<=1kb)	33412984	33413944	961	1	ENST00000488767	0	PHF1	protein_coding	PHD finger protein 1
ENSG00000112514	6	33416972	33417876	905	H3K27cr_IP-vs-RIgG_IgG_peak_17536	3.51259	4.61898	1.35508	Promoter (<=1kb)	33416542	33417543	1002	2	ENST00000479249	0	CUTA	protein_coding	cutA divalent cation tolerance homolog
ENSG00000112561	6	41732401	41732754	354	H3K27cr_IP-vs-RIgG_IgG_peak_17678	4.2653	5.58325	1.95756	Promoter (<=1kb)	41690894	41733690	42797	2	ENST00000424495	936	TFEB	protein_coding	transcription factor EB
ENSG00000112651	6	43055533	43056082	550	H3K27cr_IP-vs-RIgG_IgG_peak_17703	3.79137	4.66851	1.35508	Promoter (<=1kb)	43054232	43055717	1486	2	ENST00000485654	0	MRPL2	protein_coding	mitochondrial ribosomal protein L2
ENSG00000112759	6	44232018	44232739	722	H3K27cr_IP-vs-RIgG_IgG_peak_17738	4.2653	5.58325	1.95756	Promoter (<=1kb)	44232056	44233591	1536	1	ENST00000646878	0	SLC29A1	protein_coding	solute carrier family 29 member 1 (Augustine blood group)
ENSG00000112812	6	27246568	27247467	900	H3K27cr_IP-vs-RIgG_IgG_peak_17425	3.51259	4.61898	1.35508	Promoter (<=1kb)	27247701	27255868	8168	1	ENST00000454665	-234	PRSS16	protein_coding	serine protease 16
ENSG00000112812	6	27248151	27248748	598	H3K27cr_IP-vs-RIgG_IgG_peak_17426	4.2653	5.58325	1.95756	Promoter (<=1kb)	27248936	27254699	5764	1	ENST00000475106	-188	PRSS16	protein_coding	serine protease 16
ENSG00000112851	5	65926746	65928179	1434	H3K27cr_IP-vs-RIgG_IgG_peak_16543	4.83925	7.22881	3.2144	Promoter (<=1kb)	65926773	66078565	151793	1	ENST00000506030	0	ERBIN	protein_coding	erbb2 interacting protein
ENSG00000112855	5	140691794	140692389	596	H3K27cr_IP-vs-RIgG_IgG_peak_16929	4.73922	6.54266	2.66085	Promoter (<=1kb)	140691683	140699248	7566	1	ENST00000642452	111	HARS2	protein_coding	histidyl-tRNA synthetase 2, mitochondrial
ENSG00000112874	5	103562975	103563591	617	H3K27cr_IP-vs-RIgG_IgG_peak_16760	3.71938	4.55852	1.35508	Promoter (<=1kb)	103559405	103562790	3386	2	ENST00000508889	-185	NUDT12	protein_coding	nudix hydrolase 12
ENSG00000112977	5	10761995	10762398	404	H3K27cr_IP-vs-RIgG_IgG_peak_16298	4.2653	5.58325	1.95756	Promoter (<=1kb)	10679230	10761234	82005	2	ENST00000230895	-761	DAP	protein_coding	death associated protein
ENSG00000113013	5	138573610	138574920	1311	H3K27cr_IP-vs-RIgG_IgG_peak_16904	3.51259	4.61898	1.35508	Promoter (<=1kb)	138570977	138575009	4033	2	ENST00000507886	89	HSPA9	protein_coding	heat shock protein family A (Hsp70) member 9
ENSG00000113073	5	140361100	140361795	696	H3K27cr_IP-vs-RIgG_IgG_peak_16928	5.21314	7.54265	3.43763	Promoter (<=1kb)	140360215	140375008	14794	1	ENST00000507527	885	SLC4A9	protein_coding	solute carrier family 4 member 9
ENSG00000113300	5	180495186	180495595	410	H3K27cr_IP-vs-RIgG_IgG_peak_17210	3.79137	4.66851	1.35508	Promoter (<=1kb)	180494707	180564682	69976	1	ENST00000502447	479	CNOT6	protein_coding	CCR4-NOT transcription complex subunit 6
ENSG00000113303	5	180912322	180913648	1327	H3K27cr_IP-vs-RIgG_IgG_peak_17214	3.79137	4.66851	1.35508	Promoter (<=1kb)	180911489	180949633	38145	1	ENST00000503543	833	BTNL8	protein_coding	butyrophilin like 8
ENSG00000113369	5	91383593	91385155	1563	H3K27cr_IP-vs-RIgG_IgG_peak_16707	6.16098	9.65124	5.16058	Promoter (<=1kb)	91368631	91383317	14687	2	ENST00000265138	-276	ARRDC3	protein_coding	arrestin domain containing 3
ENSG00000113407	5	33440145	33440786	642	H3K27cr_IP-vs-RIgG_IgG_peak_16363	3.79137	4.66851	1.35508	Promoter (<=1kb)	33440696	33467933	27238	1	ENST00000502553	0	TARS1	protein_coding	threonyl-tRNA synthetase 1
ENSG00000113407	5	33441108	33442400	1293	H3K27cr_IP-vs-RIgG_IgG_peak_16364	5.21314	7.54265	3.43763	Promoter (<=1kb)	33441381	33448730	7350	1	ENST00000506040	0	TARS1	protein_coding	threonyl-tRNA synthetase 1
ENSG00000113456	5	34913579	34914781	1203	H3K27cr_IP-vs-RIgG_IgG_peak_16376	3.79137	4.66851	1.35508	Promoter (<=1kb)	34913871	34914801	931	2	ENST00000512192	20	RAD1	protein_coding	RAD1 checkpoint DNA exonuclease
ENSG00000113504	5	1080795	1081252	458	H3K27cr_IP-vs-RIgG_IgG_peak_16213	4.48176	6.13997	2.40754	Promoter (<=1kb)	1078519	1081658	3140	2	ENST00000510943	406	SLC12A7	protein_coding	solute carrier family 12 member 7
ENSG00000113522	5	132557849	132558292	444	H3K27cr_IP-vs-RIgG_IgG_peak_16840	4.73922	6.54266	2.66085	Promoter (<=1kb)	132557257	132604034	46778	1	ENST00000651658	592	RAD50	protein_coding	RAD50 double strand break repair protein
ENSG00000113552	5	142013482	142013839	358	H3K27cr_IP-vs-RIgG_IgG_peak_16947	3.62943	4.60234	1.35508	Promoter (<=1kb)	142002090	142013041	10952	2	ENST00000505689	-441	GNPDA1	protein_coding	glucosamine-6-phosphate deaminase 1
ENSG00000113555	5	141969942	141970867	926	H3K27cr_IP-vs-RIgG_IgG_peak_16946	3.62943	4.60234	1.35508	Promoter (<=1kb)	141958037	141969741	11705	2	ENST00000512221	-201	PCDH12	protein_coding	protocadherin 12
ENSG00000113558	5	134175820	134176264	445	H3K27cr_IP-vs-RIgG_IgG_peak_16868	3.70001	5.1349	1.7371	Promoter (<=1kb)	134173967	134175570	1604	2	ENST00000523359	-250	SKP1	protein_coding	S-phase kinase associated protein 1
ENSG00000113716	5	150001560	150001995	436	H3K27cr_IP-vs-RIgG_IgG_peak_17003	4.48176	6.13997	2.40754	Promoter (<=1kb)	150000739	150053128	52390	1	ENST00000502717	821	HMGXB3	protein_coding	HMG-box containing 3
ENSG00000113722	5	150165623	150166313	691	H3K27cr_IP-vs-RIgG_IgG_peak_17008	3.46567	4.96359	1.60647	Promoter (<=1kb)	150166778	150184558	17781	1	ENST00000231656	-465	CDX1	protein_coding	caudal type homeobox 1
ENSG00000114062	15	25436827	25438083	1257	H3K27cr_IP-vs-RIgG_IgG_peak_6702	3.79137	4.66851	1.35508	Promoter (<=1kb)	25375593	25438329	62737	2	ENST00000629886	246	UBE3A	protein_coding	ubiquitin protein ligase E3A
ENSG00000114062	15	25439699	25440179	481	H3K27cr_IP-vs-RIgG_IgG_peak_6703	5.18289	7.77728	3.63625	Promoter (<=1kb)	25352282	25439051	86770	2	ENST00000625778	-648	UBE3A	protein_coding	ubiquitin protein ligase E3A
ENSG00000114270	3	48566189	48567348	1160	H3K27cr_IP-vs-RIgG_IgG_peak_14602	5.21314	7.54265	3.43763	Promoter (<=1kb)	48566540	48567363	824	2	ENST00000474432	15	COL7A1	protein_coding	collagen type VII alpha 1 chain
ENSG00000114346	3	172751783	172752168	386	H3K27cr_IP-vs-RIgG_IgG_peak_15221	3.79137	4.66851	1.35508	Promoter (<=1kb)	172751017	172757130	6114	1	ENST00000438041	766	ECT2	protein_coding	epithelial cell transforming 2
ENSG00000114354	3	100708381	100709024	644	H3K27cr_IP-vs-RIgG_IgG_peak_14838	4.03358	5.225	1.7807	Promoter (<=1kb)	100709295	100748964	39670	1	ENST00000490574	-271	TFG	protein_coding	trafficking from ER to golgi regulator
ENSG00000114391	3	101685121	101686436	1316	H3K27cr_IP-vs-RIgG_IgG_peak_14841	4.03358	5.225	1.7807	Promoter (<=1kb)	101681123	101685889	4767	2	ENST00000488288	0	RPL24	protein_coding	ribosomal protein L24
ENSG00000114455	3	108310387	108311880	1494	H3K27cr_IP-vs-RIgG_IgG_peak_14863	3.79137	4.66851	1.35508	Promoter (<=1kb)	108310641	108378285	67645	1	ENST00000467761	0	HHLA2	protein_coding	HERV-H LTR-associating 2
ENSG00000114853	3	42653163	42653895	733	H3K27cr_IP-vs-RIgG_IgG_peak_14546	3.79137	4.66851	1.35508	Promoter (<=1kb)	42653697	42667580	13884	1	ENST00000232974	0	ZBTB47	protein_coding	zinc finger and BTB domain containing 47
ENSG00000114867	3	184319113	184320325	1213	H3K27cr_IP-vs-RIgG_IgG_peak_15257	3.79137	4.66851	1.35508	Promoter (<=1kb)	184319199	184325021	5823	1	ENST00000444861	0	EIF4G1	protein_coding	eukaryotic translation initiation factor 4 gamma 1
ENSG00000114902	3	52706725	52707198	474	H3K27cr_IP-vs-RIgG_IgG_peak_14647	3.51259	4.61898	1.35508	Promoter (<=1kb)	52706143	52708019	1877	1	ENST00000474945	582	SPCS1	protein_coding	signal peptidase complex subunit 1
ENSG00000115091	2	113890945	113891720	776	H3K27cr_IP-vs-RIgG_IgG_peak_11860	4.62089	8.06067	3.87225	Promoter (<=1kb)	113890598	113957591	66994	1	ENST00000535589	347	ACTR3	protein_coding	actin related protein 3
ENSG00000115138	2	25169447	25169975	529	H3K27cr_IP-vs-RIgG_IgG_peak_11248	4.64922	6.40171	2.61331	Promoter (<=1kb)	25160915	25168903	7989	2	ENST00000405623	-544	POMC	protein_coding	proopiomelanocortin
ENSG00000115159	2	156436555	156437242	688	H3K27cr_IP-vs-RIgG_IgG_peak_12038	5.82629	9.11472	4.7077	Promoter (<=1kb)	156436485	156583404	146920	1	ENST00000540309	70	GPD2	protein_coding	glycerol-3-phosphate dehydrogenase 2
ENSG00000115207	2	27355692	27357277	1586	H3K27cr_IP-vs-RIgG_IgG_peak_11274	4.2653	5.58325	1.95756	Promoter (<=1kb)	27325849	27356492	30644	2	ENST00000359541	0	GTF3C2	protein_coding	general transcription factor IIIC subunit 2
ENSG00000115241	2	27409837	27410444	608	H3K27cr_IP-vs-RIgG_IgG_peak_11276	4.48176	6.13997	2.40754	Promoter (<=1kb)	27381199	27409591	28393	2	ENST00000344034	-246	PPM1G	protein_coding	protein phosphatase, Mg2+/Mn2+ dependent 1G
ENSG00000115295	2	29116069	29118599	2531	H3K27cr_IP-vs-RIgG_IgG_peak_11303	5.21314	7.54265	3.43763	Promoter (<=1kb)	29118195	29135662	17468	1	ENST00000449202	0	CLIP4	protein_coding	CAP-Gly domain containing linker protein family member 4
ENSG00000115310	2	55051110	55051878	769	H3K27cr_IP-vs-RIgG_IgG_peak_11459	3.79137	4.66851	1.35508	Promoter (<=1kb)	54972189	55050828	78640	2	ENST00000404909	-282	RTN4	protein_coding	reticulon 4
ENSG00000115363	2	75519227	75520503	1277	H3K27cr_IP-vs-RIgG_IgG_peak_11615	3.88717	4.99935	1.62385	Promoter (<=1kb)	75493392	75518703	25312	2	ENST00000452003	-524	EVA1A	protein_coding	eva-1 homolog A, regulator of programmed cell death
ENSG00000115414	2	215410841	215411393	553	H3K27cr_IP-vs-RIgG_IgG_peak_12245	3.79137	4.66851	1.35508	Promoter (<=1kb)	215408319	215409950	1632	2	ENST00000471193	-891	FN1	protein_coding	fibronectin 1
ENSG00000115468	2	232637673	232638152	480	H3K27cr_IP-vs-RIgG_IgG_peak_12420	4.73922	6.54266	2.66085	Promoter (<=1kb)	232638141	232682774	44634	1	ENST00000409708	0	EFHD1	protein_coding	EF-hand domain family member D1
ENSG00000115504	2	62704073	62704909	837	H3K27cr_IP-vs-RIgG_IgG_peak_11491	5.454	8.20869	3.97837	Promoter (<=1kb)	62705652	62764336	58685	1	ENST00000427809	-743	EHBP1	protein_coding	EH domain binding protein 1
ENSG00000115504	2	62706275	62707767	1493	H3K27cr_IP-vs-RIgG_IgG_peak_11492	4.24926	5.55839	1.95756	Promoter (<=1kb)	62706313	62706992	680	1	ENST00000467436	0	EHBP1	protein_coding	EH domain binding protein 1
ENSG00000115520	2	197452458	197452829	372	H3K27cr_IP-vs-RIgG_IgG_peak_12189	5.68706	8.5798	4.26889	Promoter (<=1kb)	197453423	197475308	21886	1	ENST00000263960	-594	COQ10B	protein_coding	coenzyme Q10B
ENSG00000115523	2	85683871	85684967	1097	H3K27cr_IP-vs-RIgG_IgG_peak_11660	5.18289	7.77728	3.63625	Promoter (<=1kb)	85685175	85696730	11556	1	ENST00000488945	-208	GNLY	protein_coding	granulysin
ENSG00000115523	2	85693513	85694129	617	H3K27cr_IP-vs-RIgG_IgG_peak_11661	3.79137	4.66851	1.35508	Promoter (<=1kb)	85694293	85696391	2099	1	ENST00000489214	-164	GNLY	protein_coding	granulysin
ENSG00000115524	2	197433554	197434130	577	H3K27cr_IP-vs-RIgG_IgG_peak_12187	3.66337	4.47316	1.35491	Promoter (<=1kb)	197420181	197435016	14836	2	ENST00000414174	886	SF3B1	protein_coding	splicing factor 3b subunit 1
ENSG00000115525	2	85901199	85901773	575	H3K27cr_IP-vs-RIgG_IgG_peak_11664	3.79137	4.66851	1.35508	Promoter (<=1kb)	85839150	85902543	63394	2	ENST00000640322	770	ST3GAL5	protein_coding	ST3 beta-galactoside alpha-2,3-sialyltransferase 5
ENSG00000115556	2	218628165	218629301	1137	H3K27cr_IP-vs-RIgG_IgG_peak_12277	4.2653	5.58325	1.95756	Promoter (<=1kb)	218629354	218633672	4319	1	ENST00000497482	-53	PLCD4	protein_coding	phospholipase C delta 4
ENSG00000115641	2	105397175	105398403	1229	H3K27cr_IP-vs-RIgG_IgG_peak_11790	5.37811	8.08796	3.87351	Promoter (<=1kb)	105360857	105396957	36101	2	ENST00000409807	-218	FHL2	protein_coding	four and a half LIM domains 2
ENSG00000115657	2	219215090	219215494	405	H3K27cr_IP-vs-RIgG_IgG_peak_12290	3.51259	4.61898	1.35508	Promoter (<=1kb)	219213898	219215437	1540	2	ENST00000496984	0	ABCB6	protein_coding	ATP binding cassette subfamily B member 6 (Langereis blood group)
ENSG00000115687	2	241113223	241113679	457	H3K27cr_IP-vs-RIgG_IgG_peak_12498	3.70001	5.1349	1.7371	Promoter (<=1kb)	241107460	241112786	5327	2	ENST00000489256	-437	PASK	protein_coding	PAS domain containing serine/threonine kinase
ENSG00000115705	2	1483322	1484160	839	H3K27cr_IP-vs-RIgG_IgG_peak_11134	4.73922	6.54266	2.66085	Promoter (<=1kb)	1484663	1542660	57998	1	ENST00000446278	-503	TPO	protein_coding	thyroid peroxidase
ENSG00000115760	2	32358215	32358603	389	H3K27cr_IP-vs-RIgG_IgG_peak_11327	4.2653	5.58325	1.95756	Promoter (<=1kb)	32357325	32524908	167584	1	ENST00000648282	890	BIRC6	protein_coding	baculoviral IAP repeat containing 6
ENSG00000115808	2	36964973	36965710	738	H3K27cr_IP-vs-RIgG_IgG_peak_11341	3.79137	4.66851	1.35508	Promoter (<=1kb)	36849406	36966471	117066	2	ENST00000379213	761	STRN	protein_coding	striatin
ENSG00000115816	2	37230063	37230472	410	H3K27cr_IP-vs-RIgG_IgG_peak_11347	3.79137	4.66851	1.35508	Promoter (<=1kb)	37228608	37231369	2762	2	ENST00000446769	897	CEBPZ	protein_coding	CCAAT enhancer binding protein zeta
ENSG00000115816	2	37230819	37231110	292	H3K27cr_IP-vs-RIgG_IgG_peak_11348	4.2653	5.58325	1.95756	Promoter (<=1kb)	37228608	37231369	2762	2	ENST00000446769	259	CEBPZ	protein_coding	CCAAT enhancer binding protein zeta
ENSG00000115841	2	37926079	37926516	438	H3K27cr_IP-vs-RIgG_IgG_peak_11354	3.636	4.43149	1.31879	Promoter (<=1kb)	37925347	37998363	73017	1	ENST00000440353	732	RMDN2	protein_coding	regulator of microtubule dynamics 2
ENSG00000115904	2	39121260	39122025	766	H3K27cr_IP-vs-RIgG_IgG_peak_11363	4.73922	6.54266	2.66085	Promoter (<=1kb)	38981549	39120463	138915	2	ENST00000402219	-797	SOS1	protein_coding	SOS Ras/Rac guanine nucleotide exchange factor 1
ENSG00000116209	1	54047471	54047936	466	H3K27cr_IP-vs-RIgG_IgG_peak_691	3.66337	4.47316	1.35491	Promoter (<=1kb)	54031663	54048013	16351	2	ENST00000371348	77	TMEM59	protein_coding	transmembrane protein 59
ENSG00000116285	1	8021369	8025638	4270	H3K27cr_IP-vs-RIgG_IgG_peak_60	4.31907	5.88604	2.21224	Promoter (<=1kb)	8004404	8026283	21880	2	ENST00000474874	645	ERRFI1	protein_coding	ERBB receptor feedback inhibitor 1
ENSG00000116288	1	7960886	7961175	290	H3K27cr_IP-vs-RIgG_IgG_peak_59	3.79137	4.66851	1.35508	Promoter (<=1kb)	7961663	7971048	9386	1	ENST00000460192	-488	PARK7	protein_coding	Parkinsonism associated deglycase
ENSG00000116473	1	111620606	111620884	279	H3K27cr_IP-vs-RIgG_IgG_peak_998	3.69116	4.51549	1.35508	Promoter (<=1kb)	111619783	111716691	96909	1	ENST00000369709	823	RAP1A	protein_coding	RAP1A, member of RAS oncogene family
ENSG00000116497	1	32816052	32817037	986	H3K27cr_IP-vs-RIgG_IgG_peak_405	4.56637	7.07181	3.10604	Promoter (<=1kb)	32816767	32826489	9723	1	ENST00000530710	0	S100PBP	protein_coding	S100P binding protein
ENSG00000116560	1	35193091	35193719	629	H3K27cr_IP-vs-RIgG_IgG_peak_444	4.73922	6.54266	2.66085	Promoter (<=1kb)	35182936	35193145	10210	2	ENST00000357214	0	SFPQ	protein_coding	splicing factor proline and glutamine rich
ENSG00000116584	1	156001503	156002604	1102	H3K27cr_IP-vs-RIgG_IgG_peak_1213	6.16098	9.65124	5.16058	Promoter (<=1kb)	155946855	156002564	55710	2	ENST00000477754	0	ARHGEF2	protein_coding	Rho/Rac guanine nucleotide exchange factor 2
ENSG00000116586	1	156054267	156054975	709	H3K27cr_IP-vs-RIgG_IgG_peak_1214	3.79137	4.66851	1.35508	Promoter (<=1kb)	156054782	156058506	3725	1	ENST00000368305	0	LAMTOR2	protein_coding	late endosomal/lysosomal adaptor, MAPK and MTOR activator 2
ENSG00000116750	1	193060237	193061566	1330	H3K27cr_IP-vs-RIgG_IgG_peak_1473	4.97845	7.74827	3.61696	Promoter (<=1kb)	193051792	193060080	8289	2	ENST00000417752	-157	UCHL5	protein_coding	ubiquitin C-terminal hydrolase L5
ENSG00000116786	1	15685175	15685667	493	H3K27cr_IP-vs-RIgG_IgG_peak_155	3.79137	4.66851	1.35508	Promoter (<=1kb)	15684556	15734769	50214	1	ENST00000642363	619	PLEKHM2	protein_coding	pleckstrin homology and RUN domain containing M2
ENSG00000116885	1	36418943	36419590	648	H3K27cr_IP-vs-RIgG_IgG_peak_454	4.0327	5.43868	1.94443	Promoter (<=1kb)	36417911	36419293	1383	2	ENST00000471369	0	OSCP1	protein_coding	organic solute carrier partner 1
ENSG00000117139	1	202805403	202805949	547	H3K27cr_IP-vs-RIgG_IgG_peak_1533	4.21511	6.21938	2.46516	Promoter (<=1kb)	202773217	202806751	33535	2	ENST00000470573	802	KDM5B	protein_coding	lysine demethylase 5B
ENSG00000117174	1	85708783	85709541	759	H3K27cr_IP-vs-RIgG_IgG_peak_862	3.51259	4.61898	1.35508	Promoter (<=1kb)	85649423	85708433	59011	2	ENST00000431532	-350	ZNHIT6	protein_coding	zinc finger HIT-type containing 6
ENSG00000117318	1	23560058	23561675	1618	H3K27cr_IP-vs-RIgG_IgG_peak_261	4.2653	5.58325	1.95756	Promoter (<=1kb)	23557926	23559501	1576	2	ENST00000374561	-557	ID3	protein_coding	inhibitor of DNA binding 3, HLH protein
ENSG00000117519	1	94924590	94925073	484	H3K27cr_IP-vs-RIgG_IgG_peak_919	3.79137	4.66851	1.35508	Promoter (<=1kb)	94902178	94924447	22270	2	ENST00000474409	-143	CNN3	protein_coding	calponin 3
ENSG00000117523	1	171485996	171487275	1280	H3K27cr_IP-vs-RIgG_IgG_peak_1380	3.79137	4.66851	1.35508	Promoter (<=1kb)	171485596	171515859	30264	1	ENST00000467601	400	PRRC2C	protein_coding	proline rich coiled-coil 2C
ENSG00000117602	1	24501558	24502351	794	H3K27cr_IP-vs-RIgG_IgG_peak_280	4.2653	5.58325	1.95756	Promoter (<=1kb)	24502351	24536800	34450	1	ENST00000538532	0	RCAN3	protein_coding	RCAN family member 3
ENSG00000117643	1	25710027	25710515	489	H3K27cr_IP-vs-RIgG_IgG_peak_300	3.71938	4.55852	1.35508	Promoter (<=1kb)	25709602	25784450	74849	1	ENST00000374329	425	MAN1C1	protein_coding	mannosidase alpha class 1C member 1
ENSG00000117643	1	25770965	25771464	500	H3K27cr_IP-vs-RIgG_IgG_peak_302	3.79137	4.66851	1.35508	Promoter (<=1kb)	25772069	25782700	10632	1	ENST00000496532	-605	MAN1C1	protein_coding	mannosidase alpha class 1C member 1
ENSG00000117676	1	26531303	26531745	443	H3K27cr_IP-vs-RIgG_IgG_peak_308	3.79137	4.66851	1.35508	Promoter (<=1kb)	26531328	26554251	22924	1	ENST00000529454	0	RPS6KA1	protein_coding	ribosomal protein S6 kinase A1
ENSG00000117899	15	80988778	80989245	468	H3K27cr_IP-vs-RIgG_IgG_peak_7449	4.2653	5.58325	1.95756	Promoter (<=1kb)	80952075	80989795	37721	2	ENST00000559537	550	MESD	protein_coding	mesoderm development LRP chaperone
ENSG00000118007	3	136750050	136751403	1354	H3K27cr_IP-vs-RIgG_IgG_peak_15066	4.1843	5.4578	1.95209	Promoter (<=1kb)	136518043	136752366	234324	2	ENST00000480733	963	STAG1	protein_coding	stromal antigen 1
ENSG00000118197	1	200655250	200655826	577	H3K27cr_IP-vs-RIgG_IgG_peak_1490	3.79137	4.66851	1.35508	Promoter (<=1kb)	200650443	200655104	4662	2	ENST00000453944	-146	DDX59	protein_coding	DEAD-box helicase 59
ENSG00000118260	2	207530778	207531856	1079	H3K27cr_IP-vs-RIgG_IgG_peak_12234	4.73922	6.54266	2.66085	Promoter (<=1kb)	207530104	207567556	37453	1	ENST00000452474	674	CREB1	protein_coding	cAMP responsive element binding protein 1
ENSG00000118263	2	207165653	207166199	547	H3K27cr_IP-vs-RIgG_IgG_peak_12231	3.71938	4.55852	1.35508	Promoter (<=1kb)	207074137	207165948	91812	2	ENST00000309446	0	KLF7	protein_coding	Kruppel like factor 7
ENSG00000118298	1	150257605	150259433	1829	H3K27cr_IP-vs-RIgG_IgG_peak_1135	3.79137	4.66851	1.35508	Promoter (<=1kb)	150257774	150265078	7305	1	ENST00000369111	0	CA14	protein_coding	carbonic anhydrase 14
ENSG00000118518	6	127267762	127268191	430	H3K27cr_IP-vs-RIgG_IgG_peak_18046	3.79137	4.66851	1.35508	Promoter (<=1kb)	127266888	127286903	20016	1	ENST00000480444	874	RNF146	protein_coding	ring finger protein 146
ENSG00000118680	18	3261024	3261949	926	H3K27cr_IP-vs-RIgG_IgG_peak_10002	3.79137	4.66851	1.35508	Promoter (<=1kb)	3261479	3278431	16953	1	ENST00000648965	0	MYL12B	protein_coding	myosin light chain 12B
ENSG00000118680	18	3262811	3264072	1262	H3K27cr_IP-vs-RIgG_IgG_peak_10003	3.79137	4.66851	1.35508	Promoter (<=1kb)	3262956	3278284	15329	1	ENST00000584539	0	MYL12B	protein_coding	myosin light chain 12B
ENSG00000118690	6	108960161	108960614	454	H3K27cr_IP-vs-RIgG_IgG_peak_17995	4.31907	5.88604	2.21224	Promoter (<=1kb)	108959460	108965117	5658	1	ENST00000481850	701	ARMC2	protein_coding	armadillo repeat containing 2
ENSG00000118898	16	4938057	4938638	582	H3K27cr_IP-vs-RIgG_IgG_peak_7662	3.79137	4.66851	1.35508	Promoter (<=1kb)	4882507	4937148	54642	2	ENST00000345988	-909	PPL	protein_coding	periplakin
ENSG00000118960	2	20625726	20626177	452	H3K27cr_IP-vs-RIgG_IgG_peak_11240	4.2653	5.58325	1.95756	Promoter (<=1kb)	20622188	20624892	2705	2	ENST00000445102	-834	HS1BP3	protein_coding	HCLS1 binding protein 3
ENSG00000119042	2	199465424	199465890	467	H3K27cr_IP-vs-RIgG_IgG_peak_12193	4.48176	6.13997	2.40754	Promoter (<=1kb)	199456053	199465167	9115	2	ENST00000463386	-257	SATB2	protein_coding	SATB homeobox 2
ENSG00000119125	9	72150039	72150625	587	H3K27cr_IP-vs-RIgG_IgG_peak_20519	4.73922	6.54266	2.66085	Promoter (<=1kb)	72149475	72252224	102750	1	ENST00000475764	564	GDA	protein_coding	guanine deaminase
ENSG00000119139	9	69204368	69205125	758	H3K27cr_IP-vs-RIgG_IgG_peak_20502	3.71938	4.55852	1.35508	Promoter (<=1kb)	69204798	69254520	49723	1	ENST00000535702	0	TJP2	protein_coding	tight junction protein 2
ENSG00000119318	9	107284349	107285460	1112	H3K27cr_IP-vs-RIgG_IgG_peak_20746	4.2653	5.58325	1.95756	Promoter (<=1kb)	107284695	107306453	21759	1	ENST00000442587	0	RAD23B	protein_coding	RAD23 homolog B, nucleotide excision repair protein
ENSG00000119326	9	109012145	109012606	462	H3K27cr_IP-vs-RIgG_IgG_peak_20769	3.71938	4.55852	1.35508	Promoter (<=1kb)	108942577	109013499	70923	2	ENST00000325551	893	CTNNAL1	protein_coding	catenin alpha like 1
ENSG00000119335	9	128690339	128691276	938	H3K27cr_IP-vs-RIgG_IgG_peak_20916	3.79137	4.66851	1.35508	Promoter (<=1kb)	128691078	128692756	1679	1	ENST00000480536	0	SET	protein_coding	SET nuclear proto-oncogene
ENSG00000119396	9	121221368	121222395	1028	H3K27cr_IP-vs-RIgG_IgG_peak_20840	4.2653	5.58325	1.95756	Promoter (<=1kb)	121181499	121223014	41516	2	ENST00000451303	619	RAB14	protein_coding	RAB14, member RAS oncogene family
ENSG00000119403	9	120874837	120876317	1481	H3K27cr_IP-vs-RIgG_IgG_peak_20833	3.79137	4.66851	1.35508	Promoter (<=1kb)	120870487	120876433	5947	2	ENST00000456291	116	PHF19	protein_coding	PHD finger protein 19
ENSG00000119421	9	122158374	122159312	939	H3K27cr_IP-vs-RIgG_IgG_peak_20857	3.75448	5.69301	2.05124	Promoter (<=1kb)	122144058	122159779	15722	2	ENST00000373768	467	NDUFA8	protein_coding	NADH:ubiquinone oxidoreductase subunit A8
ENSG00000119508	9	99826980	99827676	697	H3K27cr_IP-vs-RIgG_IgG_peak_20716	3.79137	4.66851	1.35508	Promoter (<=1kb)	99826727	99866891	40165	1	ENST00000330847	253	NR4A3	protein_coding	nuclear receptor subfamily 4 group A member 3
ENSG00000119522	9	123403140	123404765	1626	H3K27cr_IP-vs-RIgG_IgG_peak_20863	4.1843	5.4578	1.95209	Promoter (<=1kb)	123401548	123403573	2026	2	ENST00000475421	0	DENND1A	protein_coding	DENN domain containing 1A
ENSG00000119535	1	36466656	36467317	662	H3K27cr_IP-vs-RIgG_IgG_peak_455	3.79137	4.66851	1.35508	Promoter (<=1kb)	36467229	36467809	581	2	ENST00000466138	492	CSF3R	protein_coding	colony stimulating factor 3 receptor
ENSG00000119574	19	58518271	58518724	454	H3K27cr_IP-vs-RIgG_IgG_peak_11118	3.79137	4.66851	1.35508	Promoter (<=1kb)	58513530	58519554	6025	2	ENST00000354590	830	ZBTB45	protein_coding	zinc finger and BTB domain containing 45
ENSG00000119574	19	58520345	58520845	501	H3K27cr_IP-vs-RIgG_IgG_peak_11119	5.21314	7.54265	3.43763	Promoter (<=1kb)	58513530	58519810	6281	2	ENST00000594051	-535	ZBTB45	protein_coding	zinc finger and BTB domain containing 45
ENSG00000119599	14	72927688	72928019	332	H3K27cr_IP-vs-RIgG_IgG_peak_6388	3.79137	4.66851	1.35508	Promoter (<=1kb)	72926785	72941784	15000	1	ENST00000508412	903	DCAF4	protein_coding	DDB1 and CUL4 associated factor 4
ENSG00000119636	14	74045522	74045910	389	H3K27cr_IP-vs-RIgG_IgG_peak_6395	3.79137	4.66851	1.35508	Promoter (<=1kb)	74046091	74048592	2502	1	ENST00000477986	-181	BBOF1	protein_coding	basal body orientation factor 1
ENSG00000119638	14	75126024	75126545	522	H3K27cr_IP-vs-RIgG_IgG_peak_6409	4.56637	7.07181	3.10604	Promoter (<=1kb)	75117213	75126933	9721	2	ENST00000554258	388	NEK9	protein_coding	NIMA related kinase 9
ENSG00000119638	14	75127247	75128473	1227	H3K27cr_IP-vs-RIgG_IgG_peak_6410	4.2653	5.58325	1.95756	Promoter (<=1kb)	75118887	75127344	8458	2	ENST00000553823	0	NEK9	protein_coding	NIMA related kinase 9
ENSG00000119650	14	76022535	76022911	377	H3K27cr_IP-vs-RIgG_IgG_peak_6423	3.77712	4.64671	1.35508	Promoter (<=1kb)	76022325	76082625	60301	1	ENST00000553438	210	IFT43	protein_coding	intraflagellar transport 43
ENSG00000119699	14	75983284	75984062	779	H3K27cr_IP-vs-RIgG_IgG_peak_6422	3.79137	4.66851	1.35508	Promoter (<=1kb)	75958116	75983011	24896	2	ENST00000556674	-273	TGFB3	protein_coding	transforming growth factor beta 3
ENSG00000119707	14	73057123	73058512	1390	H3K27cr_IP-vs-RIgG_IgG_peak_6389	4.73922	6.54266	2.66085	Promoter (<=1kb)	73058532	73120391	61860	1	ENST00000527432	-20	RBM25	protein_coding	RNA binding motif protein 25
ENSG00000119715	14	76310954	76311311	358	H3K27cr_IP-vs-RIgG_IgG_peak_6431	3.77712	4.64671	1.35508	Promoter (<=1kb)	76310712	76498475	187764	1	ENST00000512784	242	ESRRB	protein_coding	estrogen related receptor beta
ENSG00000119720	14	90330866	90331745	880	H3K27cr_IP-vs-RIgG_IgG_peak_6499	4.73922	6.54266	2.66085	Promoter (<=1kb)	90312476	90331904	19429	2	ENST00000628832	159	NRDE2	protein_coding	NRDE-2, necessary for RNA interference, domain containing
ENSG00000119778	2	23788630	23788943	314	H3K27cr_IP-vs-RIgG_IgG_peak_11245	4.03358	5.225	1.7807	Promoter (<=1kb)	23785755	23788363	2609	2	ENST00000478885	-267	ATAD2B	protein_coding	ATPase family AAA domain containing 2B
ENSG00000119919	10	99531713	99532838	1126	H3K27cr_IP-vs-RIgG_IgG_peak_2618	4.73922	6.54266	2.66085	Promoter (<=1kb)	99532942	99536524	3583	1	ENST00000344586	-104	NKX2-3	protein_coding	NK2 homeobox 3
ENSG00000119943	10	98413812	98414456	645	H3K27cr_IP-vs-RIgG_IgG_peak_2613	3.79137	4.66851	1.35508	Promoter (<=1kb)	98413948	98415058	1111	2	ENST00000494941	602	PYROXD2	protein_coding	pyridine nucleotide-disulphide oxidoreductase domain 2
ENSG00000120029	10	102056252	102056782	531	H3K27cr_IP-vs-RIgG_IgG_peak_2716	4.2653	5.58325	1.95756	Promoter (<=1kb)	102029448	102056193	26746	2	ENST00000311122	-59	ARMH3	protein_coding	armadillo like helical domain containing 3
ENSG00000120049	10	101842663	101843268	606	H3K27cr_IP-vs-RIgG_IgG_peak_2712	5.21314	7.54265	3.43763	Promoter (<=1kb)	101827296	101843568	16273	2	ENST00000472764	300	KCNIP2	protein_coding	potassium voltage-gated channel interacting protein 2
ENSG00000120049	10	101844336	101844906	571	H3K27cr_IP-vs-RIgG_IgG_peak_2713	3.79137	4.66851	1.35508	Promoter (<=1kb)	101825975	101843920	17946	2	ENST00000358038	-416	KCNIP2	protein_coding	potassium voltage-gated channel interacting protein 2
ENSG00000120053	10	99429245	99430132	888	H3K27cr_IP-vs-RIgG_IgG_peak_2616	5.37811	8.08796	3.87351	Promoter (<=1kb)	99396870	99430624	33755	2	ENST00000370508	492	GOT1	protein_coding	glutamic-oxaloacetic transaminase 1
ENSG00000120071	17	46045648	46046268	621	H3K27cr_IP-vs-RIgG_IgG_peak_9117	3.51259	4.61898	1.35508	Promoter (<=1kb)	46029916	46046121	16206	2	ENST00000572218	0	KANSL1	protein_coding	KAT8 regulatory NSL complex subunit 1
ENSG00000120071	17	46191196	46192784	1589	H3K27cr_IP-vs-RIgG_IgG_peak_9118	4.97109	7.43961	3.39446	Promoter (<=1kb)	46029956	46192800	162845	2	ENST00000262419	16	KANSL1	protein_coding	KAT8 regulatory NSL complex subunit 1
ENSG00000120088	17	45814126	45815913	1788	H3K27cr_IP-vs-RIgG_IgG_peak_9111	5.03714	7.26457	3.23752	Promoter (<=1kb)	45816558	45834841	18284	1	ENST00000583888	-645	CRHR1	protein_coding	corticotropin releasing hormone receptor 1
ENSG00000120088	17	45830528	45831639	1112	H3K27cr_IP-vs-RIgG_IgG_peak_9113	3.18771	4.67761	1.35889	Promoter (<=1kb)	45830400	45833202	2803	1	ENST00000581479	128	CRHR1	protein_coding	corticotropin releasing hormone receptor 1
ENSG00000120093	17	48555934	48556470	537	H3K27cr_IP-vs-RIgG_IgG_peak_9165	4.24926	5.55839	1.95756	Promoter (<=1kb)	48551141	48556521	5381	2	ENST00000471459	51	HOXB3	protein_coding	homeobox B3
ENSG00000120093	17	48583560	48583915	356	H3K27cr_IP-vs-RIgG_IgG_peak_9167	4.0327	5.43868	1.94443	Promoter (<=1kb)	48550268	48582622	32355	2	ENST00000489475	-938	HOXB3	protein_coding	homeobox B3
ENSG00000120254	6	150864956	150865362	407	H3K27cr_IP-vs-RIgG_IgG_peak_18154	5.68706	8.5798	4.26889	Promoter (<=1kb)	150865549	151101887	236339	1	ENST00000367321	-187	MTHFD1L	protein_coding	methylenetetrahydrofolate dehydrogenase (NADP+ dependent) 1 like
ENSG00000120278	6	150632728	150633116	389	H3K27cr_IP-vs-RIgG_IgG_peak_18153	3.79137	4.66851	1.35508	Promoter (<=1kb)	150632943	150733673	100731	1	ENST00000644996	0	PLEKHG1	protein_coding	pleckstrin homology and RhoGEF domain containing G1
ENSG00000120341	1	177935041	177935613	573	H3K27cr_IP-vs-RIgG_IgG_peak_1409	4.73922	6.54266	2.66085	Promoter (<=1kb)	177927566	177936366	8801	2	ENST00000495165	753	SEC16B	protein_coding	SEC16 homolog B, endoplasmic reticulum export factor
ENSG00000120526	8	109332731	109333319	589	H3K27cr_IP-vs-RIgG_IgG_peak_19819	3.51259	4.61898	1.35508	Promoter (<=1kb)	109240919	109334087	93169	2	ENST00000239690	768	NUDCD1	protein_coding	NudC domain containing 1
ENSG00000120699	13	36997939	36998805	867	H3K27cr_IP-vs-RIgG_IgG_peak_5517	4.2653	5.58325	1.95756	Promoter (<=1kb)	36998816	37006153	7338	1	ENST00000489088	-11	EXOSC8	protein_coding	exosome component 8
ENSG00000120742	3	150602346	150603374	1029	H3K27cr_IP-vs-RIgG_IgG_peak_15142	3.79137	4.66851	1.35508	Promoter (<=1kb)	150541998	150603174	61177	2	ENST00000479209	0	SERP1	protein_coding	stress associated endoplasmic reticulum protein 1
ENSG00000120837	12	104136730	104137210	481	H3K27cr_IP-vs-RIgG_IgG_peak_4981	3.69116	4.51549	1.35508	Promoter (<=1kb)	104119355	104138017	18663	2	ENST00000551727	807	NFYB	protein_coding	nuclear transcription factor Y subunit beta
ENSG00000120896	8	22563232	22564403	1172	H3K27cr_IP-vs-RIgG_IgG_peak_19297	4.2653	5.58325	1.95756	Promoter (<=1kb)	22564773	22565665	893	1	ENST00000520574	-370	SORBS3	protein_coding	sorbin and SH3 domain containing 3
ENSG00000120896	8	22569533	22570197	665	H3K27cr_IP-vs-RIgG_IgG_peak_19298	4.2653	5.58325	1.95756	Promoter (<=1kb)	22570944	22575311	4368	1	ENST00000517962	-747	SORBS3	protein_coding	sorbin and SH3 domain containing 3
ENSG00000120992	8	54100205	54101223	1019	H3K27cr_IP-vs-RIgG_IgG_peak_19515	3.51259	4.61898	1.35508	Promoter (<=1kb)	54047792	54101444	53653	2	ENST00000519272	221	LYPLA1	protein_coding	lysophospholipase 1
ENSG00000121067	17	49644911	49646975	2065	H3K27cr_IP-vs-RIgG_IgG_peak_9203	3.9033	5.23591	1.79058	Promoter (<=1kb)	49600203	49646630	46428	2	ENST00000503676	0	SPOP	protein_coding	speckle type BTB/POZ protein
ENSG00000121104	17	49724190	49724704	515	H3K27cr_IP-vs-RIgG_IgG_peak_9206	3.62943	4.60234	1.35508	Promoter (<=1kb)	49716205	49724527	8323	2	ENST00000511743	0	FAM117A	protein_coding	family with sequence similarity 117 member A
ENSG00000121211	4	153349973	153350291	319	H3K27cr_IP-vs-RIgG_IgG_peak_16067	3.88717	4.99935	1.62385	Promoter (<=1kb)	153350064	153409145	59082	1	ENST00000504860	0	MND1	protein_coding	meiotic nuclear divisions 1
ENSG00000121350	12	21438517	21439169	653	H3K27cr_IP-vs-RIgG_IgG_peak_4360	4.03358	5.225	1.7807	Promoter (<=1kb)	21437915	21470350	32436	1	ENST00000538582	602	PYROXD1	protein_coding	pyridine nucleotide-disulphide oxidoreductase domain 1
ENSG00000121390	13	19781252	19782093	842	H3K27cr_IP-vs-RIgG_IgG_peak_5257	5.64579	9.15572	4.7399	Promoter (<=1kb)	19674756	19782917	108162	2	ENST00000471658	824	PSPC1	protein_coding	paraspeckle component 1
ENSG00000121579	3	113744872	113745633	762	H3K27cr_IP-vs-RIgG_IgG_peak_14910	3.51259	4.61898	1.35508	Promoter (<=1kb)	113720930	113745794	24865	2	ENST00000497525	161	NAA50	protein_coding	N-alpha-acetyltransferase 50, NatE catalytic subunit
ENSG00000121691	11	34437984	34438477	494	H3K27cr_IP-vs-RIgG_IgG_peak_3422	3.77712	4.64671	1.35508	Promoter (<=1kb)	34438934	34472060	33127	1	ENST00000241052	-457	CAT	protein_coding	catalase
ENSG00000121753	1	31761379	31761931	553	H3K27cr_IP-vs-RIgG_IgG_peak_389	3.79137	4.66851	1.35508	Promoter (<=1kb)	31757217	31761026	3810	2	ENST00000436464	-353	ADGRB2	protein_coding	adhesion G protein-coupled receptor B2
ENSG00000121774	1	32012471	32013172	702	H3K27cr_IP-vs-RIgG_IgG_peak_394	4.2653	5.58325	1.95756	Promoter (<=1kb)	32013868	32043877	30010	1	ENST00000327300	-696	KHDRBS1	protein_coding	KH RNA binding domain containing, signal transduction associated 1
ENSG00000121864	3	179324032	179324451	420	H3K27cr_IP-vs-RIgG_IgG_peak_15239	3.86385	5.40084	1.91803	Promoter (<=1kb)	179323763	179338583	14821	1	ENST00000326361	269	ZNF639	protein_coding	zinc finger protein 639
ENSG00000121904	1	33710184	33710812	629	H3K27cr_IP-vs-RIgG_IgG_peak_427	3.66337	4.47316	1.35491	Promoter (<=1kb)	33591807	33709504	117698	2	ENST00000373380	-680	CSMD2	protein_coding	CUB and Sushi multiple domains 2
ENSG00000121957	1	108878239	108878590	352	H3K27cr_IP-vs-RIgG_IgG_peak_961	4.73922	6.54266	2.66085	Promoter (<=1kb)	108877256	108897032	19777	1	ENST00000435475	983	GPSM2	protein_coding	G protein signaling modulator 2
ENSG00000122034	13	27425269	27425852	584	H3K27cr_IP-vs-RIgG_IgG_peak_5391	4.1843	5.4578	1.95209	Promoter (<=1kb)	27425411	27435688	10278	1	ENST00000470606	0	GTF3A	protein_coding	general transcription factor IIIA
ENSG00000122367	10	86717187	86717982	796	H3K27cr_IP-vs-RIgG_IgG_peak_2497	3.79137	4.66851	1.35508	Promoter (<=1kb)	86718730	86726451	7722	1	ENST00000477489	-748	LDB3	protein_coding	LIM domain binding 3
ENSG00000122376	10	87095675	87096775	1101	H3K27cr_IP-vs-RIgG_IgG_peak_2500	3.78195	5.04517	1.6602	Promoter (<=1kb)	87095196	87191468	96273	1	ENST00000298786	479	SHLD2	protein_coding	shieldin complex subunit 2
ENSG00000122507	7	33533216	33534250	1035	H3K27cr_IP-vs-RIgG_IgG_peak_18490	4.68445	6.70815	2.81236	Promoter (<=1kb)	33533687	33605207	71521	1	ENST00000498189	0	BBS9	protein_coding	Bardet-Biedl syndrome 9
ENSG00000122565	7	26202463	26203490	1028	H3K27cr_IP-vs-RIgG_IgG_peak_18417	6.16098	9.65124	5.16058	Promoter (<=1kb)	26202463	26211717	9255	1	ENST00000497498	0	CBX3	protein_coding	chromobox 3
ENSG00000122566	7	26199005	26200128	1124	H3K27cr_IP-vs-RIgG_IgG_peak_18416	5.24252	8.17644	3.94807	Promoter (<=1kb)	26189927	26200746	10820	2	ENST00000354667	618	HNRNPA2B1	protein_coding	heterogeneous nuclear ribonucleoprotein A2/B1
ENSG00000122642	7	32958220	32958525	306	H3K27cr_IP-vs-RIgG_IgG_peak_18488	4.2653	5.58325	1.95756	Promoter (<=1kb)	32957441	32974644	17204	1	ENST00000464334	779	FKBP9	protein_coding	FKBP prolyl isomerase 9
ENSG00000122679	7	45156530	45157198	669	H3K27cr_IP-vs-RIgG_IgG_peak_18574	5.37811	8.08796	3.87351	Promoter (<=1kb)	45157791	45184250	26460	1	ENST00000242249	-593	RAMP3	protein_coding	receptor activity modifying protein 3
ENSG00000122711	9	33240635	33241397	763	H3K27cr_IP-vs-RIgG_IgG_peak_20415	3.79137	4.66851	1.35508	Promoter (<=1kb)	33240167	33248567	8401	1	ENST00000379721	468	SPINK4	protein_coding	serine peptidase inhibitor Kazal type 4
ENSG00000122733	9	34980500	34980865	366	H3K27cr_IP-vs-RIgG_IgG_peak_20442	4.2653	5.58325	1.95756	Promoter (<=1kb)	34979688	34982544	2857	1	ENST00000440503	812	PHF24	protein_coding	PHD finger protein 24
ENSG00000122870	10	58512361	58512629	269	H3K27cr_IP-vs-RIgG_IgG_peak_2229	3.71269	4.93599	1.5902	Promoter (<=1kb)	58512872	58831435	318564	1	ENST00000373886	-243	BICC1	protein_coding	BicC family RNA binding protein 1
ENSG00000123091	1	51236885	51237877	993	H3K27cr_IP-vs-RIgG_IgG_peak_660	3.79137	4.66851	1.35508	Promoter (<=1kb)	51236339	51271562	35224	1	ENST00000494873	546	RNF11	protein_coding	ring finger protein 11
ENSG00000123104	12	26629999	26630441	443	H3K27cr_IP-vs-RIgG_IgG_peak_4388	3.66337	4.47316	1.35491	Promoter (<=1kb)	26621182	26630714	9533	2	ENST00000545902	273	ITPR2	protein_coding	inositol 1,4,5-trisphosphate receptor type 2
ENSG00000123243	10	7575793	7576327	535	H3K27cr_IP-vs-RIgG_IgG_peak_1896	4.31907	5.88604	2.21224	Promoter (<=1kb)	7569162	7576597	7436	2	ENST00000492668	270	ITIH5	protein_coding	inter-alpha-trypsin inhibitor heavy chain 5
ENSG00000123329	12	57473660	57475243	1584	H3K27cr_IP-vs-RIgG_IgG_peak_4693	3.50611	4.81699	1.48128	Promoter (<=1kb)	57472265	57474934	2670	2	ENST00000550399	0	ARHGAP9	protein_coding	Rho GTPase activating protein 9
ENSG00000123329	12	57488347	57490065	1719	H3K27cr_IP-vs-RIgG_IgG_peak_4695	3.71938	4.55852	1.35508	Promoter (<=1kb)	57472264	57488814	16551	2	ENST00000393797	0	ARHGAP9	protein_coding	Rho GTPase activating protein 9
ENSG00000123352	12	49490055	49490774	720	H3K27cr_IP-vs-RIgG_IgG_peak_4557	5.21314	7.54265	3.43763	Promoter (<=1kb)	49490115	49514613	24499	1	ENST00000552557	0	SPATS2	protein_coding	spermatogenesis associated serine rich 2
ENSG00000123358	12	52040830	52041430	601	H3K27cr_IP-vs-RIgG_IgG_peak_4599	3.79137	4.66851	1.35508	Promoter (<=1kb)	52041805	52059049	17245	1	ENST00000550082	-375	NR4A1	protein_coding	nuclear receptor subfamily 4 group A member 1
ENSG00000123405	12	54298602	54300062	1461	H3K27cr_IP-vs-RIgG_IgG_peak_4654	4.2653	5.58325	1.95756	Promoter (<=1kb)	54292465	54297884	5420	2	ENST00000553198	-718	NFE2	protein_coding	nuclear factor, erythroid 2
ENSG00000123552	6	99521565	99522026	462	H3K27cr_IP-vs-RIgG_IgG_peak_17956	3.79137	4.66851	1.35508	Promoter (<=1kb)	99508726	99521728	13003	2	ENST00000508908	0	USP45	protein_coding	ubiquitin specific peptidase 45
ENSG00000124006	2	219556720	219557304	585	H3K27cr_IP-vs-RIgG_IgG_peak_12306	4.2653	5.58325	1.95756	Promoter (<=1kb)	219556242	219557027	786	2	ENST00000472388	0	OBSL1	protein_coding	obscurin like cytoskeletal adaptor 1
ENSG00000124067	16	67967230	67968003	774	H3K27cr_IP-vs-RIgG_IgG_peak_8195	3.79137	4.66851	1.35508	Promoter (<=1kb)	67944482	67966878	22397	2	ENST00000541864	-352	SLC12A4	protein_coding	solute carrier family 12 member 4
ENSG00000124074	16	67665046	67665857	812	H3K27cr_IP-vs-RIgG_IgG_peak_8191	4.2653	5.58325	1.95756	Promoter (<=1kb)	67663787	67666129	2343	2	ENST00000602409	272	ENKD1	protein_coding	enkurin domain containing 1
ENSG00000124097	20	57489067	57489534	468	H3K27cr_IP-vs-RIgG_IgG_peak_13274	4.2653	5.58325	1.95756	Promoter (<=1kb)	57488392	57489027	636	2	ENST00000522557	-40	HMGB1P1	processed_pseudogene	high mobility group box 1 pseudogene 1
ENSG00000124143	20	38644810	38645614	805	H3K27cr_IP-vs-RIgG_IgG_peak_13003	4.1843	5.4578	1.95209	Promoter (<=1kb)	38643907	38650379	6473	1	ENST00000373346	903	ARHGAP40	protein_coding	Rho GTPase activating protein 40
ENSG00000124151	20	47500868	47501399	532	H3K27cr_IP-vs-RIgG_IgG_peak_13154	3.79137	4.66851	1.35508	Promoter (<=1kb)	47501887	47656872	154986	1	ENST00000371998	-488	NCOA3	protein_coding	nuclear receptor coactivator 3
ENSG00000124193	20	43457401	43457755	355	H3K27cr_IP-vs-RIgG_IgG_peak_13081	3.79137	4.66851	1.35508	Promoter (<=1kb)	43457893	43463605	5713	1	ENST00000668808	-138	SRSF6	protein_coding	serine and arginine rich splicing factor 6
ENSG00000124198	20	48922418	48923339	922	H3K27cr_IP-vs-RIgG_IgG_peak_13174	3.71938	4.55852	1.35508	Promoter (<=1kb)	48921711	49036693	114983	1	ENST00000371917	707	ARFGEF2	protein_coding	ADP ribosylation factor guanine nucleotide exchange factor 2
ENSG00000124205	20	59301683	59302209	527	H3K27cr_IP-vs-RIgG_IgG_peak_13316	3.79137	4.66851	1.35508	Promoter (<=1kb)	59301521	59324572	23052	1	ENST00000672969	162	EDN3	protein_coding	endothelin 3
ENSG00000124215	20	59996423	59997705	1283	H3K27cr_IP-vs-RIgG_IgG_peak_13333	3.51259	4.61898	1.35508	Promoter (<=1kb)	59996394	60012542	16149	1	ENST00000456106	29	CDH26	protein_coding	cadherin 26
ENSG00000124249	20	44744949	44745388	440	H3K27cr_IP-vs-RIgG_IgG_peak_13105	3.79137	4.66851	1.35508	Promoter (<=1kb)	44745865	44752313	6449	1	ENST00000372861	-477	KCNK15	protein_coding	potassium two pore domain channel subfamily K member 15
ENSG00000124253	20	57561539	57562372	834	H3K27cr_IP-vs-RIgG_IgG_peak_13279	4.21653	5.50769	1.95756	Promoter (<=1kb)	57562348	57563607	1260	1	ENST00000498194	0	PCK1	protein_coding	phosphoenolpyruvate carboxykinase 1
ENSG00000124469	19	42593815	42594159	345	H3K27cr_IP-vs-RIgG_IgG_peak_10944	3.79137	4.66851	1.35508	Promoter (<=1kb)	42580243	42594924	14682	2	ENST00000244336	765	CEACAM8	protein_coding	CEA cell adhesion molecule 8
ENSG00000124493	6	34104757	34105405	649	H3K27cr_IP-vs-RIgG_IgG_peak_17551	4.2653	5.58325	1.95756	Promoter (<=1kb)	34022178	34105967	83790	2	ENST00000609222	562	GRM4	protein_coding	glutamate metabotropic receptor 4
ENSG00000124507	6	34467119	34467684	566	H3K27cr_IP-vs-RIgG_IgG_peak_17559	5.21314	7.54265	3.43763	Promoter (<=1kb)	34466139	34535229	69091	1	ENST00000374043	980	PACSIN1	protein_coding	protein kinase C and casein kinase substrate in neurons 1
ENSG00000124574	6	43437770	43438360	591	H3K27cr_IP-vs-RIgG_IgG_peak_17715	4.73922	6.54266	2.66085	Promoter (<=1kb)	43438711	43442061	3351	1	ENST00000469856	-351	ABCC10	protein_coding	ATP binding cassette subfamily C member 10
ENSG00000124688	6	43629852	43630520	669	H3K27cr_IP-vs-RIgG_IgG_peak_17719	3.79137	4.66851	1.35508	Promoter (<=1kb)	43629540	43640919	11380	1	ENST00000451025	312	MAD2L1BP	protein_coding	MAD2L1 binding protein
ENSG00000124688	6	43634884	43635448	565	H3K27cr_IP-vs-RIgG_IgG_peak_17720	3.79137	4.66851	1.35508	Promoter (<=1kb)	43635840	43640941	5102	1	ENST00000372171	-392	MAD2L1BP	protein_coding	MAD2L1 binding protein
ENSG00000124766	6	21593811	21594222	412	H3K27cr_IP-vs-RIgG_IgG_peak_17389	4.2653	5.58325	1.95756	Promoter (<=1kb)	21593751	21598619	4869	1	ENST00000244745	60	SOX4	protein_coding	SRY-box transcription factor 4
ENSG00000124780	6	39314683	39315043	361	H3K27cr_IP-vs-RIgG_IgG_peak_17626	4.73922	6.54266	2.66085	Promoter (<=1kb)	39299012	39314461	15450	2	ENST00000453413	-222	KCNK17	protein_coding	potassium two pore domain channel subfamily K member 17
ENSG00000124882	4	74361535	74367809	6275	H3K27cr_IP-vs-RIgG_IgG_peak_15778	8.40911	18.6353	12.9183	Promoter (<=1kb)	74365145	74388749	23605	1	ENST00000244869	0	EREG	protein_coding	epiregulin
ENSG00000124942	11	62543955	62545711	1757	H3K27cr_IP-vs-RIgG_IgG_peak_3603	3.79137	4.66851	1.35508	Promoter (<=1kb)	62491811	62545687	53877	2	ENST00000533365	0	AHNAK	protein_coding	AHNAK nucleoprotein
ENSG00000125046	3	8659700	8660345	646	H3K27cr_IP-vs-RIgG_IgG_peak_14349	4.48176	6.13997	2.40754	Promoter (<=1kb)	8619611	8658966	39356	2	ENST00000415132	-734	SSUH2	protein_coding	ssu-2 homolog
ENSG00000125148	16	56607863	56608275	413	H3K27cr_IP-vs-RIgG_IgG_peak_8116	4.48176	6.13997	2.40754	Promoter (<=1kb)	56608584	56609476	893	1	ENST00000563985	-309	MT2A	protein_coding	metallothionein 2A
ENSG00000125247	13	100637941	100639155	1215	H3K27cr_IP-vs-RIgG_IgG_peak_5775	4.73922	6.54266	2.66085	Promoter (<=1kb)	100624910	100638808	13899	2	ENST00000489713	0	TMTC4	protein_coding	transmembrane O-mannosyltransferase targeting cadherins 4
ENSG00000125378	14	53957055	53957417	363	H3K27cr_IP-vs-RIgG_IgG_peak_6151	4.2653	5.58325	1.95756	Promoter (<=1kb)	53949736	53956825	7090	2	ENST00000245451	-230	BMP4	protein_coding	bone morphogenetic protein 4
ENSG00000125409	17	15341761	15342490	730	H3K27cr_IP-vs-RIgG_IgG_peak_8750	3.86385	5.40084	1.91803	Promoter (<=1kb)	15331166	15341632	10467	2	ENST00000539316	-129	TEKT3	protein_coding	tektin 3
ENSG00000125450	17	75228098	75228621	524	H3K27cr_IP-vs-RIgG_IgG_peak_9738	3.636	4.43149	1.31879	Promoter (<=1kb)	75228161	75235757	7597	1	ENST00000540768	0	NUP85	protein_coding	nucleoporin 85
ENSG00000125458	17	75132006	75132661	656	H3K27cr_IP-vs-RIgG_IgG_peak_9734	4.2653	5.58325	1.95756	Promoter (<=1kb)	75130571	75131757	1187	2	ENST00000578095	-249	NT5C	protein_coding	5', 3'-nucleotidase, cytosolic
ENSG00000125462	1	156427139	156428099	961	H3K27cr_IP-vs-RIgG_IgG_peak_1229	4.2653	5.58325	1.95756	Promoter (<=1kb)	156404256	156426872	22617	2	ENST00000471156	-267	C1orf61	protein_coding	chromosome 1 open reading frame 61
ENSG00000125510	20	64085322	64085892	571	H3K27cr_IP-vs-RIgG_IgG_peak_13386	3.79137	4.66851	1.35508	Promoter (<=1kb)	64085016	64100643	15628	1	ENST00000349451	306	OPRL1	protein_coding	opioid related nociceptin receptor 1
ENSG00000125611	2	112584885	112585596	712	H3K27cr_IP-vs-RIgG_IgG_peak_11846	3.51259	4.61898	1.35508	Promoter (<=1kb)	112584872	112589040	4169	1	ENST00000469030	13	CHCHD5	protein_coding	coiled-coil-helix-coiled-coil-helix domain containing 5
ENSG00000125618	2	113240443	113241320	878	H3K27cr_IP-vs-RIgG_IgG_peak_11857	4.2653	5.58325	1.95756	Promoter (<=1kb)	113218528	113241683	23156	2	ENST00000468980	363	PAX8	protein_coding	paired box 8
ENSG00000125637	2	113194448	113194862	415	H3K27cr_IP-vs-RIgG_IgG_peak_11855	3.46567	4.96359	1.60647	Promoter (<=1kb)	113193848	113196607	2760	1	ENST00000493329	600	PSD4	protein_coding	pleckstrin and Sec7 domain containing 4
ENSG00000125691	17	38853621	38854815	1195	H3K27cr_IP-vs-RIgG_IgG_peak_9008	4.2653	5.58325	1.95756	Promoter (<=1kb)	38847860	38853721	5862	2	ENST00000479035	0	RPL23	protein_coding	ribosomal protein L23
ENSG00000125726	19	6589858	6590267	410	H3K27cr_IP-vs-RIgG_IgG_peak_10570	3.79137	4.66851	1.35508	Promoter (<=1kb)	6583183	6591139	7957	2	ENST00000423145	872	CD70	protein_coding	CD70 molecule
ENSG00000125741	19	45583949	45584463	515	H3K27cr_IP-vs-RIgG_IgG_peak_10974	4.2653	5.58325	1.95756	Promoter (<=1kb)	45546281	45584802	38522	2	ENST00000263275	339	OPA3	protein_coding	outer mitochondrial membrane lipid metabolism regulator OPA3
ENSG00000125779	20	3888133	3888692	560	H3K27cr_IP-vs-RIgG_IgG_peak_12566	4.2653	5.58325	1.95756	Promoter (<=1kb)	3888839	3926958	38120	1	ENST00000497424	-147	PANK2	protein_coding	pantothenate kinase 2
ENSG00000125779	20	3889892	3890916	1025	H3K27cr_IP-vs-RIgG_IgG_peak_12567	5.68706	8.5798	4.26889	Promoter (<=1kb)	3889816	3923855	34040	1	ENST00000621507	76	PANK2	protein_coding	pantothenate kinase 2
ENSG00000125779	20	3891928	3892780	853	H3K27cr_IP-vs-RIgG_IgG_peak_12568	3.79137	4.66851	1.35508	Promoter (<=1kb)	3891240	3910816	19577	1	ENST00000471830	688	PANK2	protein_coding	pantothenate kinase 2
ENSG00000125812	20	23368181	23369618	1438	H3K27cr_IP-vs-RIgG_IgG_peak_12794	4.2653	5.58325	1.95756	Promoter (<=1kb)	23368871	23370421	1551	1	ENST00000477239	0	GZF1	protein_coding	GDNF inducible zinc finger protein 1
ENSG00000125835	20	2470964	2471333	370	H3K27cr_IP-vs-RIgG_IgG_peak_12545	3.79137	4.66851	1.35508	Promoter (<=1kb)	2461634	2470853	9220	2	ENST00000438552	-111	SNRPB	protein_coding	small nuclear ribonucleoprotein polypeptides B and B1
ENSG00000125844	20	17642054	17642669	616	H3K27cr_IP-vs-RIgG_IgG_peak_12694	3.79137	4.66851	1.35508	Promoter (<=1kb)	17641445	17643085	1641	2	ENST00000620641	416	RRBP1	protein_coding	ribosome binding protein 1
ENSG00000125851	20	17225209	17225853	645	H3K27cr_IP-vs-RIgG_IgG_peak_12683	3.86385	5.40084	1.91803	Promoter (<=1kb)	17226107	17484578	258472	1	ENST00000377899	-254	PCSK2	protein_coding	proprotein convertase subtilisin/kexin type 2
ENSG00000125864	20	17556424	17557981	1558	H3K27cr_IP-vs-RIgG_IgG_peak_12691	4.92993	7.09542	3.10604	Promoter (<=1kb)	17493906	17558838	64933	2	ENST00000536626	857	BFSP1	protein_coding	beaded filament structural protein 1
ENSG00000125864	20	17558297	17559256	960	H3K27cr_IP-vs-RIgG_IgG_peak_12692	4.2653	5.58325	1.95756	Promoter (<=1kb)	17493905	17558960	65056	2	ENST00000377868	0	BFSP1	protein_coding	beaded filament structural protein 1
ENSG00000125868	20	17570672	17571312	641	H3K27cr_IP-vs-RIgG_IgG_peak_12693	3.77712	4.64671	1.35508	Promoter (<=1kb)	17570090	17607222	37133	1	ENST00000449141	582	DSTN	protein_coding	destrin, actin depolymerizing factor
ENSG00000125871	20	17970228	17971236	1009	H3K27cr_IP-vs-RIgG_IgG_peak_12706	3.86385	5.40084	1.91803	Promoter (<=1kb)	17970057	17990231	20175	1	ENST00000467391	171	MGME1	protein_coding	mitochondrial genome maintenance exonuclease 1
ENSG00000125885	20	5950886	5951803	918	H3K27cr_IP-vs-RIgG_IgG_peak_12597	4.2653	5.58325	1.95756	Promoter (<=1kb)	5950931	5995206	44276	1	ENST00000265187	0	MCM8	protein_coding	minichromosome maintenance 8 homologous recombination repair factor
ENSG00000125888	20	17692591	17693388	798	H3K27cr_IP-vs-RIgG_IgG_peak_12695	3.79137	4.66851	1.35508	Promoter (<=1kb)	17693672	17735860	42189	1	ENST00000545418	-284	BANF2	protein_coding	BANF family member 2
ENSG00000125898	20	834550	835409	860	H3K27cr_IP-vs-RIgG_IgG_peak_12513	5.68706	8.5798	4.26889	Promoter (<=1kb)	836068	846279	10212	1	ENST00000246100	-659	FAM110A	protein_coding	family with sequence similarity 110 member A
ENSG00000125944	1	23343103	23343777	675	H3K27cr_IP-vs-RIgG_IgG_peak_256	4.73922	6.54266	2.66085	Promoter (<=1kb)	23318483	23344281	25799	2	ENST00000476451	504	HNRNPR	protein_coding	heterogeneous nuclear ribonucleoprotein R
ENSG00000125977	20	34110646	34111526	881	H3K27cr_IP-vs-RIgG_IgG_peak_12920	5.21314	7.54265	3.43763	Promoter (<=1kb)	34088309	34112243	23935	2	ENST00000374980	717	EIF2S2	protein_coding	eukaryotic translation initiation factor 2 subunit beta
ENSG00000125977	20	34112390	34112827	438	H3K27cr_IP-vs-RIgG_IgG_peak_12921	3.79137	4.66851	1.35508	Promoter (<=1kb)	34088309	34112243	23935	2	ENST00000374980	-147	EIF2S2	protein_coding	eukaryotic translation initiation factor 2 subunit beta
ENSG00000125998	20	35291282	35291811	530	H3K27cr_IP-vs-RIgG_IgG_peak_12936	4.2653	5.58325	1.95756	Promoter (<=1kb)	35285731	35292425	6695	2	ENST00000374408	614	FAM83C	protein_coding	family with sequence similarity 83 member C
ENSG00000126091	1	43791035	43791753	719	H3K27cr_IP-vs-RIgG_IgG_peak_575	4.2653	5.58325	1.95756	Promoter (<=1kb)	43792102	43931127	139026	1	ENST00000647503	-349	ST3GAL3	protein_coding	ST3 beta-galactoside alpha-2,3-sialyltransferase 3
ENSG00000126091	1	43919545	43920711	1167	H3K27cr_IP-vs-RIgG_IgG_peak_579	4.73922	6.54266	2.66085	Promoter (<=1kb)	43919113	43931139	12027	1	ENST00000495482	432	ST3GAL3	protein_coding	ST3 beta-galactoside alpha-2,3-sialyltransferase 3
ENSG00000126775	14	55412110	55412569	460	H3K27cr_IP-vs-RIgG_IgG_peak_6174	4.31907	5.88604	2.21224	Promoter (<=1kb)	55366391	55411830	45440	2	ENST00000247178	-280	ATG14	protein_coding	autophagy related 14
ENSG00000126787	14	55190536	55191353	818	H3K27cr_IP-vs-RIgG_IgG_peak_6173	3.69116	4.51549	1.35508	Promoter (<=1kb)	55180656	55191172	10517	2	ENST00000557645	0	DLGAP5	protein_coding	DLG associated protein 5
ENSG00000126790	14	59481722	59483514	1793	H3K27cr_IP-vs-RIgG_IgG_peak_6205	3.79137	4.66851	1.35508	Promoter (<=1kb)	59474454	59483685	9232	2	ENST00000487285	171	L3HYPDH	protein_coding	trans-L-3-hydroxyproline dehydratase
ENSG00000126804	14	64502345	64503267	923	H3K27cr_IP-vs-RIgG_IgG_peak_6240	3.86385	5.40084	1.91803	Promoter (<=1kb)	64503712	64504854	1143	1	ENST00000556818	-445	ZBTB1	protein_coding	zinc finger and BTB domain containing 1
ENSG00000126882	9	131276046	131276502	457	H3K27cr_IP-vs-RIgG_IgG_peak_20952	4.73922	6.54266	2.66085	Promoter (<=1kb)	131258078	131276510	18433	2	ENST00000372271	8	FAM78A	protein_coding	family with sequence similarity 78 member A
ENSG00000126934	19	4122696	4123342	647	H3K27cr_IP-vs-RIgG_IgG_peak_10555	3.79137	4.66851	1.35508	Promoter (<=1kb)	4101071	4124072	23002	2	ENST00000599345	730	MAP2K2	protein_coding	mitogen-activated protein kinase kinase 2
ENSG00000127022	5	179699512	179700472	961	H3K27cr_IP-vs-RIgG_IgG_peak_17207	3.62943	4.60234	1.35508	Promoter (<=1kb)	179700186	179705777	5592	1	ENST00000509563	0	CANX	protein_coding	calnexin
ENSG00000127483	1	20787683	20788250	568	H3K27cr_IP-vs-RIgG_IgG_peak_227	4.48176	6.13997	2.40754	Promoter (<=1kb)	20776698	20787323	10626	2	ENST00000437575	-360	HP1BP3	protein_coding	heterochromatin protein 1 binding protein 3
ENSG00000127838	2	218322494	218322788	295	H3K27cr_IP-vs-RIgG_IgG_peak_12269	3.79137	4.66851	1.35508	Promoter (<=1kb)	218323173	218346791	23619	1	ENST00000258362	-385	PNKD	protein_coding	PNKD metallo-beta-lactamase domain containing
ENSG00000127955	7	80135825	80138975	3151	H3K27cr_IP-vs-RIgG_IgG_peak_18717	6.04399	9.4636	5.01374	Promoter (<=1kb)	80135694	80219424	83731	1	ENST00000457358	131	GNAI1	protein_coding	G protein subunit alpha i1
ENSG00000128050	4	56437024	56437870	847	H3K27cr_IP-vs-RIgG_IgG_peak_15750	3.79137	4.66851	1.35508	Promoter (<=1kb)	56436260	56464578	28319	1	ENST00000512576	764	PAICS	protein_coding	phosphoribosylaminoimidazole carboxylase and phosphoribosylaminoimidazolesuccinocarboxamide synthase
ENSG00000128052	4	55094701	55096544	1844	H3K27cr_IP-vs-RIgG_IgG_peak_15741	3.79137	4.66851	1.35508	Promoter (<=1kb)	55094850	55096720	1871	2	ENST00000509309	176	KDR	protein_coding	kinase insert domain receptor
ENSG00000128254	22	31931053	31931497	445	H3K27cr_IP-vs-RIgG_IgG_peak_14029	4.73922	6.54266	2.66085	Promoter (<=1kb)	31926202	31931960	5759	2	ENST00000676309	463	C22orf24	lncRNA	chromosome 22 open reading frame 24
ENSG00000128284	22	36155686	36156450	765	H3K27cr_IP-vs-RIgG_IgG_peak_14120	4.73922	6.54266	2.66085	Promoter (<=1kb)	36145507	36156885	11379	2	ENST00000525184	435	APOL3	protein_coding	apolipoprotein L3
ENSG00000128285	22	40680138	40680871	734	H3K27cr_IP-vs-RIgG_IgG_peak_14190	3.79137	4.66851	1.35508	Promoter (<=1kb)	40680107	40681412	1306	1	ENST00000465662	31	MCHR1	protein_coding	melanin concentrating hormone receptor 1
ENSG00000128438	17	16935665	16936732	1068	H3K27cr_IP-vs-RIgG_IgG_peak_8764	3.79137	4.66851	1.35508	Promoter (<=1kb)	16922915	16934839	11925	2	ENST00000261651	-826	TBC1D27P	transcribed_unprocessed_pseudogene	TBC1 domain family member 27, pseudogene
ENSG00000128510	7	130306994	130307499	506	H3K27cr_IP-vs-RIgG_IgG_peak_18901	3.79137	4.66851	1.35508	Promoter (<=1kb)	130308132	130312122	3991	1	ENST00000488025	-633	CPA4	protein_coding	carboxypeptidase A4
ENSG00000128567	7	131557307	131557778	472	H3K27cr_IP-vs-RIgG_IgG_peak_18937	4.2653	5.58325	1.95756	Promoter (<=1kb)	131511195	131558217	47023	2	ENST00000465001	439	PODXL	protein_coding	podocalyxin like
ENSG00000128585	7	131108621	131109783	1163	H3K27cr_IP-vs-RIgG_IgG_peak_18934	3.88717	4.99935	1.62385	Promoter (<=1kb)	131110096	131487844	377749	1	ENST00000421797	-313	MKLN1	protein_coding	muskelin 1
ENSG00000128708	2	171922858	171923821	964	H3K27cr_IP-vs-RIgG_IgG_peak_12088	4.2653	5.58325	1.95756	Promoter (<=1kb)	171922607	171983623	61017	1	ENST00000494601	251	HAT1	protein_coding	histone acetyltransferase 1
ENSG00000128789	18	12658738	12659320	583	H3K27cr_IP-vs-RIgG_IgG_peak_10092	4.48176	6.13997	2.40754	Promoter (<=1kb)	12658738	12686491	27754	1	ENST00000589405	0	PSMG2	protein_coding	proteasome assembly chaperone 2
ENSG00000128789	18	12703683	12704301	619	H3K27cr_IP-vs-RIgG_IgG_peak_10093	3.79137	4.66851	1.35508	Promoter (<=1kb)	12703042	12725740	22699	1	ENST00000317615	641	PSMG2	protein_coding	proteasome assembly chaperone 2
ENSG00000128805	10	48465641	48466077	437	H3K27cr_IP-vs-RIgG_IgG_peak_2181	4.2653	5.58325	1.95756	Promoter (<=1kb)	48454157	48466696	12540	2	ENST00000489984	619	ARHGAP22	protein_coding	Rho GTPase activating protein 22
ENSG00000128815	10	48683674	48684484	811	H3K27cr_IP-vs-RIgG_IgG_peak_2184	4.2653	5.58325	1.95756	Promoter (<=1kb)	48684876	48736242	51367	1	ENST00000360890	-392	WDFY4	protein_coding	WDFY family member 4
ENSG00000128908	15	41116488	41117286	799	H3K27cr_IP-vs-RIgG_IgG_peak_6925	3.86385	5.40084	1.91803	Promoter (<=1kb)	40978880	41116280	137401	2	ENST00000648947	-208	INO80	protein_coding	INO80 complex ATPase subunit
ENSG00000128944	15	40383408	40384027	620	H3K27cr_IP-vs-RIgG_IgG_peak_6909	4.03358	5.225	1.7807	Promoter (<=1kb)	40383255	40392023	8769	1	ENST00000559083	153	KNSTRN	protein_coding	kinetochore localized astrin (SPAG5) binding protein
ENSG00000128951	15	48330041	48330893	853	H3K27cr_IP-vs-RIgG_IgG_peak_6996	4.0327	5.43868	1.94443	Promoter (<=1kb)	48331011	48341495	10485	1	ENST00000559935	-118	DUT	protein_coding	deoxyuridine triphosphatase
ENSG00000128951	15	48335430	48335905	476	H3K27cr_IP-vs-RIgG_IgG_peak_6997	4.0905	5.31283	1.85807	Promoter (<=1kb)	48334445	48340236	5792	1	ENST00000561350	985	DUT	protein_coding	deoxyuridine triphosphatase
ENSG00000129003	15	61992030	61992700	671	H3K27cr_IP-vs-RIgG_IgG_peak_7163	3.91497	5.04218	1.6602	Promoter (<=1kb)	61983713	61991748	8036	2	ENST00000561258	-282	VPS13C	protein_coding	vacuolar protein sorting 13 homolog C
ENSG00000129055	3	134486610	134487402	793	H3K27cr_IP-vs-RIgG_IgG_peak_15052	3.79137	4.66851	1.35508	Promoter (<=1kb)	134478076	134486716	8641	2	ENST00000511751	0	ANAPC13	protein_coding	anaphase promoting complex subunit 13
ENSG00000129197	17	5420587	5421180	594	H3K27cr_IP-vs-RIgG_IgG_peak_8581	5.68706	8.5798	4.26889	Promoter (<=1kb)	5420202	5428309	8108	1	ENST00000574003	385	RPAIN	protein_coding	RPA interacting protein
ENSG00000129214	17	7630306	7631129	824	H3K27cr_IP-vs-RIgG_IgG_peak_8615	3.79137	4.66851	1.35508	Promoter (<=1kb)	7630254	7633354	3101	1	ENST00000576830	52	SHBG	protein_coding	sex hormone binding globulin
ENSG00000129221	17	6433391	6434840	1450	H3K27cr_IP-vs-RIgG_IgG_peak_8599	3.79137	4.66851	1.35508	Promoter (<=1kb)	6393693	6435079	41387	2	ENST00000570584	239	AIPL1	protein_coding	aryl hydrocarbon receptor interacting protein like 1
ENSG00000129437	19	51081761	51082753	993	H3K27cr_IP-vs-RIgG_IgG_peak_11042	3.79137	4.66851	1.35508	Promoter (<=1kb)	51077969	51082886	4918	2	ENST00000650543	133	KLK14	protein_coding	kallikrein related peptidase 14
ENSG00000129437	19	51083170	51083933	764	H3K27cr_IP-vs-RIgG_IgG_peak_11043	5.11414	7.38616	3.34416	Promoter (<=1kb)	51077969	51082886	4918	2	ENST00000650543	-284	KLK14	protein_coding	kallikrein related peptidase 14
ENSG00000129450	19	51126408	51127160	753	H3K27cr_IP-vs-RIgG_IgG_peak_11046	3.79137	4.66851	1.35508	Promoter (<=1kb)	51127030	51128958	1929	1	ENST00000599948	0	SIGLEC9	protein_coding	sialic acid binding Ig like lectin 9
ENSG00000129451	19	51019812	51020282	471	H3K27cr_IP-vs-RIgG_IgG_peak_11038	3.79137	4.66851	1.35508	Promoter (<=1kb)	51012739	51020026	7288	2	ENST00000309958	0	KLK10	protein_coding	kallikrein related peptidase 10
ENSG00000129465	14	24340024	24340889	866	H3K27cr_IP-vs-RIgG_IgG_peak_5945	4.03358	5.225	1.7807	Promoter (<=1kb)	24339157	24340022	866	2	ENST00000557253	-2	RIPK3	protein_coding	receptor interacting serine/threonine kinase 3
ENSG00000129467	14	24319440	24320467	1028	H3K27cr_IP-vs-RIgG_IgG_peak_5944	3.79137	4.66851	1.35508	Promoter (<=1kb)	24318925	24319779	855	2	ENST00000561200	0	ADCY4	protein_coding	adenylate cyclase 4
ENSG00000129474	14	22977306	22977753	448	H3K27cr_IP-vs-RIgG_IgG_peak_5908	4.03358	5.225	1.7807	Promoter (<=1kb)	22974047	22977737	3691	2	ENST00000556731	0	AJUBA	protein_coding	ajuba LIM protein
ENSG00000129493	14	31373602	31374270	669	H3K27cr_IP-vs-RIgG_IgG_peak_5977	4.03358	5.225	1.7807	Promoter (<=1kb)	31371557	31374951	3395	2	ENST00000552500	681	HEATR5A	protein_coding	HEAT repeat containing 5A
ENSG00000129515	14	34628734	34629487	754	H3K27cr_IP-vs-RIgG_IgG_peak_6012	4.2653	5.58325	1.95756	Promoter (<=1kb)	34605682	34629672	23991	2	ENST00000555648	185	SNX6	protein_coding	sorting nexin 6
ENSG00000129534	14	45253758	45254959	1202	H3K27cr_IP-vs-RIgG_IgG_peak_6080	4.48176	6.13997	2.40754	Promoter (<=1kb)	45237697	45253540	15844	2	ENST00000494512	-218	MIS18BP1	protein_coding	MIS18 binding protein 1
ENSG00000129535	14	24083094	24083916	823	H3K27cr_IP-vs-RIgG_IgG_peak_5940	4.04328	6.45364	2.6521	Promoter (<=1kb)	24080107	24084625	4519	2	ENST00000397002	709	NRL	protein_coding	neural retina leucine zipper
ENSG00000129559	14	24230983	24231930	948	H3K27cr_IP-vs-RIgG_IgG_peak_5943	4.2653	5.58325	1.95756	Promoter (<=1kb)	24216859	24232002	15144	2	ENST00000527046	72	NEDD8	protein_coding	NEDD8 ubiquitin like modifier
ENSG00000129657	17	77089145	77089698	554	H3K27cr_IP-vs-RIgG_IgG_peak_9810	3.51259	4.61898	1.35508	Promoter (<=1kb)	77089155	77216802	127648	1	ENST00000430767	0	SEC14L1	protein_coding	SEC14 like lipid binding 1
ENSG00000129657	17	77141945	77142608	664	H3K27cr_IP-vs-RIgG_IgG_peak_9811	4.2653	5.58325	1.95756	Promoter (<=1kb)	77141386	77190920	49535	1	ENST00000587820	559	SEC14L1	protein_coding	SEC14 like lipid binding 1
ENSG00000129667	17	76480298	76480796	499	H3K27cr_IP-vs-RIgG_IgG_peak_9785	3.79137	4.66851	1.35508	Promoter (<=1kb)	76475923	76481527	5605	2	ENST00000587640	731	RHBDF2	protein_coding	rhomboid 5 homolog 2
ENSG00000129667	17	76502788	76503488	701	H3K27cr_IP-vs-RIgG_IgG_peak_9786	4.03026	5.21989	1.7807	Promoter (<=1kb)	76471069	76501790	30722	2	ENST00000591885	-998	RHBDF2	protein_coding	rhomboid 5 homolog 2
ENSG00000129696	8	33512696	33513832	1137	H3K27cr_IP-vs-RIgG_IgG_peak_19387	4.03358	5.225	1.7807	Promoter (<=1kb)	33498509	33513185	14677	2	ENST00000613904	0	TTI2	protein_coding	TELO2 interacting protein 2
ENSG00000129932	19	3500876	3501192	317	H3K27cr_IP-vs-RIgG_IgG_peak_10552	3.79137	4.66851	1.35508	Promoter (<=1kb)	3490824	3500674	9851	2	ENST00000427575	-202	DOHH	protein_coding	deoxyhypusine hydroxylase
ENSG00000130158	19	11229407	11230047	641	H3K27cr_IP-vs-RIgG_IgG_peak_10623	3.79137	4.66851	1.35508	Promoter (<=1kb)	11228840	11229332	493	2	ENST00000590452	-75	DOCK6	protein_coding	dedicator of cytokinesis 6
ENSG00000130164	19	11088747	11089615	869	H3K27cr_IP-vs-RIgG_IgG_peak_10621	5.11414	7.38616	3.34416	Promoter (<=1kb)	11089462	11131525	42064	1	ENST00000557933	0	LDLR	protein_coding	low density lipoprotein receptor
ENSG00000130226	7	154866869	154867306	438	H3K27cr_IP-vs-RIgG_IgG_peak_19037	3.79137	4.66851	1.35508	Promoter (<=1kb)	154867995	154881084	13090	1	ENST00000484789	-689	DPP6	protein_coding	dipeptidyl peptidase like 6
ENSG00000130294	2	240778040	240778560	521	H3K27cr_IP-vs-RIgG_IgG_peak_12494	3.79137	4.66851	1.35508	Promoter (<=1kb)	240775851	240778062	2212	2	ENST00000674958	0	KIF1A	protein_coding	kinesin family member 1A
ENSG00000130311	19	17308165	17308766	602	H3K27cr_IP-vs-RIgG_IgG_peak_10702	3.79137	4.66851	1.35508	Promoter (<=1kb)	17309518	17320492	10975	1	ENST00000593466	-752	DDA1	protein_coding	DET1 and DDB1 associated 1
ENSG00000130311	19	17314708	17315443	736	H3K27cr_IP-vs-RIgG_IgG_peak_10703	3.79137	4.66851	1.35508	Promoter (<=1kb)	17315772	17319719	3948	1	ENST00000594501	-329	DDA1	protein_coding	DET1 and DDB1 associated 1
ENSG00000130340	6	157821349	157822794	1446	H3K27cr_IP-vs-RIgG_IgG_peak_18193	3.79137	4.66851	1.35508	Promoter (<=1kb)	157823246	157945077	121832	1	ENST00000392185	-452	SNX9	protein_coding	sorting nexin 9
ENSG00000130340	6	157824080	157824754	675	H3K27cr_IP-vs-RIgG_IgG_peak_18194	3.51259	4.61898	1.35508	Promoter (<=1kb)	157823246	157945077	121832	1	ENST00000392185	834	SNX9	protein_coding	sorting nexin 9
ENSG00000130377	19	6156234	6156905	672	H3K27cr_IP-vs-RIgG_IgG_peak_10566	3.79137	4.66851	1.35508	Promoter (<=1kb)	6156450	6177361	20912	1	ENST00000587227	0	ACSBG2	protein_coding	acyl-CoA synthetase bubblegum family member 2
ENSG00000130402	19	38648703	38648972	270	H3K27cr_IP-vs-RIgG_IgG_peak_10885	4.03358	5.225	1.7807	Promoter (<=1kb)	38648193	38709423	61231	1	ENST00000495553	510	ACTN4	protein_coding	actinin alpha 4
ENSG00000130414	2	240024279	240024860	582	H3K27cr_IP-vs-RIgG_IgG_peak_12483	4.31907	5.88604	2.21224	Promoter (<=1kb)	239960739	240025306	64568	2	ENST00000404554	446	NDUFA10	protein_coding	NADH:ubiquinone oxidoreductase subunit A10
ENSG00000130513	19	18387182	18387758	577	H3K27cr_IP-vs-RIgG_IgG_peak_10712	5.21314	7.54265	3.43763	Promoter (<=1kb)	18386920	18388484	1565	1	ENST00000594925	262	GDF15	protein_coding	growth differentiation factor 15
ENSG00000130560	9	135949027	135949422	396	H3K27cr_IP-vs-RIgG_IgG_peak_21001	3.79137	4.66851	1.35508	Promoter (<=1kb)	135939732	135948044	8313	2	ENST00000471163	-983	UBAC1	protein_coding	UBA domain containing 1
ENSG00000130592	11	1850397	1850915	519	H3K27cr_IP-vs-RIgG_IgG_peak_3127	3.79137	4.66851	1.35508	Promoter (<=1kb)	1850904	1853197	2294	1	ENST00000676039	0	LSP1	protein_coding	lymphocyte specific protein 1
ENSG00000130592	11	1885485	1886349	865	H3K27cr_IP-vs-RIgG_IgG_peak_3128	4.92993	7.09542	3.10604	Promoter (<=1kb)	1886732	1887345	614	1	ENST00000464670	-383	LSP1	protein_coding	lymphocyte specific protein 1
ENSG00000130598	11	1839121	1840123	1003	H3K27cr_IP-vs-RIgG_IgG_peak_3126	3.79137	4.66851	1.35508	Promoter (<=1kb)	1839481	1841678	2198	1	ENST00000381906	0	TNNI2	protein_coding	troponin I2, fast skeletal type
ENSG00000130695	1	26234934	26235342	409	H3K27cr_IP-vs-RIgG_IgG_peak_306	3.79137	4.66851	1.35508	Promoter (<=1kb)	26234202	26278808	44607	1	ENST00000252992	732	CEP85	protein_coding	centrosomal protein 85
ENSG00000130701	20	62426250	62426667	418	H3K27cr_IP-vs-RIgG_IgG_peak_13362	3.79137	4.66851	1.35508	Promoter (<=1kb)	62410237	62427539	17303	2	ENST00000252998	872	RBBP8NL	protein_coding	RBBP8 N-terminal like
ENSG00000130762	1	3473511	3474294	784	H3K27cr_IP-vs-RIgG_IgG_peak_23	3.79137	4.66851	1.35508	Promoter (<=1kb)	3472769	3481113	8345	1	ENST00000485984	742	ARHGEF16	protein_coding	Rho guanine nucleotide exchange factor 16
ENSG00000130772	1	28328453	28330938	2486	H3K27cr_IP-vs-RIgG_IgG_peak_335	4.2653	5.58325	1.95756	Promoter (<=1kb)	28329002	28335016	6015	1	ENST00000479574	0	MED18	protein_coding	mediator complex subunit 18
ENSG00000130844	19	53553122	53553611	490	H3K27cr_IP-vs-RIgG_IgG_peak_11066	4.92993	7.09542	3.10604	Promoter (<=1kb)	53554499	53578389	23891	1	ENST00000512387	-888	ZNF331	protein_coding	zinc finger protein 331
ENSG00000131016	6	151239172	151239981	810	H3K27cr_IP-vs-RIgG_IgG_peak_18163	4.2653	5.58325	1.95756	Promoter (<=1kb)	151239967	151358559	118593	1	ENST00000402676	0	AKAP12	protein_coding	A-kinase anchoring protein 12
ENSG00000131016	6	151324913	151325352	440	H3K27cr_IP-vs-RIgG_IgG_peak_18165	4.0905	5.31283	1.85807	Promoter (<=1kb)	151325688	151356773	31086	1	ENST00000354675	-336	AKAP12	protein_coding	A-kinase anchoring protein 12
ENSG00000131023	6	149716018	149717440	1423	H3K27cr_IP-vs-RIgG_IgG_peak_18144	4.73922	6.54266	2.66085	Promoter (<=1kb)	149661697	149716425	54729	2	ENST00000441107	0	LATS1	protein_coding	large tumor suppressor kinase 1
ENSG00000131069	20	34882925	34883857	933	H3K27cr_IP-vs-RIgG_IgG_peak_12933	4.21653	5.50769	1.95756	Promoter (<=1kb)	34882827	34913805	30979	1	ENST00000464399	98	ACSS2	protein_coding	acyl-CoA synthetase short chain family member 2
ENSG00000131095	17	44907582	44907912	331	H3K27cr_IP-vs-RIgG_IgG_peak_9091	4.73922	6.54266	2.66085	Promoter (<=1kb)	44903198	44908076	4879	2	ENST00000639243	164	GFAP	protein_coding	glial fibrillary acidic protein
ENSG00000131095	17	44909162	44909468	307	H3K27cr_IP-vs-RIgG_IgG_peak_9092	4.2653	5.58325	1.95756	Promoter (<=1kb)	44906939	44909752	2814	2	ENST00000592706	284	GFAP	protein_coding	glial fibrillary acidic protein
ENSG00000131143	16	85800222	85800720	499	H3K27cr_IP-vs-RIgG_IgG_peak_8409	4.2653	5.58325	1.95756	Promoter (<=1kb)	85799760	85805309	5550	1	ENST00000566617	462	COX4I1	protein_coding	cytochrome c oxidase subunit 4I1
ENSG00000131187	5	177405124	177405624	501	H3K27cr_IP-vs-RIgG_IgG_peak_17192	3.79137	4.66851	1.35508	Promoter (<=1kb)	177403492	177404981	1490	2	ENST00000503736	-143	F12	protein_coding	coagulation factor XII
ENSG00000131323	14	102778370	102779046	677	H3K27cr_IP-vs-RIgG_IgG_peak_6659	4.73922	6.54266	2.66085	Promoter (<=1kb)	102777618	102871953	94336	1	ENST00000560463	752	TRAF3	protein_coding	TNF receptor associated factor 3
ENSG00000131386	3	16222008	16223056	1049	H3K27cr_IP-vs-RIgG_IgG_peak_14440	3.74803	4.60225	1.35508	Promoter (<=1kb)	16222669	16226762	4094	1	ENST00000650034	0	GALNT15	protein_coding	polypeptide N-acetylgalactosaminyltransferase 15
ENSG00000131389	3	14403097	14403429	333	H3K27cr_IP-vs-RIgG_IgG_peak_14422	4.2653	5.58325	1.95756	Promoter (<=1kb)	14402648	14458026	55379	1	ENST00000615188	449	SLC6A6	protein_coding	solute carrier family 6 member 6
ENSG00000131435	5	132269737	132270568	832	H3K27cr_IP-vs-RIgG_IgG_peak_16832	4.73922	6.54266	2.66085	Promoter (<=1kb)	132270432	132271833	1402	1	ENST00000484620	0	PDLIM4	protein_coding	PDZ and LIM domain 4
ENSG00000131508	5	139562179	139563001	823	H3K27cr_IP-vs-RIgG_IgG_peak_16915	5.68706	8.5798	4.26889	Promoter (<=1kb)	139562029	139627115	65087	1	ENST00000505548	150	UBE2D2	protein_coding	ubiquitin conjugating enzyme E2 D2
ENSG00000131668	9	93953545	93954213	669	H3K27cr_IP-vs-RIgG_IgG_peak_20653	4.2653	5.58325	1.95756	Promoter (<=1kb)	93951627	93953431	1805	2	ENST00000401724	-114	BARX1	protein_coding	BARX homeobox 1
ENSG00000131732	5	81302415	81303108	694	H3K27cr_IP-vs-RIgG_IgG_peak_16661	4.2653	5.58325	1.95756	Promoter (<=1kb)	81301662	81309158	7497	1	ENST00000504502	753	ZCCHC9	protein_coding	zinc finger CCHC-type containing 9
ENSG00000131771	17	39628902	39629670	769	H3K27cr_IP-vs-RIgG_IgG_peak_9015	4.2653	5.58325	1.95756	Promoter (<=1kb)	39629374	39635721	6348	1	ENST00000583446	0	PPP1R1B	protein_coding	protein phosphatase 1 regulatory inhibitor subunit 1B
ENSG00000131771	17	39631170	39632118	949	H3K27cr_IP-vs-RIgG_IgG_peak_9016	3.79137	4.66851	1.35508	Promoter (<=1kb)	39632138	39636625	4488	1	ENST00000580029	-20	PPP1R1B	protein_coding	protein phosphatase 1 regulatory inhibitor subunit 1B
ENSG00000131788	1	145850870	145851259	390	H3K27cr_IP-vs-RIgG_IgG_peak_1112	3.79137	4.66851	1.35508	Promoter (<=1kb)	145848522	145851354	2833	2	ENST00000472114	95	PIAS3	protein_coding	protein inhibitor of activated STAT 3
ENSG00000131797	16	31707211	31707579	369	H3K27cr_IP-vs-RIgG_IgG_peak_7972	3.86385	5.40084	1.91803	Promoter (<=1kb)	31706963	31711986	5024	1	ENST00000562354	248	CLUHP3	transcribed_unprocessed_pseudogene	clustered mitochondria homolog pseudogene 3
ENSG00000131844	5	71599854	71601713	1860	H3K27cr_IP-vs-RIgG_IgG_peak_16571	3.71938	4.55852	1.35508	Promoter (<=1kb)	71602509	71636711	34203	1	ENST00000510895	-796	MCCC2	protein_coding	methylcrotonoyl-CoA carboxylase 2
ENSG00000131848	19	56267064	56267824	761	H3K27cr_IP-vs-RIgG_IgG_peak_11101	3.63439	5.25191	1.80448	Promoter (<=1kb)	56266218	56266761	544	2	ENST00000586031	-303	ZSCAN5A	protein_coding	zinc finger and SCAN domain containing 5A
ENSG00000132031	2	20013316	20014305	990	H3K27cr_IP-vs-RIgG_IgG_peak_11231	4.78496	6.86675	2.93614	Promoter (<=1kb)	19992052	20012668	20617	2	ENST00000407540	-648	MATN3	protein_coding	matrilin 3
ENSG00000132141	17	34981189	34982300	1112	H3K27cr_IP-vs-RIgG_IgG_peak_8964	4.75098	6.81314	2.88568	Promoter (<=1kb)	34942559	34981078	38520	2	ENST00000585073	-111	CCT6B	protein_coding	chaperonin containing TCP1 subunit 6B
ENSG00000132164	3	10816955	10817403	449	H3K27cr_IP-vs-RIgG_IgG_peak_14380	3.75388	4.79409	1.46178	Promoter (<=1kb)	10816228	10940714	124487	1	ENST00000254488	727	SLC6A11	protein_coding	solute carrier family 6 member 11
ENSG00000132170	3	12379154	12379910	757	H3K27cr_IP-vs-RIgG_IgG_peak_14391	3.66337	4.47316	1.35491	Promoter (<=1kb)	12379706	12417154	37449	1	ENST00000650650	0	PPARG	protein_coding	peroxisome proliferator activated receptor gamma
ENSG00000132305	2	86196649	86197121	473	H3K27cr_IP-vs-RIgG_IgG_peak_11672	5.68706	8.5798	4.26889	Promoter (<=1kb)	86143932	86195770	51839	2	ENST00000410111	-879	IMMT	protein_coding	inner membrane mitochondrial protein
ENSG00000132424	6	99425360	99426669	1310	H3K27cr_IP-vs-RIgG_IgG_peak_17955	5.21314	7.54265	3.43763	Promoter (<=1kb)	99399964	99425331	25368	2	ENST00000438806	-29	PNISR	protein_coding	PNN interacting serine and arginine rich protein
ENSG00000132437	7	50544745	50545144	400	H3K27cr_IP-vs-RIgG_IgG_peak_18621	3.88717	4.99935	1.62385	Promoter (<=1kb)	50458440	50544119	85680	2	ENST00000431062	-626	DDC	protein_coding	dopa decarboxylase
ENSG00000132471	17	75856253	75856921	669	H3K27cr_IP-vs-RIgG_IgG_peak_9763	3.75448	5.69301	2.05124	Promoter (<=1kb)	75845720	75856507	10788	2	ENST00000591399	0	WBP2	protein_coding	WW domain binding protein 2
ENSG00000132475	17	75785355	75786599	1245	H3K27cr_IP-vs-RIgG_IgG_peak_9760	3.70001	5.1349	1.7371	Promoter (<=1kb)	75778576	75785486	6911	2	ENST00000586607	0	H3-3B	protein_coding	H3.3 histone B
ENSG00000132481	17	75875393	75876029	637	H3K27cr_IP-vs-RIgG_IgG_peak_9765	4.2653	5.58325	1.95756	Promoter (<=1kb)	75874523	75875591	1069	2	ENST00000592942	0	TRIM47	protein_coding	tripartite motif containing 47
ENSG00000132481	17	75876644	75877284	641	H3K27cr_IP-vs-RIgG_IgG_peak_9766	4.73922	6.54266	2.66085	Promoter (<=1kb)	75876435	75877264	830	2	ENST00000586495	0	TRIM47	protein_coding	tripartite motif containing 47
ENSG00000132481	17	75879540	75881642	2103	H3K27cr_IP-vs-RIgG_IgG_peak_9767	5.68706	8.5798	4.26889	Promoter (<=1kb)	75874164	75878581	4418	2	ENST00000254816	-959	TRIM47	protein_coding	tripartite motif containing 47
ENSG00000132530	17	6754564	6755181	618	H3K27cr_IP-vs-RIgG_IgG_peak_8606	4.2653	5.58325	1.95756	Promoter (<=1kb)	6755447	6758632	3186	1	ENST00000573760	-266	XAF1	protein_coding	XIAP associated factor 1
ENSG00000132535	17	7205938	7206942	1005	H3K27cr_IP-vs-RIgG_IgG_peak_8609	4.2653	5.58325	1.95756	Promoter (<=1kb)	7190563	7207295	16733	2	ENST00000649971	353	DLG4	protein_coding	discs large MAGUK scaffold protein 4
ENSG00000132535	17	7212010	7212524	515	H3K27cr_IP-vs-RIgG_IgG_peak_8610	4.2653	5.58325	1.95756	Promoter (<=1kb)	7203552	7211833	8282	2	ENST00000648658	-177	DLG4	protein_coding	discs large MAGUK scaffold protein 4
ENSG00000132561	8	97887474	97887843	370	H3K27cr_IP-vs-RIgG_IgG_peak_19730	3.80561	5.08241	1.69644	Promoter (<=1kb)	97887834	97931106	43273	1	ENST00000520160	0	MATN2	protein_coding	matrilin 2
ENSG00000132604	16	69360422	69360876	455	H3K27cr_IP-vs-RIgG_IgG_peak_8217	3.71938	4.55852	1.35508	Promoter (<=1kb)	69356334	69361471	5138	2	ENST00000566051	595	TERF2	protein_coding	telomeric repeat binding factor 2
ENSG00000132604	16	69406831	69412757	5927	H3K27cr_IP-vs-RIgG_IgG_peak_8223	6.0467	9.80563	5.27448	Promoter (<=1kb)	69372269	69408571	36303	2	ENST00000567841	0	TERF2	protein_coding	telomeric repeat binding factor 2
ENSG00000132681	1	160171352	160171831	480	H3K27cr_IP-vs-RIgG_IgG_peak_1275	4.73922	6.54266	2.66085	Promoter (<=1kb)	160171404	160183428	12025	1	ENST00000418334	0	ATP1A4	protein_coding	ATPase Na+/K+ transporting subunit alpha 4
ENSG00000132746	11	67668442	67669190	749	H3K27cr_IP-vs-RIgG_IgG_peak_3685	5.21314	7.54265	3.43763	Promoter (<=1kb)	67666157	67667970	1814	2	ENST00000528756	-472	ALDH3B2	protein_coding	aldehyde dehydrogenase 3 family member B2
ENSG00000132749	11	68749342	68749717	376	H3K27cr_IP-vs-RIgG_IgG_peak_3688	4.03358	5.225	1.7807	Promoter (<=1kb)	68732587	68750265	17679	2	ENST00000540869	548	TESMIN	protein_coding	testis expressed metallothionein like protein
ENSG00000132963	13	28658072	28658883	812	H3K27cr_IP-vs-RIgG_IgG_peak_5415	4.03358	5.225	1.7807	Promoter (<=1kb)	28659104	28678925	19822	1	ENST00000460403	-221	POMP	protein_coding	proteasome maturation protein
ENSG00000133048	1	203178815	203179298	484	H3K27cr_IP-vs-RIgG_IgG_peak_1541	3.79137	4.66851	1.35508	Promoter (<=1kb)	203179134	203180133	1000	2	ENST00000478742	835	CHI3L1	protein_coding	chitinase 3 like 1
ENSG00000133083	13	36129782	36130341	560	H3K27cr_IP-vs-RIgG_IgG_peak_5507	3.82957	5.1201	1.72874	Promoter (<=1kb)	35771341	36131306	359966	2	ENST00000255448	965	DCLK1	protein_coding	doublecortin like kinase 1
ENSG00000133111	13	36819649	36820864	1216	H3K27cr_IP-vs-RIgG_IgG_peak_5513	3.79137	4.66851	1.35508	Promoter (<=1kb)	36819222	36829104	9883	1	ENST00000255476	427	RFXAP	protein_coding	regulatory factor X associated protein
ENSG00000133114	13	44990196	44990834	639	H3K27cr_IP-vs-RIgG_IgG_peak_5581	3.62943	4.60234	1.35508	Promoter (<=1kb)	44989620	45033602	43983	1	ENST00000497558	576	GPALPP1	protein_coding	GPALPP motifs containing 1
ENSG00000133315	11	64126222	64126669	448	H3K27cr_IP-vs-RIgG_IgG_peak_3620	3.79137	4.66851	1.35508	Promoter (<=1kb)	63999383	64126934	127552	2	ENST00000543422	265	MACROD1	protein_coding	mono-ADP ribosylhydrolase 1
ENSG00000133315	11	64166888	64167705	818	H3K27cr_IP-vs-RIgG_IgG_peak_3621	4.2653	5.58325	1.95756	Promoter (<=1kb)	63998566	64166113	167548	2	ENST00000675777	-775	MACROD1	protein_coding	mono-ADP ribosylhydrolase 1
ENSG00000133316	11	62834919	62835447	529	H3K27cr_IP-vs-RIgG_IgG_peak_3609	3.79137	4.66851	1.35508	Promoter (<=1kb)	62832958	62834807	1850	2	ENST00000544831	-112	WDR74	protein_coding	WD repeat domain 74
ENSG00000133466	22	37185756	37187725	1970	H3K27cr_IP-vs-RIgG_IgG_peak_14138	6.63491	10.7545	6.06479	Promoter (<=1kb)	37180171	37185948	5778	2	ENST00000493023	0	C1QTNF6	protein_coding	C1q and TNF related 6
ENSG00000133466	22	37195602	37197439	1838	H3K27cr_IP-vs-RIgG_IgG_peak_14139	4.2653	5.58325	1.95756	Promoter (<=1kb)	37190553	37197748	7196	2	ENST00000467564	309	C1QTNF6	protein_coding	C1q and TNF related 6
ENSG00000133619	7	149715642	149717262	1621	H3K27cr_IP-vs-RIgG_IgG_peak_19008	4.2653	5.58325	1.95756	Promoter (<=1kb)	149715057	149734575	19519	1	ENST00000319551	585	KRBA1	protein_coding	KRAB-A domain containing 1
ENSG00000133619	7	149730856	149731224	369	H3K27cr_IP-vs-RIgG_IgG_peak_19009	4.2653	5.58325	1.95756	Promoter (<=1kb)	149730040	149730697	658	1	ENST00000489951	816	KRBA1	protein_coding	KRAB-A domain containing 1
ENSG00000133624	7	149625237	149625552	316	H3K27cr_IP-vs-RIgG_IgG_peak_19006	3.79137	4.66851	1.35508	Promoter (<=1kb)	149547159	149624752	77594	2	ENST00000472212	-485	ZNF767P	transcribed_unprocessed_pseudogene	zinc finger family member 767, pseudogene
ENSG00000133794	11	13275729	13276288	560	H3K27cr_IP-vs-RIgG_IgG_peak_3272	3.79137	4.66851	1.35508	Promoter (<=1kb)	13276652	13354377	77726	1	ENST00000529050	-364	ARNTL	protein_coding	aryl hydrocarbon receptor nuclear translocator like
ENSG00000133805	11	10493691	10494588	898	H3K27cr_IP-vs-RIgG_IgG_peak_3217	3.79137	4.66851	1.35508	Promoter (<=1kb)	10493367	10495632	2266	1	ENST00000533116	324	AMPD3	protein_coding	adenosine monophosphate deaminase 3
ENSG00000133818	11	14357457	14358027	571	H3K27cr_IP-vs-RIgG_IgG_peak_3286	3.79137	4.66851	1.35508	Promoter (<=1kb)	14279103	14358485	79383	2	ENST00000526063	458	RRAS2	protein_coding	RAS related 2
ENSG00000133878	8	33596805	33597156	352	H3K27cr_IP-vs-RIgG_IgG_peak_19390	4.2653	5.58325	1.95756	Promoter (<=1kb)	33593532	33597807	4276	2	ENST00000522982	651	DUSP26	protein_coding	dual specificity phosphatase 26
ENSG00000133884	11	65334439	65334947	509	H3K27cr_IP-vs-RIgG_IgG_peak_3642	4.73922	6.54266	2.66085	Promoter (<=1kb)	65333877	65345706	11830	1	ENST00000532102	562	DPF2	protein_coding	double PHD fingers 2
ENSG00000134013	8	23327664	23328133	470	H3K27cr_IP-vs-RIgG_IgG_peak_19312	3.79137	4.66851	1.35508	Promoter (<=1kb)	23319927	23328768	8842	2	ENST00000522446	635	LOXL2	protein_coding	lysyl oxidase like 2
ENSG00000134030	18	48621799	48622775	977	H3K27cr_IP-vs-RIgG_IgG_peak_10332	3.79137	4.66851	1.35508	Promoter (<=1kb)	48621444	48711657	90214	1	ENST00000589585	355	CTIF	protein_coding	cap binding complex dependent translation initiation factor
ENSG00000134072	3	9768656	9769568	913	H3K27cr_IP-vs-RIgG_IgG_peak_14361	3.79137	4.66851	1.35508	Promoter (<=1kb)	9757347	9769947	12601	2	ENST00000256460	379	CAMK1	protein_coding	calcium/calmodulin dependent protein kinase I
ENSG00000134077	3	9362229	9364069	1841	H3K27cr_IP-vs-RIgG_IgG_peak_14358	3.62943	4.60234	1.35508	Promoter (<=1kb)	9362971	9365190	2220	1	ENST00000417036	0	THUMPD3	protein_coding	THUMP domain containing 3
ENSG00000134160	15	31031845	31032788	944	H3K27cr_IP-vs-RIgG_IgG_peak_6756	3.88717	4.99935	1.62385	Promoter (<=1kb)	31028436	31033015	4580	2	ENST00000557948	227	TRPM1	protein_coding	transient receptor potential cation channel subfamily M member 1
ENSG00000134258	1	117173058	117173381	324	H3K27cr_IP-vs-RIgG_IgG_peak_1078	3.79137	4.66851	1.35508	Promoter (<=1kb)	117143587	117173266	29680	2	ENST00000359008	0	VTCN1	protein_coding	V-set domain containing T cell activation inhibitor 1
ENSG00000134294	12	46372920	46374191	1272	H3K27cr_IP-vs-RIgG_IgG_peak_4500	3.51259	4.61898	1.35508	Promoter (<=1kb)	46370799	46372773	1975	2	ENST00000553252	-147	SLC38A2	protein_coding	solute carrier family 38 member 2
ENSG00000134369	1	201782906	201783449	544	H3K27cr_IP-vs-RIgG_IgG_peak_1514	3.79137	4.66851	1.35508	Promoter (<=1kb)	201782630	201798608	15979	1	ENST00000469130	276	NAV1	protein_coding	neuron navigator 1
ENSG00000134504	18	26477304	26478353	1050	H3K27cr_IP-vs-RIgG_IgG_peak_10171	4.68503	6.45776	2.65398	Promoter (<=1kb)	26455713	26476891	21179	2	ENST00000577255	-413	KCTD1	protein_coding	potassium channel tetramerization domain containing 1
ENSG00000134686	1	33348223	33348847	625	H3K27cr_IP-vs-RIgG_IgG_peak_417	4.2653	5.58325	1.95756	Promoter (<=1kb)	33330071	33349650	19580	2	ENST00000486897	803	PHC2	protein_coding	polyhomeotic homolog 2
ENSG00000134686	1	33431464	33438152	6689	H3K27cr_IP-vs-RIgG_IgG_peak_422	7.96843	17.8347	12.2086	Promoter (<=1kb)	33372326	33431052	58727	2	ENST00000484692	-412	PHC2	protein_coding	polyhomeotic homolog 2
ENSG00000134686	1	33427830	33430102	2273	H3K27cr_IP-vs-RIgG_IgG_peak_421	5.26889	8.8691	4.5197	Promoter (<=1kb)	33372326	33431052	58727	2	ENST00000484692	950	PHC2	protein_coding	polyhomeotic homolog 2
ENSG00000134802	11	57415467	57415987	521	H3K27cr_IP-vs-RIgG_IgG_peak_3540	3.79137	4.66851	1.35508	Promoter (<=1kb)	57407531	57416653	9123	2	ENST00000525205	666	SLC43A3	protein_coding	solute carrier family 43 member 3
ENSG00000134824	11	61826132	61827476	1345	H3K27cr_IP-vs-RIgG_IgG_peak_3593	3.79137	4.66851	1.35508	Promoter (<=1kb)	61827392	61848217	20826	1	ENST00000518606	0	FADS2	protein_coding	fatty acid desaturase 2
ENSG00000134824	11	61847574	61847856	283	H3K27cr_IP-vs-RIgG_IgG_peak_3594	3.62943	4.60234	1.35508	Promoter (<=1kb)	61848164	61849800	1637	1	ENST00000543584	-308	FADS2	protein_coding	fatty acid desaturase 2
ENSG00000134864	13	100584443	100585165	723	H3K27cr_IP-vs-RIgG_IgG_peak_5773	3.79137	4.66851	1.35508	Promoter (<=1kb)	100530183	100583997	53815	2	ENST00000376250	-446	GGACT	protein_coding	gamma-glutamylamine cyclotransferase
ENSG00000134899	13	102846525	102847320	796	H3K27cr_IP-vs-RIgG_IgG_peak_5786	3.79137	4.66851	1.35508	Promoter (<=1kb)	102846538	102875938	29401	1	ENST00000651055	0	ERCC5	protein_coding	ERCC excision repair 5, endonuclease
ENSG00000134905	13	110711721	110712141	421	H3K27cr_IP-vs-RIgG_IgG_peak_5823	5.68706	8.5798	4.26889	Promoter (<=1kb)	110687792	110712486	24695	2	ENST00000540629	345	CARS2	protein_coding	cysteinyl-tRNA synthetase 2, mitochondrial
ENSG00000135040	9	85941723	85942183	461	H3K27cr_IP-vs-RIgG_IgG_peak_20574	4.92993	7.09542	3.10604	Promoter (<=1kb)	85941529	85987041	45513	1	ENST00000376040	194	NAA35	protein_coding	N-alpha-acetyltransferase 35, NatC auxiliary subunit
ENSG00000135046	9	73147318	73153811	6494	H3K27cr_IP-vs-RIgG_IgG_peak_20523	5.37811	8.08796	3.87351	Promoter (<=1kb)	73151865	73159879	8015	1	ENST00000468639	0	ANXA1	protein_coding	annexin A1
ENSG00000135063	9	69375668	69377394	1727	H3K27cr_IP-vs-RIgG_IgG_peak_20506	3.97178	5.12971	1.73592	Promoter (<=1kb)	69375782	69392455	16674	1	ENST00000645516	0	FAM189A2	protein_coding	family with sequence similarity 189 member A2
ENSG00000135090	12	118160032	118160634	603	H3K27cr_IP-vs-RIgG_IgG_peak_5144	3.71938	4.55852	1.35508	Promoter (<=1kb)	118149942	118160358	10417	2	ENST00000543709	0	TAOK3	protein_coding	TAO kinase 3
ENSG00000135100	12	120994370	120996165	1796	H3K27cr_IP-vs-RIgG_IgG_peak_5168	3.88717	4.99935	1.62385	Promoter (<=1kb)	120996390	120997882	1493	1	ENST00000543255	-225	HNF1A	protein_coding	HNF1 homeobox A
ENSG00000135144	12	113089964	113090741	778	H3K27cr_IP-vs-RIgG_IgG_peak_5075	3.79137	4.66851	1.35508	Promoter (<=1kb)	113089866	113097997	8132	1	ENST00000547974	98	DTX1	protein_coding	deltex E3 ubiquitin ligase 1
ENSG00000135144	12	113095573	113095885	313	H3K27cr_IP-vs-RIgG_IgG_peak_5076	3.79137	4.66851	1.35508	Promoter (<=1kb)	113095040	113095623	584	1	ENST00000547730	533	DTX1	protein_coding	deltex E3 ubiquitin ligase 1
ENSG00000135164	7	87153233	87153745	513	H3K27cr_IP-vs-RIgG_IgG_peak_18735	4.73922	6.54266	2.66085	Promoter (<=1kb)	87152631	87171051	18421	1	ENST00000434534	602	DMTF1	protein_coding	cyclin D binding myb like transcription factor 1
ENSG00000135316	6	85644303	85645790	1488	H3K27cr_IP-vs-RIgG_IgG_peak_17917	5.21314	7.54265	3.43763	Promoter (<=1kb)	85637078	85643792	6715	2	ENST00000444272	-511	SYNCRIP	protein_coding	synaptotagmin binding cytoplasmic RNA interacting protein
ENSG00000135318	6	85450841	85452105	1265	H3K27cr_IP-vs-RIgG_IgG_peak_17913	4.91653	7.64736	3.52476	Promoter (<=1kb)	85450091	85471599	21509	1	ENST00000369646	750	NT5E	protein_coding	5'-nucleotidase ecto
ENSG00000135362	11	36296437	36297158	722	H3K27cr_IP-vs-RIgG_IgG_peak_3454	3.86385	5.40084	1.91803	Promoter (<=1kb)	36296288	36465204	168917	1	ENST00000530639	149	PRR5L	protein_coding	proline rich 5 like
ENSG00000135365	11	45965439	45966527	1089	H3K27cr_IP-vs-RIgG_IgG_peak_3513	4.2653	5.58325	1.95756	Promoter (<=1kb)	45938157	45965458	27302	2	ENST00000527753	0	PHF21A	protein_coding	PHD finger protein 21A
ENSG00000135365	11	46120665	46121034	370	H3K27cr_IP-vs-RIgG_IgG_peak_3514	3.79137	4.66851	1.35508	Promoter (<=1kb)	45933481	46121010	187530	2	ENST00000418153	0	PHF21A	protein_coding	PHD finger protein 21A
ENSG00000135387	11	34052821	34054070	1250	H3K27cr_IP-vs-RIgG_IgG_peak_3418	4.73922	6.54266	2.66085	Promoter (<=1kb)	34052981	34099514	46534	1	ENST00000529307	0	CAPRIN1	protein_coding	cell cycle associated protein 1
ENSG00000135423	12	56478295	56478718	424	H3K27cr_IP-vs-RIgG_IgG_peak_4679	3.79137	4.66851	1.35508	Promoter (<=1kb)	56474406	56477700	3295	2	ENST00000496006	-595	GLS2	protein_coding	glutaminase 2
ENSG00000135424	12	55712171	55713790	1620	H3K27cr_IP-vs-RIgG_IgG_peak_4670	5.68706	8.5798	4.26889	Promoter (<=1kb)	55684572	55712411	27840	2	ENST00000452168	0	ITGA7	protein_coding	integrin subunit alpha 7
ENSG00000135426	12	54961746	54962363	618	H3K27cr_IP-vs-RIgG_IgG_peak_4668	3.79137	4.66851	1.35508	Promoter (<=1kb)	54950078	54962697	12620	2	ENST00000528240	334	TESPA1	protein_coding	thymocyte expressed, positive selection associated 1
ENSG00000135426	12	54981554	54982603	1050	H3K27cr_IP-vs-RIgG_IgG_peak_4669	3.51259	4.61898	1.35508	Promoter (<=1kb)	54950170	54981838	31669	2	ENST00000316577	0	TESPA1	protein_coding	thymocyte expressed, positive selection associated 1
ENSG00000135443	12	52364296	52364807	512	H3K27cr_IP-vs-RIgG_IgG_peak_4610	4.68503	6.45776	2.65398	Promoter (<=1kb)	52360556	52364622	4067	2	ENST00000544265	0	KRT85	protein_coding	keratin 85
ENSG00000135457	12	51171696	51173546	1851	H3K27cr_IP-vs-RIgG_IgG_peak_4586	4.73922	6.54266	2.66085	Promoter (<=1kb)	51093656	51173135	79480	2	ENST00000257915	0	TFCP2	protein_coding	transcription factor CP2
ENSG00000135472	12	49896035	49897077	1043	H3K27cr_IP-vs-RIgG_IgG_peak_4563	4.2653	5.58325	1.95756	Promoter (<=1kb)	49870573	49897069	26497	2	ENST00000552863	0	FAIM2	protein_coding	Fas apoptotic inhibitory molecule 2
ENSG00000135472	12	49899563	49899991	429	H3K27cr_IP-vs-RIgG_IgG_peak_4564	4.0327	5.43868	1.94443	Promoter (<=1kb)	49870531	49900257	29727	2	ENST00000552669	266	FAIM2	protein_coding	Fas apoptotic inhibitory molecule 2
ENSG00000135472	12	49902989	49903653	665	H3K27cr_IP-vs-RIgG_IgG_peak_4565	3.79137	4.66851	1.35508	Promoter (<=1kb)	49891077	49902915	11839	2	ENST00000547871	-74	FAIM2	protein_coding	Fas apoptotic inhibitory molecule 2
ENSG00000135472	12	49904882	49905803	922	H3K27cr_IP-vs-RIgG_IgG_peak_4566	4.2653	5.58325	1.95756	Promoter (<=1kb)	49889108	49904217	15110	2	ENST00000550635	-665	FAIM2	protein_coding	Fas apoptotic inhibitory molecule 2
ENSG00000135486	12	54280388	54281853	1466	H3K27cr_IP-vs-RIgG_IgG_peak_4653	4.03358	5.225	1.7807	Promoter (<=1kb)	54280726	54287087	6362	1	ENST00000340913	0	HNRNPA1	protein_coding	heterogeneous nuclear ribonucleoprotein A1
ENSG00000135517	12	56455031	56456292	1262	H3K27cr_IP-vs-RIgG_IgG_peak_4678	4.2653	5.58325	1.95756	Promoter (<=1kb)	56449502	56454657	5156	2	ENST00000652304	-374	MIP	protein_coding	major intrinsic protein of lens fiber
ENSG00000135521	6	143842469	143842782	314	H3K27cr_IP-vs-RIgG_IgG_peak_18127	3.71938	4.55852	1.35508	Promoter (<=1kb)	143843338	143863812	20475	1	ENST00000367576	-556	LTV1	protein_coding	LTV1 ribosome biogenesis factor
ENSG00000135537	6	108295854	108297050	1197	H3K27cr_IP-vs-RIgG_IgG_peak_17984	4.03358	5.225	1.7807	Promoter (<=1kb)	108295753	108356751	60999	1	ENST00000437715	101	AFG1L	protein_coding	AFG1 like ATPase
ENSG00000135597	6	138985613	138987266	1654	H3K27cr_IP-vs-RIgG_IgG_peak_18104	4.73922	6.54266	2.66085	Promoter (<=1kb)	138904861	138987640	82780	2	ENST00000529597	374	REPS1	protein_coding	RALBP1 associated Eps domain containing 1
ENSG00000135638	2	72922536	72923804	1269	H3K27cr_IP-vs-RIgG_IgG_peak_11584	3.71938	4.55852	1.35508	Promoter (<=1kb)	72923414	72934364	10951	1	ENST00000491023	0	EMX1	protein_coding	empty spiracles homeobox 1
ENSG00000135679	12	68806851	68807808	958	H3K27cr_IP-vs-RIgG_IgG_peak_4811	5.68706	8.5798	4.26889	Promoter (<=1kb)	68808177	68850686	42510	1	ENST00000258149	-369	MDM2	protein_coding	MDM2 proto-oncogene
ENSG00000135766	1	231422771	231423606	836	H3K27cr_IP-vs-RIgG_IgG_peak_1765	5.68706	8.5798	4.26889	Promoter (<=1kb)	231363756	231422287	58532	2	ENST00000366641	-484	EGLN1	protein_coding	egl-9 family hypoxia inducible factor 1
ENSG00000135773	1	230746569	230747192	624	H3K27cr_IP-vs-RIgG_IgG_peak_1761	4.24926	5.55839	1.95756	Promoter (<=1kb)	230747384	230801772	54389	1	ENST00000366666	-192	CAPN9	protein_coding	calpain 9
ENSG00000135776	1	229531695	229532693	999	H3K27cr_IP-vs-RIgG_IgG_peak_1742	3.79137	4.66851	1.35508	Promoter (<=1kb)	229526062	229531902	5841	2	ENST00000486755	0	ABCB10	protein_coding	ATP binding cassette subfamily B member 10
ENSG00000135905	2	224808302	224809147	846	H3K27cr_IP-vs-RIgG_IgG_peak_12335	3.79137	4.66851	1.35508	Promoter (<=1kb)	224807245	224807933	689	2	ENST00000489831	-369	DOCK10	protein_coding	dedicator of cytokinesis 10
ENSG00000135912	2	218710946	218711765	820	H3K27cr_IP-vs-RIgG_IgG_peak_12279	3.79137	4.66851	1.35508	Promoter (<=1kb)	218710956	218754693	43738	1	ENST00000442769	0	TTLL4	protein_coding	tubulin tyrosine ligase like 4
ENSG00000135924	2	219282264	219282750	487	H3K27cr_IP-vs-RIgG_IgG_peak_12295	3.79137	4.66851	1.35508	Promoter (<=1kb)	219282698	219285196	2499	1	ENST00000473750	0	DNAJB2	protein_coding	DnaJ heat shock protein family (Hsp40) member B2
ENSG00000135924	2	219283684	219284645	962	H3K27cr_IP-vs-RIgG_IgG_peak_12296	4.73922	6.54266	2.66085	Promoter (<=1kb)	219285263	219286200	938	1	ENST00000470530	-618	DNAJB2	protein_coding	DnaJ heat shock protein family (Hsp40) member B2
ENSG00000135925	2	218881553	218882142	590	H3K27cr_IP-vs-RIgG_IgG_peak_12284	3.79137	4.66851	1.35508	Promoter (<=1kb)	218882161	218893146	10986	1	ENST00000458582	-19	WNT10A	protein_coding	Wnt family member 10A
ENSG00000135968	2	108448150	108448643	494	H3K27cr_IP-vs-RIgG_IgG_peak_11810	4.91653	7.64736	3.52476	Promoter (<=1kb)	108449191	108450019	829	1	ENST00000467566	-548	GCC2	protein_coding	GRIP and coiled-coil domain containing 2
ENSG00000135974	2	105337911	105338346	436	H3K27cr_IP-vs-RIgG_IgG_peak_11789	3.86385	5.40084	1.91803	Promoter (<=1kb)	105337540	105349211	11672	1	ENST00000258457	371	C2orf49	protein_coding	chromosome 2 open reading frame 49
ENSG00000136003	12	108563815	108564557	743	H3K27cr_IP-vs-RIgG_IgG_peak_5029	4.1843	5.4578	1.95209	Promoter (<=1kb)	108564999	108567299	2301	1	ENST00000544493	-442	ISCU	protein_coding	iron-sulfur cluster assembly enzyme
ENSG00000136040	12	94158843	94159309	467	H3K27cr_IP-vs-RIgG_IgG_peak_4944	4.03358	5.225	1.7807	Promoter (<=1kb)	94158101	94209629	51529	1	ENST00000551850	742	PLXNC1	protein_coding	plexin C1
ENSG00000136231	7	23345068	23347326	2259	H3K27cr_IP-vs-RIgG_IgG_peak_18385	4.00081	5.17446	1.77251	Promoter (<=1kb)	23342096	23346161	4066	2	ENST00000495009	0	IGF2BP3	protein_coding	insulin like growth factor 2 mRNA binding protein 3
ENSG00000136231	7	23466227	23468491	2265	H3K27cr_IP-vs-RIgG_IgG_peak_18389	4.73922	6.54266	2.66085	Promoter (<=1kb)	23347631	23467926	120296	2	ENST00000468263	0	IGF2BP3	protein_coding	insulin like growth factor 2 mRNA binding protein 3
ENSG00000136367	14	23547054	23547799	746	H3K27cr_IP-vs-RIgG_IgG_peak_5927	4.73922	6.54266	2.66085	Promoter (<=1kb)	23534586	23548454	13869	2	ENST00000555334	655	ZFHX2	protein_coding	zinc finger homeobox 2
ENSG00000136367	14	23548842	23549205	364	H3K27cr_IP-vs-RIgG_IgG_peak_5928	3.79137	4.66851	1.35508	Promoter (<=1kb)	23534586	23548454	13869	2	ENST00000555334	-388	ZFHX2	protein_coding	zinc finger homeobox 2
ENSG00000136371	15	79897372	79897874	503	H3K27cr_IP-vs-RIgG_IgG_peak_7428	3.75448	5.69301	2.05124	Promoter (<=1kb)	79844976	79897379	52404	2	ENST00000559722	0	MTHFS	protein_coding	methenyltetrahydrofolate synthetase
ENSG00000136425	15	78131883	78132183	301	H3K27cr_IP-vs-RIgG_IgG_peak_7404	3.79137	4.66851	1.35508	Promoter (<=1kb)	78104649	78131535	26887	2	ENST00000539011	-348	CIB2	protein_coding	calcium and integrin binding family member 2
ENSG00000136450	17	58005683	58006560	878	H3K27cr_IP-vs-RIgG_IgG_peak_9356	4.03358	5.225	1.7807	Promoter (<=1kb)	58003802	58006405	2604	2	ENST00000584668	0	SRSF1	protein_coding	serine and arginine rich splicing factor 1
ENSG00000136536	2	159713229	159713626	398	H3K27cr_IP-vs-RIgG_IgG_peak_12049	4.58808	6.55594	2.6714	Promoter (<=1kb)	159712523	159748126	35604	1	ENST00000473749	706	MARCHF7	protein_coding	membrane associated ring-CH-type finger 7
ENSG00000136709	2	127809739	127810908	1170	H3K27cr_IP-vs-RIgG_IgG_peak_11940	3.46567	4.96359	1.60647	Promoter (<=1kb)	127768212	127810953	42742	2	ENST00000408998	45	WDR33	protein_coding	WD repeat domain 33
ENSG00000136810	9	110257216	110257935	720	H3K27cr_IP-vs-RIgG_IgG_peak_20780	3.79137	4.66851	1.35508	Promoter (<=1kb)	110243810	110256507	12698	2	ENST00000374517	-709	TXN	protein_coding	thioredoxin
ENSG00000136842	9	97555176	97555697	522	H3K27cr_IP-vs-RIgG_IgG_peak_20686	3.79137	4.66851	1.35508	Promoter (<=1kb)	97555435	97601254	45820	1	ENST00000375175	0	TMOD1	protein_coding	tropomodulin 1
ENSG00000136874	9	99907227	99907872	646	H3K27cr_IP-vs-RIgG_IgG_peak_20718	3.88717	4.99935	1.62385	Promoter (<=1kb)	99906742	99915362	8621	1	ENST00000526607	485	STX17	protein_coding	syntaxin 17
ENSG00000136950	9	124862892	124864168	1277	H3K27cr_IP-vs-RIgG_IgG_peak_20872	3.51259	4.61898	1.35508	Promoter (<=1kb)	124862130	124877733	15604	1	ENST00000353214	762	ARPC5L	protein_coding	actin related protein 2/3 complex subunit 5 like
ENSG00000136997	8	127735254	127737602	2349	H3K27cr_IP-vs-RIgG_IgG_peak_19998	3.79137	4.66851	1.35508	Promoter (<=1kb)	127735434	127740477	5044	1	ENST00000259523	0	MYC	protein_coding	MYC proto-oncogene, bHLH transcription factor
ENSG00000137070	9	34652802	34653728	927	H3K27cr_IP-vs-RIgG_IgG_peak_20435	4.73922	6.54266	2.66085	Promoter (<=1kb)	34653864	34657122	3259	1	ENST00000556792	-136	IL11RA	protein_coding	interleukin 11 receptor subunit alpha
ENSG00000137075	9	36402010	36402499	490	H3K27cr_IP-vs-RIgG_IgG_peak_20466	4.2653	5.58325	1.95756	Promoter (<=1kb)	36369723	36401198	31476	2	ENST00000484621	-812	RNF38	protein_coding	ring finger protein 38
ENSG00000137076	9	35708542	35709203	662	H3K27cr_IP-vs-RIgG_IgG_peak_20458	3.51259	4.61898	1.35508	Promoter (<=1kb)	35707356	35707967	612	2	ENST00000495712	-575	TLN1	protein_coding	talin 1
ENSG00000137090	9	840731	841149	419	H3K27cr_IP-vs-RIgG_IgG_peak_20282	4.64922	6.40171	2.61331	Promoter (<=1kb)	841690	894985	53296	1	ENST00000564322	-541	DMRT1	protein_coding	doublesex and mab-3 related transcription factor 1
ENSG00000137100	9	34619009	34619499	491	H3K27cr_IP-vs-RIgG_IgG_peak_20434	4.2653	5.58325	1.95756	Promoter (<=1kb)	34613551	34620443	6893	2	ENST00000421919	944	DCTN3	protein_coding	dynactin subunit 3
ENSG00000137135	9	35664155	35665008	854	H3K27cr_IP-vs-RIgG_IgG_peak_20455	4.03358	5.225	1.7807	Promoter (<=1kb)	35662967	35664828	1862	2	ENST00000468876	0	ARHGEF39	protein_coding	Rho guanine nucleotide exchange factor 39
ENSG00000137145	9	19347400	19347841	442	H3K27cr_IP-vs-RIgG_IgG_peak_20353	3.79137	4.66851	1.35508	Promoter (<=1kb)	19346728	19357695	10968	1	ENST00000380424	672	DENND4C	protein_coding	DENN domain containing 4C
ENSG00000137154	9	19378924	19380071	1148	H3K27cr_IP-vs-RIgG_IgG_peak_20354	4.03358	5.225	1.7807	Promoter (<=1kb)	19376285	19380198	3914	2	ENST00000315377	127	RPS6	protein_coding	ribosomal protein S6
ENSG00000137168	6	36874827	36875672	846	H3K27cr_IP-vs-RIgG_IgG_peak_17590	3.79137	4.66851	1.35508	Promoter (<=1kb)	36854829	36874803	19975	2	ENST00000373699	-24	PPIL1	protein_coding	peptidylprolyl isomerase like 1
ENSG00000137171	6	43071717	43072229	513	H3K27cr_IP-vs-RIgG_IgG_peak_17704	3.71938	4.55852	1.35508	Promoter (<=1kb)	43072888	43073647	760	1	ENST00000463168	-659	KLC4	protein_coding	kinesin light chain 4
ENSG00000137309	6	34238448	34240496	2049	H3K27cr_IP-vs-RIgG_IgG_peak_17556	4.92993	7.09542	3.10604	Promoter (<=1kb)	34238791	34246230	7440	1	ENST00000374116	0	HMGA1	protein_coding	high mobility group AT-hook 1
ENSG00000137331	6	30744488	30746922	2435	H3K27cr_IP-vs-RIgG_IgG_peak_17463	5.21314	7.54265	3.43763	Promoter (<=1kb)	30743199	30744547	1349	2	ENST00000259874	0	IER3	protein_coding	immediate early response 3
ENSG00000137474	11	77210052	77210533	482	H3K27cr_IP-vs-RIgG_IgG_peak_3803	4.03358	5.225	1.7807	Promoter (<=1kb)	77210887	77212975	2089	1	ENST00000526863	-354	MYO7A	protein_coding	myosin VIIA
ENSG00000137474	11	77212525	77213562	1038	H3K27cr_IP-vs-RIgG_IgG_peak_3804	3.79137	4.66851	1.35508	Promoter (<=1kb)	77212535	77213918	1384	1	ENST00000481532	0	MYO7A	protein_coding	myosin VIIA
ENSG00000137491	11	75166219	75166662	444	H3K27cr_IP-vs-RIgG_IgG_peak_3767	3.79137	4.66851	1.35508	Promoter (<=1kb)	75165874	75170004	4131	1	ENST00000526839	345	SLCO2B1	protein_coding	solute carrier organic anion transporter family member 2B1
ENSG00000137507	11	76666768	76667514	747	H3K27cr_IP-vs-RIgG_IgG_peak_3787	4.24926	5.55839	1.95756	Promoter (<=1kb)	76657570	76665971	8402	2	ENST00000464145	-797	LRRC32	protein_coding	leucine rich repeat containing 32
ENSG00000137573	8	69493129	69493898	770	H3K27cr_IP-vs-RIgG_IgG_peak_19585	3.42039	4.47198	1.35491	Promoter (<=1kb)	69492847	69660912	168066	1	ENST00000402687	282	SULF1	protein_coding	sulfatase 1
ENSG00000137642	11	121576143	121576573	431	H3K27cr_IP-vs-RIgG_IgG_peak_4061	4.2653	5.58325	1.95756	Promoter (<=1kb)	121576760	121629691	52932	1	ENST00000532694	-187	SORL1	protein_coding	sortilin related receptor 1
ENSG00000137693	11	102108433	102110119	1687	H3K27cr_IP-vs-RIgG_IgG_peak_3893	7.58275	13.048	8.00155	Promoter (<=1kb)	102110447	102233424	122978	1	ENST00000282441	-328	YAP1	protein_coding	Yes1 associated transcriptional regulator
ENSG00000137693	11	102111715	102113822	2108	H3K27cr_IP-vs-RIgG_IgG_peak_3894	3.30522	4.68577	1.36576	Promoter (<=1kb)	102112514	102230152	117639	1	ENST00000524575	0	YAP1	protein_coding	Yes1 associated transcriptional regulator
ENSG00000137767	15	45659346	45659868	523	H3K27cr_IP-vs-RIgG_IgG_peak_6971	3.62943	4.60234	1.35508	Promoter (<=1kb)	45659081	45674017	14937	1	ENST00000566934	265	SQOR	protein_coding	sulfide quinone oxidoreductase
ENSG00000137776	15	58932131	58933076	946	H3K27cr_IP-vs-RIgG_IgG_peak_7118	3.79137	4.66851	1.35508	Promoter (<=1kb)	58894090	58933449	39360	2	ENST00000558756	373	SLTM	protein_coding	SAFB like transcription modulator
ENSG00000137841	15	40296808	40297312	505	H3K27cr_IP-vs-RIgG_IgG_peak_6902	3.79137	4.66851	1.35508	Promoter (<=1kb)	40296565	40297719	1155	2	ENST00000558409	407	PLCB2	protein_coding	phospholipase C beta 2
ENSG00000137955	1	75785638	75786878	1241	H3K27cr_IP-vs-RIgG_IgG_peak_811	4.2653	5.58325	1.95756	Promoter (<=1kb)	75786197	75794833	8637	1	ENST00000496055	0	RABGGTB	protein_coding	Rab geranylgeranyltransferase subunit beta
ENSG00000137962	1	94273965	94275795	1831	H3K27cr_IP-vs-RIgG_IgG_peak_908	3.79137	4.66851	1.35508	Promoter (<=1kb)	94149847	94275068	125222	2	ENST00000552844	0	ARHGAP29	protein_coding	Rho GTPase activating protein 29
ENSG00000137976	1	84408252	84409047	796	H3K27cr_IP-vs-RIgG_IgG_peak_850	3.71938	4.55852	1.35508	Promoter (<=1kb)	84408230	84415008	6779	1	ENST00000370662	22	DNASE2B	protein_coding	deoxyribonuclease 2 beta
ENSG00000138050	2	39777777	39778845	1069	H3K27cr_IP-vs-RIgG_IgG_peak_11367	4.51129	6.18608	2.44934	Promoter (<=1kb)	39761332	39779152	17821	2	ENST00000510781	307	THUMPD2	protein_coding	THUMP domain containing 2
ENSG00000138068	2	37197144	37197558	415	H3K27cr_IP-vs-RIgG_IgG_peak_11346	4.64922	6.40171	2.61331	Promoter (<=1kb)	37167935	37196598	28664	2	ENST00000407963	-546	SULT6B1	protein_coding	sulfotransferase family 6B member 1
ENSG00000138081	2	47904421	47905218	798	H3K27cr_IP-vs-RIgG_IgG_peak_11433	4.2653	5.58325	1.95756	Promoter (<=1kb)	47835915	47905210	69296	2	ENST00000424163	0	FBXO11	protein_coding	F-box protein 11
ENSG00000138101	2	25380196	25380996	801	H3K27cr_IP-vs-RIgG_IgG_peak_11249	3.71938	4.55852	1.35508	Promoter (<=1kb)	25377313	25379913	2601	2	ENST00000488457	-283	DTNB	protein_coding	dystrobrevin beta
ENSG00000138101	2	25498103	25499003	901	H3K27cr_IP-vs-RIgG_IgG_peak_11250	3.66337	4.47316	1.35491	Promoter (<=1kb)	25388318	25497651	109334	2	ENST00000481841	-452	DTNB	protein_coding	dystrobrevin beta
ENSG00000138111	10	102461592	102463057	1466	H3K27cr_IP-vs-RIgG_IgG_peak_2725	3.79137	4.66851	1.35508	Promoter (<=1kb)	102461413	102472250	10838	1	ENST00000369931	179	MFSD13A	protein_coding	major facilitator superfamily domain containing 13A
ENSG00000138119	10	93379517	93380998	1482	H3K27cr_IP-vs-RIgG_IgG_peak_2549	4.1843	5.4578	1.95209	Promoter (<=1kb)	93306429	93379987	73559	2	ENST00000463743	0	MYOF	protein_coding	myoferlin
ENSG00000138119	10	93479646	93483084	3439	H3K27cr_IP-vs-RIgG_IgG_peak_2566	4.47807	6.13421	2.40754	Promoter (<=1kb)	93306429	93482334	175906	2	ENST00000359263	0	MYOF	protein_coding	myoferlin
ENSG00000138160	10	92593672	92593953	282	H3K27cr_IP-vs-RIgG_IgG_peak_2538	4.73922	6.54266	2.66085	Promoter (<=1kb)	92593130	92655395	62266	1	ENST00000260731	542	KIF11	protein_coding	kinesin family member 11
ENSG00000138162	10	121993823	121994155	333	H3K27cr_IP-vs-RIgG_IgG_peak_2971	4.03637	5.92521	2.24617	Promoter (<=1kb)	121994632	122023790	29159	1	ENST00000474014	-477	TACC2	protein_coding	transforming acidic coiled-coil containing protein 2
ENSG00000138162	10	122111827	122112193	367	H3K27cr_IP-vs-RIgG_IgG_peak_2975	3.46567	4.96359	1.60647	Promoter (<=1kb)	122113030	122210569	97540	1	ENST00000493951	-837	TACC2	protein_coding	transforming acidic coiled-coil containing protein 2
ENSG00000138166	10	110498770	110500915	2146	H3K27cr_IP-vs-RIgG_IgG_peak_2806	4.24926	5.55839	1.95756	Promoter (<=1kb)	110497907	110511533	13627	1	ENST00000369583	863	DUSP5	protein_coding	dual specificity phosphatase 5
ENSG00000138271	3	151316538	151317512	975	H3K27cr_IP-vs-RIgG_IgG_peak_15148	3.51259	4.61898	1.35508	Promoter (<=1kb)	151294086	151316820	22735	2	ENST00000260843	0	GPR87	protein_coding	G protein-coupled receptor 87
ENSG00000138347	10	68105052	68105471	420	H3K27cr_IP-vs-RIgG_IgG_peak_2289	4.21511	6.21938	2.46516	Promoter (<=1kb)	68106117	68212012	105896	1	ENST00000540630	-646	MYPN	protein_coding	myopalladin
ENSG00000138382	2	169823880	169824368	489	H3K27cr_IP-vs-RIgG_IgG_peak_12078	4.75098	6.81314	2.88568	Promoter (<=1kb)	169811765	169824558	12794	2	ENST00000537825	190	METTL5	protein_coding	methyltransferase like 5
ENSG00000138385	2	169799524	169800158	635	H3K27cr_IP-vs-RIgG_IgG_peak_12077	4.73922	6.54266	2.66085	Promoter (<=1kb)	169799279	169812064	12786	1	ENST00000409333	245	SSB	protein_coding	small RNA binding exonuclease protection factor La
ENSG00000138413	2	208264311	208265895	1585	H3K27cr_IP-vs-RIgG_IgG_peak_12242	4.31907	5.88604	2.21224	Promoter (<=1kb)	208248597	208266074	17478	2	ENST00000451391	179	IDH1	protein_coding	isocitrate dehydrogenase (NADP(+)) 1
ENSG00000138434	2	181892692	181896805	4114	H3K27cr_IP-vs-RIgG_IgG_peak_12145	7.83321	16.1395	10.6876	Promoter (<=1kb)	181893393	181930738	37346	1	ENST00000416081	0	ITPRID2	protein_coding	ITPR interacting domain containing 2
ENSG00000138434	2	181897655	181898423	769	H3K27cr_IP-vs-RIgG_IgG_peak_12146	3.78371	5.27104	1.82096	Promoter (<=1kb)	181898859	181901974	3116	1	ENST00000470654	-436	ITPRID2	protein_coding	ITPR interacting domain containing 2
ENSG00000138593	15	48996531	48997017	487	H3K27cr_IP-vs-RIgG_IgG_peak_7009	4.0905	5.31283	1.85807	Promoter (<=1kb)	48988476	48996489	8014	2	ENST00000561428	-42	SECISBP2L	protein_coding	SECIS binding protein 2 like
ENSG00000138668	4	82371754	82372433	680	H3K27cr_IP-vs-RIgG_IgG_peak_15836	3.88717	4.99935	1.62385	Promoter (<=1kb)	82356554	82373150	16597	2	ENST00000509263	717	HNRNPD	protein_coding	heterogeneous nuclear ribonucleoprotein D
ENSG00000138670	4	82044981	82045600	620	H3K27cr_IP-vs-RIgG_IgG_peak_15833	3.60273	4.76211	1.4324	Promoter (<=1kb)	81635823	82044244	408422	2	ENST00000508294	-737	RASGEF1B	protein_coding	RasGEF domain family member 1B
ENSG00000138674	4	82864632	82865897	1266	H3K27cr_IP-vs-RIgG_IgG_peak_15838	3.79137	4.66851	1.35508	Promoter (<=1kb)	82853631	82864598	10968	2	ENST00000510167	-34	SEC31A	protein_coding	SEC31 homolog A, COPII coat complex component
ENSG00000138675	4	80267544	80268239	696	H3K27cr_IP-vs-RIgG_IgG_peak_15829	3.51259	4.61898	1.35508	Promoter (<=1kb)	80268265	80288958	20694	1	ENST00000503413	-26	FGF5	protein_coding	fibroblast growth factor 5
ENSG00000138758	4	77029391	77030006	616	H3K27cr_IP-vs-RIgG_IgG_peak_15815	3.79137	4.66851	1.35508	Promoter (<=1kb)	77028717	77039115	10399	1	ENST00000502401	674	SEPTIN11	protein_coding	septin 11
ENSG00000138760	4	76233590	76233991	402	H3K27cr_IP-vs-RIgG_IgG_peak_15805	3.79137	4.66851	1.35508	Promoter (<=1kb)	76158760	76234536	75777	2	ENST00000638295	545	SCARB2	protein_coding	scavenger receptor class B member 2
ENSG00000138772	4	78550551	78551433	883	H3K27cr_IP-vs-RIgG_IgG_peak_15826	3.79137	4.66851	1.35508	Promoter (<=1kb)	78551747	78610415	58669	1	ENST00000512884	-314	ANXA3	protein_coding	annexin A3
ENSG00000138814	4	101156625	101162090	5466	H3K27cr_IP-vs-RIgG_IgG_peak_15913	9.77975	19.4407	13.6512	Promoter (<=1kb)	101093868	101158319	64452	2	ENST00000510292	0	PPP3CA	protein_coding	protein phosphatase 3 catalytic subunit alpha
ENSG00000138814	4	101348855	101350829	1975	H3K27cr_IP-vs-RIgG_IgG_peak_15917	3.62943	4.60234	1.35508	Promoter (<=1kb)	101098418	101348278	249861	2	ENST00000529324	-577	PPP3CA	protein_coding	protein phosphatase 3 catalytic subunit alpha
ENSG00000139083	12	11648373	11648749	377	H3K27cr_IP-vs-RIgG_IgG_peak_4302	3.18771	4.67761	1.35889	Promoter (<=1kb)	11649674	11895377	245704	1	ENST00000396373	-925	ETV6	protein_coding	ETS variant transcription factor 6
ENSG00000139083	12	11751741	11752307	567	H3K27cr_IP-vs-RIgG_IgG_peak_4304	3.70309	4.71586	1.38958	Promoter (<=1kb)	11752501	11840868	88368	1	ENST00000545027	-194	ETV6	protein_coding	ETS variant transcription factor 6
ENSG00000139160	12	31660130	31661206	1077	H3K27cr_IP-vs-RIgG_IgG_peak_4429	3.62943	4.60234	1.35508	Promoter (<=1kb)	31659711	31662169	2459	1	ENST00000539633	419	ETFBKMT	protein_coding	electron transfer flavoprotein subunit beta lysine methyltransferase
ENSG00000139200	12	6701398	6702517	1120	H3K27cr_IP-vs-RIgG_IgG_peak_4271	4.73922	6.54266	2.66085	Promoter (<=1kb)	6693792	6700800	7009	2	ENST00000534837	-598	PIANP	protein_coding	PILR alpha associated neural protein
ENSG00000139218	12	45992138	45992795	658	H3K27cr_IP-vs-RIgG_IgG_peak_4498	4.2653	5.58325	1.95756	Promoter (<=1kb)	45926716	45992120	65405	2	ENST00000547018	-18	SCAF11	protein_coding	SR-related CTD associated factor 11
ENSG00000139372	12	103984762	103985483	722	H3K27cr_IP-vs-RIgG_IgG_peak_4980	5.21314	7.54265	3.43763	Promoter (<=1kb)	103986234	103987025	792	1	ENST00000536395	-751	TDG	protein_coding	thymine DNA glycosylase
ENSG00000139445	12	109290433	109291069	637	H3K27cr_IP-vs-RIgG_IgG_peak_5038	4.2653	5.58325	1.95756	Promoter (<=1kb)	109279761	109290252	10492	2	ENST00000423960	-181	FOXN4	protein_coding	forkhead box N4
ENSG00000139579	12	56221019	56222948	1930	H3K27cr_IP-vs-RIgG_IgG_peak_4676	4.73922	6.54266	2.66085	Promoter (<=1kb)	56222015	56226416	4402	1	ENST00000447747	0	NABP2	protein_coding	nucleic acid binding protein 2
ENSG00000139620	12	48681175	48681605	431	H3K27cr_IP-vs-RIgG_IgG_peak_4542	4.0905	5.31283	1.85807	Promoter (<=1kb)	48671799	48681416	9618	2	ENST00000547582	0	KANSL2	protein_coding	KAT8 regulatory NSL complex subunit 2
ENSG00000139624	12	50133222	50133574	353	H3K27cr_IP-vs-RIgG_IgG_peak_4574	3.79137	4.66851	1.35508	Promoter (<=1kb)	50129858	50133165	3308	2	ENST00000546406	-57	CERS5	protein_coding	ceramide synthase 5
ENSG00000139684	13	46796005	46796782	778	H3K27cr_IP-vs-RIgG_IgG_peak_5608	4.2653	5.58325	1.95756	Promoter (<=1kb)	46771335	46797133	25799	2	ENST00000378697	351	ESD	protein_coding	esterase D
ENSG00000139725	12	121801560	121803063	1504	H3K27cr_IP-vs-RIgG_IgG_peak_5173	7.58275	13.048	8.00155	Promoter (<=1kb)	121780952	121802928	21977	2	ENST00000541657	0	RHOF	protein_coding	ras homolog family member F, filopodia associated
ENSG00000139880	14	23051008	23051813	806	H3K27cr_IP-vs-RIgG_IgG_peak_5913	3.62943	4.60234	1.35508	Promoter (<=1kb)	23047067	23050139	3073	2	ENST00000485922	-869	CDH24	protein_coding	cadherin 24
ENSG00000139915	14	47301644	47303605	1962	H3K27cr_IP-vs-RIgG_IgG_peak_6083	4.17098	5.65485	2.02334	Promoter (<=1kb)	46839629	47301560	461932	2	ENST00000426342	-84	MDGA2	protein_coding	MAM domain containing glycosylphosphatidylinositol anchor 2
ENSG00000139915	14	47676449	47676968	520	H3K27cr_IP-vs-RIgG_IgG_peak_6085	4.03358	5.225	1.7807	Promoter (<=1kb)	46840092	47675605	835514	2	ENST00000399232	-844	MDGA2	protein_coding	MAM domain containing glycosylphosphatidylinositol anchor 2
ENSG00000140006	14	63640911	63641465	555	H3K27cr_IP-vs-RIgG_IgG_peak_6233	4.73922	6.54266	2.66085	Promoter (<=1kb)	63598502	63641407	42906	2	ENST00000267522	0	WDR89	protein_coding	WD repeat domain 89
ENSG00000140090	14	92449174	92449453	280	H3K27cr_IP-vs-RIgG_IgG_peak_6523	3.51259	4.61898	1.35508	Promoter (<=1kb)	92450218	92462747	12530	1	ENST00000556739	-765	SLC24A4	protein_coding	solute carrier family 24 member 4
ENSG00000140199	15	34237196	34237811	616	H3K27cr_IP-vs-RIgG_IgG_peak_6812	3.46567	4.96359	1.60647	Promoter (<=1kb)	34237084	34238396	1313	2	ENST00000559076	585	SLC12A6	protein_coding	solute carrier family 12 member 6
ENSG00000140199	15	34299260	34300485	1226	H3K27cr_IP-vs-RIgG_IgG_peak_6815	4.1843	5.4578	1.95209	Promoter (<=1kb)	34233262	34299658	66397	2	ENST00000560164	0	SLC12A6	protein_coding	solute carrier family 12 member 6
ENSG00000140262	15	56919951	56920523	573	H3K27cr_IP-vs-RIgG_IgG_peak_7087	4.48176	6.13997	2.40754	Promoter (<=1kb)	56919517	57166428	246912	1	ENST00000561152	434	TCF12	protein_coding	transcription factor 12
ENSG00000140284	15	50205100	50205779	680	H3K27cr_IP-vs-RIgG_IgG_peak_7017	3.88717	4.99935	1.62385	Promoter (<=1kb)	50205353	50226134	20782	1	ENST00000559938	0	SLC27A2	protein_coding	solute carrier family 27 member 2
ENSG00000140368	15	76992601	76993427	827	H3K27cr_IP-vs-RIgG_IgG_peak_7383	4.2653	5.58325	1.95756	Promoter (<=1kb)	76993359	77025582	32224	1	ENST00000558407	0	PSTPIP1	protein_coding	proline-serine-threonine phosphatase interacting protein 1
ENSG00000140368	15	77016761	77017119	359	H3K27cr_IP-vs-RIgG_IgG_peak_7385	3.79137	4.66851	1.35508	Promoter (<=1kb)	77015811	77028598	12788	1	ENST00000559859	950	PSTPIP1	protein_coding	proline-serine-threonine phosphatase interacting protein 1
ENSG00000140368	15	77025764	77027674	1911	H3K27cr_IP-vs-RIgG_IgG_peak_7386	4.64922	6.40171	2.61331	Promoter (<=1kb)	77027725	77031326	3602	1	ENST00000561315	-51	PSTPIP1	protein_coding	proline-serine-threonine phosphatase interacting protein 1
ENSG00000140396	8	70404649	70405765	1117	H3K27cr_IP-vs-RIgG_IgG_peak_19593	5.82629	9.11472	4.7077	Promoter (<=1kb)	70109782	70403808	294027	2	ENST00000452400	-841	NCOA2	protein_coding	nuclear receptor coactivator 2
ENSG00000140443	15	98922782	98923081	300	H3K27cr_IP-vs-RIgG_IgG_peak_7592	4.2653	5.58325	1.95756	Promoter (<=1kb)	98923782	98924636	855	1	ENST00000560343	-701	IGF1R	protein_coding	insulin like growth factor 1 receptor
ENSG00000140459	15	74340244	74341614	1371	H3K27cr_IP-vs-RIgG_IgG_peak_7358	4.48176	6.13997	2.40754	Promoter (<=1kb)	74337780	74339315	1536	2	ENST00000498141	-929	CYP11A1	protein_coding	cytochrome P450 family 11 subfamily A member 1
ENSG00000140463	15	72686448	72687092	645	H3K27cr_IP-vs-RIgG_IgG_peak_7332	4.73922	6.54266	2.66085	Promoter (<=1kb)	72686750	72722848	36099	1	ENST00000564239	0	BBS4	protein_coding	Bardet-Biedl syndrome 4
ENSG00000140479	15	101369267	101370282	1016	H3K27cr_IP-vs-RIgG_IgG_peak_7621	4.73922	6.54266	2.66085	Promoter (<=1kb)	101324939	101370468	45530	2	ENST00000559605	186	PCSK6	protein_coding	proprotein convertase subtilisin/kexin type 6
ENSG00000140521	15	89319907	89320528	622	H3K27cr_IP-vs-RIgG_IgG_peak_7510	4.2653	5.58325	1.95756	Promoter (<=1kb)	89319338	89320801	1464	2	ENST00000636812	273	POLG	protein_coding	DNA polymerase gamma, catalytic subunit
ENSG00000140522	15	89211310	89212100	791	H3K27cr_IP-vs-RIgG_IgG_peak_7509	4.2653	5.58325	1.95756	Promoter (<=1kb)	89210002	89211843	1842	2	ENST00000563254	0	RLBP1	protein_coding	retinaldehyde binding protein 1
ENSG00000140538	15	88133999	88135016	1018	H3K27cr_IP-vs-RIgG_IgG_peak_7495	4.73922	6.54266	2.66085	Promoter (<=1kb)	88072551	88135938	63388	2	ENST00000560017	922	NTRK3	protein_coding	neurotrophic receptor tyrosine kinase 3
ENSG00000140553	15	90929006	90929672	667	H3K27cr_IP-vs-RIgG_IgG_peak_7539	4.21511	6.21938	2.46516	Promoter (<=1kb)	90930180	90934960	4781	1	ENST00000480470	-508	UNC45A	protein_coding	unc-45 myosin chaperone A
ENSG00000140557	15	92433420	92434379	960	H3K27cr_IP-vs-RIgG_IgG_peak_7550	3.79137	4.66851	1.35508	Promoter (<=1kb)	92434316	92445124	10809	1	ENST00000556382	0	ST8SIA2	protein_coding	ST8 alpha-N-acetyl-neuraminide alpha-2,8-sialyltransferase 2
ENSG00000140577	15	90599276	90599970	695	H3K27cr_IP-vs-RIgG_IgG_peak_7537	3.79137	4.66851	1.35508	Promoter (<=1kb)	90598346	90625786	27441	1	ENST00000561255	930	CRTC3	protein_coding	CREB regulated transcription coactivator 3
ENSG00000140688	16	31495720	31496088	369	H3K27cr_IP-vs-RIgG_IgG_peak_7969	3.79137	4.66851	1.35508	Promoter (<=1kb)	31493197	31496952	3756	2	ENST00000567673	864	RUSF1	protein_coding	RUS family member 1
ENSG00000140688	16	31507168	31507906	739	H3K27cr_IP-vs-RIgG_IgG_peak_7970	4.2653	5.58325	1.95756	Promoter (<=1kb)	31499242	31508154	8913	2	ENST00000566148	248	RUSF1	protein_coding	RUS family member 1
ENSG00000140718	16	53825536	53825825	290	H3K27cr_IP-vs-RIgG_IgG_peak_8074	3.88717	4.99935	1.62385	Promoter (<=1kb)	53826361	54040726	214366	1	ENST00000563011	-536	FTO	protein_coding	FTO alpha-ketoglutarate dependent dioxygenase
ENSG00000140740	16	21952876	21954315	1440	H3K27cr_IP-vs-RIgG_IgG_peak_7832	4.1843	5.4578	1.95209	Promoter (<=1kb)	21953288	21959405	6118	1	ENST00000630839	0	UQCRC2	protein_coding	ubiquinol-cytochrome c reductase core protein 2
ENSG00000140853	16	57017042	57017432	391	H3K27cr_IP-vs-RIgG_IgG_peak_8120	3.79137	4.66851	1.35508	Promoter (<=1kb)	57017074	57083524	66451	1	ENST00000436936	0	NLRC5	protein_coding	NLR family CARD domain containing 5
ENSG00000140853	16	57043722	57044430	709	H3K27cr_IP-vs-RIgG_IgG_peak_8121	4.03358	5.225	1.7807	Promoter (<=1kb)	57043581	57083524	39944	1	ENST00000537056	141	NLRC5	protein_coding	NLR family CARD domain containing 5
ENSG00000140876	16	77723132	77724117	986	H3K27cr_IP-vs-RIgG_IgG_peak_8285	3.79137	4.66851	1.35508	Promoter (<=1kb)	77722545	77741824	19280	1	ENST00000563839	587	NUDT7	protein_coding	nudix hydrolase 7
ENSG00000140943	16	84115620	84116321	702	H3K27cr_IP-vs-RIgG_IgG_peak_8341	5.64579	9.15572	4.7399	Promoter (<=1kb)	84085054	84116795	31742	2	ENST00000570012	474	MBTPS1	protein_coding	membrane bound transcription factor peptidase, site 1
ENSG00000140955	16	84193206	84194417	1212	H3K27cr_IP-vs-RIgG_IgG_peak_8345	3.51259	4.61898	1.35508	Promoter (<=1kb)	84193724	84197166	3443	1	ENST00000564430	0	ADAD2	protein_coding	adenosine deaminase domain containing 2
ENSG00000141027	17	16213861	16214891	1031	H3K27cr_IP-vs-RIgG_IgG_peak_8757	4.73922	6.54266	2.66085	Promoter (<=1kb)	16198171	16215401	17231	2	ENST00000466825	510	NCOR1	protein_coding	nuclear receptor corepressor 1
ENSG00000141027	17	16217792	16218152	361	H3K27cr_IP-vs-RIgG_IgG_peak_8758	3.79137	4.66851	1.35508	Promoter (<=1kb)	16171863	16218185	46323	2	ENST00000430577	33	NCOR1	protein_coding	nuclear receptor corepressor 1
ENSG00000141127	17	18858589	18859125	537	H3K27cr_IP-vs-RIgG_IgG_peak_8784	3.79137	4.66851	1.35508	Promoter (<=1kb)	18858442	18877770	19329	1	ENST00000576355	147	PRPSAP2	protein_coding	phosphoribosyl pyrophosphate synthetase associated protein 2
ENSG00000141295	17	47841725	47842583	859	H3K27cr_IP-vs-RIgG_IgG_peak_9138	4.03358	5.225	1.7807	Promoter (<=1kb)	47837692	47841289	3598	2	ENST00000407215	-436	SCRN2	protein_coding	secernin 2
ENSG00000141316	17	32992268	32993227	960	H3K27cr_IP-vs-RIgG_IgG_peak_8884	4.03026	5.21989	1.7807	Promoter (<=1kb)	32992851	32997877	5027	1	ENST00000394637	0	SPACA3	protein_coding	sperm acrosome associated 3
ENSG00000141371	17	60392757	60393823	1067	H3K27cr_IP-vs-RIgG_IgG_peak_9424	3.86385	5.40084	1.91803	Promoter (<=1kb)	60392429	60425871	33443	1	ENST00000461535	328	C17orf64	protein_coding	chromosome 17 open reading frame 64
ENSG00000141376	17	61083166	61083748	583	H3K27cr_IP-vs-RIgG_IgG_peak_9434	3.30522	4.68577	1.36576	Promoter (<=1kb)	61084505	61087498	2994	1	ENST00000588008	-757	BCAS3	protein_coding	BCAS3 microtubule associated cell migration factor
ENSG00000141404	18	11856734	11857705	972	H3K27cr_IP-vs-RIgG_IgG_peak_10086	3.51259	4.61898	1.35508	Promoter (<=1kb)	11857440	11881172	23733	1	ENST00000602628	0	GNAL	protein_coding	G protein subunit alpha L
ENSG00000141446	18	21599322	21600076	755	H3K27cr_IP-vs-RIgG_IgG_peak_10132	3.79137	4.66851	1.35508	Promoter (<=1kb)	21529284	21600704	71421	2	ENST00000269214	628	ESCO1	protein_coding	establishment of sister chromatid cohesion N-acetyltransferase 1
ENSG00000141449	18	21448605	21449524	920	H3K27cr_IP-vs-RIgG_IgG_peak_10131	3.79137	4.66851	1.35508	Promoter (<=1kb)	21449635	21452433	2799	1	ENST00000581327	-111	GREB1L	protein_coding	GREB1 like retinoic acid receptor coactivator
ENSG00000141469	18	45687798	45688822	1025	H3K27cr_IP-vs-RIgG_IgG_peak_10271	3.79137	4.66851	1.35508	Promoter (<=1kb)	45687025	45725019	37995	1	ENST00000644925	773	SLC14A1	protein_coding	solute carrier family 14 member 1 (Kidd blood group)
ENSG00000141499	17	7686045	7688040	1996	H3K27cr_IP-vs-RIgG_IgG_peak_8617	5.68706	8.5798	4.26889	Promoter (<=1kb)	7686071	7703502	17432	1	ENST00000431639	0	WRAP53	protein_coding	WD repeat containing antisense to TP53
ENSG00000141506	17	8881214	8881824	611	H3K27cr_IP-vs-RIgG_IgG_peak_8643	3.79137	4.66851	1.35508	Promoter (<=1kb)	8880464	8881869	1406	2	ENST00000585260	45	PIK3R5	protein_coding	phosphoinositide-3-kinase regulatory subunit 5
ENSG00000141522	17	81872339	81873298	960	H3K27cr_IP-vs-RIgG_IgG_peak_9959	3.88717	4.99935	1.62385	Promoter (<=1kb)	81869302	81871378	2077	2	ENST00000584397	-961	ARHGDIA	protein_coding	Rho GDP dissociation inhibitor alpha
ENSG00000141527	17	80167766	80169654	1889	H3K27cr_IP-vs-RIgG_IgG_peak_9914	3.79137	4.66851	1.35508	Promoter (<=1kb)	80169992	80208971	38980	1	ENST00000650867	-338	CARD14	protein_coding	caspase recruitment domain family member 14
ENSG00000141540	17	74222327	74223161	835	H3K27cr_IP-vs-RIgG_IgG_peak_9694	3.79137	4.66851	1.35508	Promoter (<=1kb)	74222644	74244073	21430	1	ENST00000578825	0	TTYH2	protein_coding	tweety family member 2
ENSG00000141540	17	74250758	74251614	857	H3K27cr_IP-vs-RIgG_IgG_peak_9695	3.79137	4.66851	1.35508	Promoter (<=1kb)	74249957	74260206	10250	1	ENST00000526858	801	TTYH2	protein_coding	tweety family member 2
ENSG00000141543	17	80145727	80146484	758	H3K27cr_IP-vs-RIgG_IgG_peak_9912	4.2653	5.58325	1.95756	Promoter (<=1kb)	80134369	80147128	12760	2	ENST00000649764	644	EIF4A3	protein_coding	eukaryotic translation initiation factor 4A3
ENSG00000141568	17	82517758	82519090	1333	H3K27cr_IP-vs-RIgG_IgG_peak_9968	4.92993	7.09542	3.10604	Promoter (<=1kb)	82519713	82602392	82680	1	ENST00000473637	-623	FOXK2	protein_coding	forkhead box K2
ENSG00000141568	17	82520652	82521621	970	H3K27cr_IP-vs-RIgG_IgG_peak_9969	4.27266	6.31352	2.54297	Promoter (<=1kb)	82520294	82572122	51829	1	ENST00000570585	358	FOXK2	protein_coding	forkhead box K2
ENSG00000141569	17	75895390	75896404	1015	H3K27cr_IP-vs-RIgG_IgG_peak_9768	4.73922	6.54266	2.66085	Promoter (<=1kb)	75889853	75896050	6198	2	ENST00000648382	0	TRIM65	protein_coding	tripartite motif containing 65
ENSG00000141576	17	76144382	76144942	561	H3K27cr_IP-vs-RIgG_IgG_peak_9777	4.2653	5.58325	1.95756	Promoter (<=1kb)	76142633	76144734	2102	2	ENST00000589912	0	RNF157	protein_coding	ring finger protein 157
ENSG00000141639	18	50629170	50629566	397	H3K27cr_IP-vs-RIgG_IgG_peak_10351	3.79137	4.66851	1.35508	Promoter (<=1kb)	50629418	50663199	33782	1	ENST00000586735	0	MAPK4	protein_coding	mitogen-activated protein kinase 4
ENSG00000141682	18	59900663	59902608	1946	H3K27cr_IP-vs-RIgG_IgG_peak_10405	3.51259	4.61898	1.35508	Promoter (<=1kb)	59900036	59902963	2928	1	ENST00000590596	627	PMAIP1	protein_coding	phorbol-12-myristate-13-acetate-induced protein 1
ENSG00000141738	17	39739828	39740409	582	H3K27cr_IP-vs-RIgG_IgG_peak_9018	4.2653	5.58325	1.95756	Promoter (<=1kb)	39739967	39746988	7022	1	ENST00000394209	0	GRB7	protein_coding	growth factor receptor bound protein 7
ENSG00000141837	19	13228498	13228872	375	H3K27cr_IP-vs-RIgG_IgG_peak_10649	3.88717	4.99935	1.62385	Promoter (<=1kb)	13226943	13227682	740	2	ENST00000636670	-816	CACNA1A	protein_coding	calcium voltage-gated channel subunit alpha1 A
ENSG00000141837	19	13260039	13261107	1069	H3K27cr_IP-vs-RIgG_IgG_peak_10650	6.3158	10.2399	5.63643	Promoter (<=1kb)	13256255	13260234	3980	2	ENST00000636984	0	CACNA1A	protein_coding	calcium voltage-gated channel subunit alpha1 A
ENSG00000141837	19	13335105	13336128	1024	H3K27cr_IP-vs-RIgG_IgG_peak_10654	3.79137	4.66851	1.35508	Promoter (<=1kb)	13312652	13334436	21785	2	ENST00000636022	-669	CACNA1A	protein_coding	calcium voltage-gated channel subunit alpha1 A
ENSG00000141956	21	41836828	41837474	647	H3K27cr_IP-vs-RIgG_IgG_peak_13720	4.2653	5.58325	1.95756	Promoter (<=1kb)	41825977	41836894	10918	2	ENST00000489661	0	PRDM15	protein_coding	PR/SET domain 15
ENSG00000141956	21	41879916	41880281	366	H3K27cr_IP-vs-RIgG_IgG_peak_13721	4.73922	6.54266	2.66085	Promoter (<=1kb)	41801165	41879482	78318	2	ENST00000269844	-434	PRDM15	protein_coding	PR/SET domain 15
ENSG00000142449	19	8146497	8146912	416	H3K27cr_IP-vs-RIgG_IgG_peak_10596	4.2653	5.58325	1.95756	Promoter (<=1kb)	8065402	8147497	82096	2	ENST00000651877	585	FBN3	protein_coding	fibrillin 3
ENSG00000142494	17	19494198	19494822	625	H3K27cr_IP-vs-RIgG_IgG_peak_8787	4.2653	5.58325	1.95756	Promoter (<=1kb)	19495385	19555309	59925	1	ENST00000584348	-563	SLC47A1	protein_coding	solute carrier family 47 member 1
ENSG00000142534	19	49494851	49495776	926	H3K27cr_IP-vs-RIgG_IgG_peak_11017	3.79137	4.66851	1.35508	Promoter (<=1kb)	49496365	49499689	3325	1	ENST00000600027	-589	RPS11	protein_coding	ribosomal protein S11
ENSG00000142686	1	35717117	35717855	739	H3K27cr_IP-vs-RIgG_IgG_peak_448	4.2653	5.58325	1.95756	Promoter (<=1kb)	35716160	35716911	752	2	ENST00000503824	-206	C1orf216	protein_coding	chromosome 1 open reading frame 216
ENSG00000142700	1	50419779	50420745	967	H3K27cr_IP-vs-RIgG_IgG_peak_656	4.2653	5.58325	1.95756	Promoter (<=1kb)	50417550	50421632	4083	2	ENST00000418121	887	DMRTA2	protein_coding	DMRT like family A2
ENSG00000142731	4	127879406	127880683	1278	H3K27cr_IP-vs-RIgG_IgG_peak_16004	4.73922	6.54266	2.66085	Promoter (<=1kb)	127880893	127883516	2624	1	ENST00000511942	-210	PLK4	protein_coding	polo like kinase 4
ENSG00000142765	1	27343214	27343988	775	H3K27cr_IP-vs-RIgG_IgG_peak_320	4.73922	6.54266	2.66085	Promoter (<=1kb)	27343228	27347458	4231	1	ENST00000473280	0	SYTL1	protein_coding	synaptotagmin like 1
ENSG00000142875	1	84143721	84147008	3288	H3K27cr_IP-vs-RIgG_IgG_peak_835	5.0998	8.91289	4.54543	Promoter (<=1kb)	84144271	84238498	94228	1	ENST00000370685	0	PRKACB	protein_coding	protein kinase cAMP-activated catalytic subunit beta
ENSG00000142875	1	84159580	84163522	3943	H3K27cr_IP-vs-RIgG_IgG_peak_837	6.32267	11.7683	6.9168	Promoter (<=1kb)	84164317	84204525	40209	1	ENST00000370684	-795	PRKACB	protein_coding	protein kinase cAMP-activated catalytic subunit beta
ENSG00000142949	1	43597020	43597496	477	H3K27cr_IP-vs-RIgG_IgG_peak_572	4.41375	8.27793	4.03794	Promoter (<=1kb)	43598074	43623666	25593	1	ENST00000496447	-578	PTPRF	protein_coding	protein tyrosine phosphatase receptor type F
ENSG00000143033	1	93078333	93078721	389	H3K27cr_IP-vs-RIgG_IgG_peak_891	3.88717	4.99935	1.62385	Promoter (<=1kb)	93079235	93139079	59845	1	ENST00000540243	-514	MTF2	protein_coding	metal response element binding transcription factor 2
ENSG00000143093	1	110035389	110036097	709	H3K27cr_IP-vs-RIgG_IgG_peak_973	4.2653	5.58325	1.95756	Promoter (<=1kb)	110034632	110054641	20010	1	ENST00000485775	757	STRIP1	protein_coding	striatin interacting protein 1
ENSG00000143126	1	109271507	109272418	912	H3K27cr_IP-vs-RIgG_IgG_peak_963	4.48176	6.13997	2.40754	Promoter (<=1kb)	109270824	109275607	4784	1	ENST00000498157	683	CELSR2	protein_coding	cadherin EGF LAG seven-pass G-type receptor 2
ENSG00000143222	1	161152938	161154258	1321	H3K27cr_IP-vs-RIgG_IgG_peak_1295	5.37811	8.08796	3.87351	Promoter (<=1kb)	161153978	161158856	4879	1	ENST00000368003	0	UFC1	protein_coding	ubiquitin-fold modifier conjugating enzyme 1
ENSG00000143257	1	161230114	161230527	414	H3K27cr_IP-vs-RIgG_IgG_peak_1297	3.79137	4.66851	1.35508	Promoter (<=1kb)	161229671	161231219	1549	2	ENST00000464422	692	NR1I3	protein_coding	nuclear receptor subfamily 1 group I member 3
ENSG00000143294	1	156747430	156750917	3488	H3K27cr_IP-vs-RIgG_IgG_peak_1234	5.21314	7.54265	3.43763	Promoter (<=1kb)	156750610	156791792	41183	1	ENST00000491853	0	PRCC	protein_coding	proline rich mitotic checkpoint control factor
ENSG00000143321	1	156745906	156746542	637	H3K27cr_IP-vs-RIgG_IgG_peak_1233	5.21314	7.54265	3.43763	Promoter (<=1kb)	156743156	156747471	4316	2	ENST00000482651	929	HDGF	protein_coding	heparin binding growth factor
ENSG00000143337	1	179881278	179881946	669	H3K27cr_IP-vs-RIgG_IgG_peak_1424	3.51259	4.61898	1.35508	Promoter (<=1kb)	179882042	179919708	37667	1	ENST00000528443	-96	TOR1AIP1	protein_coding	torsin 1A interacting protein 1
ENSG00000143365	1	151813886	151814459	574	H3K27cr_IP-vs-RIgG_IgG_peak_1148	5.21314	7.54265	3.43763	Promoter (<=1kb)	151806958	151814789	7832	2	ENST00000480719	330	RORC	protein_coding	RAR related orphan receptor C
ENSG00000143374	1	150502802	150504252	1451	H3K27cr_IP-vs-RIgG_IgG_peak_1140	3.46567	4.96359	1.60647	Promoter (<=1kb)	150504333	150506935	2603	1	ENST00000483046	-81	TARS2	protein_coding	threonyl-tRNA synthetase 2, mitochondrial
ENSG00000143387	1	150805745	150806457	713	H3K27cr_IP-vs-RIgG_IgG_peak_1141	3.79137	4.66851	1.35508	Promoter (<=1kb)	150804012	150806768	2757	2	ENST00000480670	311	CTSK	protein_coding	cathepsin K
ENSG00000143401	1	150235726	150237004	1279	H3K27cr_IP-vs-RIgG_IgG_peak_1133	5.68706	8.5798	4.26889	Promoter (<=1kb)	150218417	150236112	17696	2	ENST00000583931	0	ANP32E	protein_coding	acidic nuclear phosphoprotein 32 family member E
ENSG00000143416	1	151373268	151373809	542	H3K27cr_IP-vs-RIgG_IgG_peak_1144	4.48176	6.13997	2.40754	Promoter (<=1kb)	151367208	151372707	5500	2	ENST00000492643	-561	SELENBP1	protein_coding	selenium binding protein 1
ENSG00000143545	1	153985686	153985960	275	H3K27cr_IP-vs-RIgG_IgG_peak_1182	3.79137	4.66851	1.35508	Promoter (<=1kb)	153981654	153986246	4593	2	ENST00000462680	286	RAB13	protein_coding	RAB13, member RAS oncogene family
ENSG00000143554	1	153778495	153779077	583	H3K27cr_IP-vs-RIgG_IgG_peak_1180	4.2653	5.58325	1.95756	Promoter (<=1kb)	153778512	153779883	1372	1	ENST00000524676	0	SLC27A3	protein_coding	solute carrier family 27 member 3
ENSG00000143569	1	154219360	154220267	908	H3K27cr_IP-vs-RIgG_IgG_peak_1185	4.73922	6.54266	2.66085	Promoter (<=1kb)	154220179	154263505	43327	1	ENST00000343815	0	UBAP2L	protein_coding	ubiquitin associated protein 2 like
ENSG00000143569	1	154221608	154222234	627	H3K27cr_IP-vs-RIgG_IgG_peak_1186	5.26889	8.8691	4.5197	Promoter (<=1kb)	154221328	154237136	15809	1	ENST00000456325	280	UBAP2L	protein_coding	ubiquitin associated protein 2 like
ENSG00000143590	1	155076727	155078003	1277	H3K27cr_IP-vs-RIgG_IgG_peak_1204	3.79137	4.66851	1.35508	Promoter (<=1kb)	155078837	155087538	8702	1	ENST00000368408	-834	EFNA3	protein_coding	ephrin A3
ENSG00000143614	1	153923550	153924094	545	H3K27cr_IP-vs-RIgG_IgG_peak_1181	4.2653	5.58325	1.95756	Promoter (<=1kb)	153828266	153923360	95095	2	ENST00000637331	-190	GATAD2B	protein_coding	GATA zinc finger domain containing 2B
ENSG00000143702	1	243252928	243253304	377	H3K27cr_IP-vs-RIgG_IgG_peak_1806	3.88717	4.99935	1.62385	Promoter (<=1kb)	243200777	243253320	52544	2	ENST00000523424	16	CEP170	protein_coding	centrosomal protein 170
ENSG00000143797	2	8878030	8878488	459	H3K27cr_IP-vs-RIgG_IgG_peak_11161	3.88717	4.99935	1.62385	Promoter (<=1kb)	8858349	8877134	18786	2	ENST00000471753	-896	MBOAT2	protein_coding	membrane bound O-acyltransferase domain containing 2
ENSG00000143851	1	202160795	202161172	378	H3K27cr_IP-vs-RIgG_IgG_peak_1526	3.79137	4.66851	1.35508	Promoter (<=1kb)	202152538	202160644	8107	2	ENST00000477625	-151	PTPN7	protein_coding	protein tyrosine phosphatase non-receptor type 7
ENSG00000143952	2	64019739	64020180	442	H3K27cr_IP-vs-RIgG_IgG_peak_11499	4.03358	5.225	1.7807	Promoter (<=1kb)	63892150	64019428	127279	2	ENST00000272322	-311	VPS54	protein_coding	VPS54 subunit of GARP complex
ENSG00000144040	2	73057946	73058667	722	H3K27cr_IP-vs-RIgG_IgG_peak_11587	4.03358	5.225	1.7807	Promoter (<=1kb)	73058077	73059158	1082	2	ENST00000488839	491	SFXN5	protein_coding	sideroflexin 5
ENSG00000144045	2	74523495	74524026	532	H3K27cr_IP-vs-RIgG_IgG_peak_11605	4.2653	5.58325	1.95756	Promoter (<=1kb)	74518131	74523925	5795	2	ENST00000418139	0	DQX1	protein_coding	DEAQ-box RNA dependent ATPase 1
ENSG00000144061	2	110147141	110150556	3416	H3K27cr_IP-vs-RIgG_IgG_peak_11834	7.81764	14.7205	9.43603	Promoter (<=1kb)	110123438	110150588	27151	2	ENST00000675632	32	NPHP1	protein_coding	nephrocystin 1
ENSG00000144063	2	110114362	110115247	886	H3K27cr_IP-vs-RIgG_IgG_peak_11831	4.2653	5.58325	1.95756	Promoter (<=1kb)	110085712	110115821	30110	2	ENST00000424988	574	MALL	protein_coding	mal, T cell differentiation protein like
ENSG00000144115	2	88172567	88172971	405	H3K27cr_IP-vs-RIgG_IgG_peak_11683	4.2653	5.58325	1.95756	Promoter (<=1kb)	88173139	88186636	13498	1	ENST00000324166	-168	THNSL2	protein_coding	threonine synthase like 2
ENSG00000144218	2	100106043	100107144	1102	H3K27cr_IP-vs-RIgG_IgG_peak_11733	4.03358	5.225	1.7807	Promoter (<=1kb)	99551121	100106128	555008	2	ENST00000409579	0	AFF3	protein_coding	AF4/FMR2 family member 3
ENSG00000144228	2	138502457	138503505	1049	H3K27cr_IP-vs-RIgG_IgG_peak_12001	4.34946	6.17806	2.44275	Promoter (<=1kb)	138501932	138552582	50651	1	ENST00000430968	525	SPOPL	protein_coding	speckle type BTB/POZ protein like
ENSG00000144278	2	153872846	153873641	796	H3K27cr_IP-vs-RIgG_IgG_peak_12030	3.85976	4.95714	1.60647	Promoter (<=1kb)	153871953	153944555	72603	1	ENST00000434213	893	GALNT13	protein_coding	polypeptide N-acetylgalactosaminyltransferase 13
ENSG00000144366	2	188291075	188291874	800	H3K27cr_IP-vs-RIgG_IgG_peak_12164	3.79137	4.66851	1.35508	Promoter (<=1kb)	188291669	188595059	303391	1	ENST00000409843	0	GULP1	protein_coding	GULP PTB domain containing engulfment adaptor 1
ENSG00000144580	2	218569363	218570865	1503	H3K27cr_IP-vs-RIgG_IgG_peak_12276	4.73922	6.54266	2.66085	Promoter (<=1kb)	218568931	218574159	5229	1	ENST00000489687	432	CNOT9	protein_coding	CCR4-NOT transcription complex subunit 9
ENSG00000144596	3	14526414	14527547	1134	H3K27cr_IP-vs-RIgG_IgG_peak_14423	5.21314	7.54265	3.43763	Promoter (<=1kb)	14520692	14525983	5292	2	ENST00000422481	-431	GRIP2	protein_coding	glutamate receptor interacting protein 2
ENSG00000144711	3	13043353	13043763	411	H3K27cr_IP-vs-RIgG_IgG_peak_14402	3.79137	4.66851	1.35508	Promoter (<=1kb)	12913459	13042440	128982	2	ENST00000647458	-913	IQSEC1	protein_coding	IQ motif and Sec7 domain ArfGEF 1
ENSG00000144712	3	12795073	12795987	915	H3K27cr_IP-vs-RIgG_IgG_peak_14396	3.79137	4.66851	1.35508	Promoter (<=1kb)	12796472	12834802	38331	1	ENST00000295989	-485	CAND2	protein_coding	cullin associated and neddylation dissociated 2 (putative)
ENSG00000144744	3	69080530	69081202	673	H3K27cr_IP-vs-RIgG_IgG_peak_14744	3.79137	4.66851	1.35508	Promoter (<=1kb)	69054730	69080408	25679	2	ENST00000349511	-122	UBA3	protein_coding	ubiquitin like modifier activating enzyme 3
ENSG00000144791	3	45556132	45556732	601	H3K27cr_IP-vs-RIgG_IgG_peak_14575	3.79137	4.66851	1.35508	Promoter (<=1kb)	45555394	45673506	118113	1	ENST00000465039	738	LIMD1	protein_coding	LIM domains containing 1
ENSG00000144802	3	101848112	101848894	783	H3K27cr_IP-vs-RIgG_IgG_peak_14843	5.68706	8.5798	4.26889	Promoter (<=1kb)	101849514	101859523	10010	1	ENST00000326151	-620	NFKBIZ	protein_coding	NFKB inhibitor zeta
ENSG00000144824	3	111911820	111914782	2963	H3K27cr_IP-vs-RIgG_IgG_peak_14887	5.14872	9.33665	4.90368	Promoter (<=1kb)	111911610	111976465	64856	1	ENST00000495180	210	PHLDB2	protein_coding	pleckstrin homology like domain family B member 2
ENSG00000144824	3	111933614	111938850	5237	H3K27cr_IP-vs-RIgG_IgG_peak_14892	5.0998	8.91289	4.54543	Promoter (<=1kb)	111939527	111945440	5914	1	ENST00000491694	-677	PHLDB2	protein_coding	pleckstrin homology like domain family B member 2
ENSG00000144824	3	111954026	111954463	438	H3K27cr_IP-vs-RIgG_IgG_peak_14894	3.58089	5.1609	1.76231	Promoter (<=1kb)	111953930	111962312	8383	1	ENST00000640905	96	PHLDB2	protein_coding	pleckstrin homology like domain family B member 2
ENSG00000144827	3	111979469	111980200	732	H3K27cr_IP-vs-RIgG_IgG_peak_14896	4.48583	7.22462	3.2144	Promoter (<=1kb)	111979053	111991540	12488	1	ENST00000494817	416	ABHD10	protein_coding	abhydrolase domain containing 10, depalmitoylase
ENSG00000145113	3	195754564	195755131	568	H3K27cr_IP-vs-RIgG_IgG_peak_15322	5.68706	8.5798	4.26889	Promoter (<=1kb)	195747173	195753994	6822	2	ENST00000464234	-570	MUC4	protein_coding	mucin 4, cell surface associated
ENSG00000145191	3	184140087	184140388	302	H3K27cr_IP-vs-RIgG_IgG_peak_15253	3.71938	4.55852	1.35508	Promoter (<=1kb)	184140149	184140908	760	1	ENST00000493740	0	EIF2B5	protein_coding	eukaryotic translation initiation factor 2B subunit epsilon
ENSG00000145194	3	184278582	184278982	401	H3K27cr_IP-vs-RIgG_IgG_peak_15256	4.73922	6.54266	2.66085	Promoter (<=1kb)	184278215	184278908	694	1	ENST00000462596	367	ECE2	protein_coding	endothelin converting enzyme 2
ENSG00000145198	3	184232049	184232694	646	H3K27cr_IP-vs-RIgG_IgG_peak_15255	3.71938	4.55852	1.35508	Promoter (<=1kb)	184232600	184234997	2398	1	ENST00000497229	0	VWA5B2	protein_coding	von Willebrand factor A domain containing 5B2
ENSG00000145349	4	113758130	113761036	2907	H3K27cr_IP-vs-RIgG_IgG_peak_15980	4.64922	6.40171	2.61331	Promoter (<=1kb)	113454105	113761068	306964	2	ENST00000342666	32	CAMK2D	protein_coding	calcium/calmodulin dependent protein kinase II delta
ENSG00000145362	4	112817489	112818047	559	H3K27cr_IP-vs-RIgG_IgG_peak_15969	3.77712	4.64671	1.35508	Promoter (<=1kb)	112818032	113383725	565694	1	ENST00000672356	0	ANK2	protein_coding	ankyrin 2
ENSG00000145386	4	121822828	121823396	569	H3K27cr_IP-vs-RIgG_IgG_peak_15993	3.88717	4.99935	1.62385	Promoter (<=1kb)	121816444	121823883	7440	2	ENST00000274026	487	CCNA2	protein_coding	cyclin A2
ENSG00000145390	4	119213465	119214046	582	H3K27cr_IP-vs-RIgG_IgG_peak_15987	3.88717	4.99935	1.62385	Promoter (<=1kb)	119213179	119239312	26134	1	ENST00000510737	286	USP53	protein_coding	ubiquitin specific peptidase 53
ENSG00000145495	5	10354418	10355393	976	H3K27cr_IP-vs-RIgG_IgG_peak_16294	4.0327	5.43868	1.94443	Promoter (<=1kb)	10354639	10390492	35854	1	ENST00000507863	0	MARCHF6	protein_coding	membrane associated ring-CH-type finger 6
ENSG00000145592	5	40834002	40835319	1318	H3K27cr_IP-vs-RIgG_IgG_peak_16425	4.21653	5.50769	1.95756	Promoter (<=1kb)	40825262	40835222	9961	2	ENST00000274242	0	RPL37	protein_coding	ribosomal protein L37
ENSG00000145626	5	35991500	35992727	1228	H3K27cr_IP-vs-RIgG_IgG_peak_16383	4.2653	5.58325	1.95756	Promoter (<=1kb)	35953108	35991605	38498	2	ENST00000515801	0	UGT3A1	protein_coding	UDP glycosyltransferase family 3 member A1
ENSG00000145708	5	76952340	76952921	582	H3K27cr_IP-vs-RIgG_IgG_peak_16627	4.03358	5.225	1.7807	Promoter (<=1kb)	76953045	76969471	16427	1	ENST00000274368	-124	CRHBP	protein_coding	corticotropin releasing hormone binding protein
ENSG00000145730	5	102864171	102865007	837	H3K27cr_IP-vs-RIgG_IgG_peak_16750	4.53834	6.74502	2.84337	Promoter (<=1kb)	102864537	102867388	2852	1	ENST00000511839	0	PAM	protein_coding	peptidylglycine alpha-amidating monooxygenase
ENSG00000145730	5	102865287	102865892	606	H3K27cr_IP-vs-RIgG_IgG_peak_16751	3.18771	4.67761	1.35889	Promoter (<=1kb)	102865310	102866280	971	1	ENST00000506006	0	PAM	protein_coding	peptidylglycine alpha-amidating monooxygenase
ENSG00000145730	5	102866413	102867140	728	H3K27cr_IP-vs-RIgG_IgG_peak_16752	5.37369	8.08092	3.87351	Promoter (<=1kb)	102866587	102946876	80290	1	ENST00000509636	0	PAM	protein_coding	peptidylglycine alpha-amidating monooxygenase
ENSG00000145730	5	102958117	102959692	1576	H3K27cr_IP-vs-RIgG_IgG_peak_16755	5.57521	8.71205	4.3895	Promoter (<=1kb)	102959997	102974837	14841	1	ENST00000505372	-305	PAM	protein_coding	peptidylglycine alpha-amidating monooxygenase
ENSG00000145741	5	73498964	73500386	1423	H3K27cr_IP-vs-RIgG_IgG_peak_16592	4.2653	5.58325	1.95756	Promoter (<=1kb)	73498510	73504403	5894	1	ENST00000507081	454	BTF3	protein_coding	basic transcription factor 3
ENSG00000145781	5	116084065	116084899	835	H3K27cr_IP-vs-RIgG_IgG_peak_16798	10.7215	22.6356	16.6287	Promoter (<=1kb)	116085016	116292718	207703	1	ENST00000507356	-117	COMMD10	protein_coding	COMM domain containing 10
ENSG00000145916	5	178131340	178131989	650	H3K27cr_IP-vs-RIgG_IgG_peak_17194	3.79137	4.66851	1.35508	Promoter (<=1kb)	178131035	178142613	11579	1	ENST00000508647	305	RMND5B	protein_coding	required for meiotic nuclear division 5 homolog B
ENSG00000146070	6	46733868	46734458	591	H3K27cr_IP-vs-RIgG_IgG_peak_17763	3.79137	4.66851	1.35508	Promoter (<=1kb)	46704201	46735375	31175	2	ENST00000274793	917	PLA2G7	protein_coding	phospholipase A2 group VII
ENSG00000146083	5	176538800	176539416	617	H3K27cr_IP-vs-RIgG_IgG_peak_17182	4.2653	5.58325	1.95756	Promoter (<=1kb)	176528958	176538025	9068	2	ENST00000513029	-775	RNF44	protein_coding	ring finger protein 44
ENSG00000146215	6	43309025	43309515	491	H3K27cr_IP-vs-RIgG_IgG_peak_17713	3.79137	4.66851	1.35508	Promoter (<=1kb)	43305472	43308826	3355	2	ENST00000372569	-199	CRIP3	protein_coding	cysteine rich protein 3
ENSG00000146216	6	43243909	43244314	406	H3K27cr_IP-vs-RIgG_IgG_peak_17710	3.79137	4.66851	1.35508	Promoter (<=1kb)	43243481	43288258	44778	1	ENST00000259750	428	TTBK1	protein_coding	tau tubulin kinase 1
ENSG00000146373	6	124963425	124963902	478	H3K27cr_IP-vs-RIgG_IgG_peak_18042	3.79137	4.66851	1.35508	Promoter (<=1kb)	124963308	125092633	129326	1	ENST00000519565	117	RNF217	protein_coding	ring finger protein 217
ENSG00000146409	6	132811917	132812983	1067	H3K27cr_IP-vs-RIgG_IgG_peak_18073	4.64922	6.40171	2.61331	Promoter (<=1kb)	132769383	132813329	43947	2	ENST00000650278	346	SLC18B1	protein_coding	solute carrier family 18 member B1
ENSG00000146425	6	158642567	158644119	1553	H3K27cr_IP-vs-RIgG_IgG_peak_18199	5.68706	8.5798	4.26889	Promoter (<=1kb)	158636474	158642788	6315	2	ENST00000367088	0	DYNLT1	protein_coding	dynein light chain Tctex-type 1
ENSG00000146425	6	158645527	158646073	547	H3K27cr_IP-vs-RIgG_IgG_peak_18200	3.79137	4.66851	1.35508	Promoter (<=1kb)	158636474	158644743	8270	2	ENST00000367089	-784	DYNLT1	protein_coding	dynein light chain Tctex-type 1
ENSG00000146457	6	159728177	159729444	1268	H3K27cr_IP-vs-RIgG_IgG_peak_18227	4.1843	5.4578	1.95209	Promoter (<=1kb)	159727588	159749415	21828	1	ENST00000337387	589	WTAP	protein_coding	WT1 associated protein
ENSG00000146463	1	35269418	35269877	460	H3K27cr_IP-vs-RIgG_IgG_peak_445	4.06016	5.266	1.81626	Promoter (<=1kb)	35269033	35359229	90197	1	ENST00000441447	385	ZMYM4	protein_coding	zinc finger MYM-type containing 4
ENSG00000146535	7	2761328	2761930	603	H3K27cr_IP-vs-RIgG_IgG_peak_18320	3.79137	4.66851	1.35508	Promoter (<=1kb)	2731351	2760452	29102	2	ENST00000485329	-876	GNA12	protein_coding	G protein subunit alpha 12
ENSG00000146555	7	4172133	4173591	1459	H3K27cr_IP-vs-RIgG_IgG_peak_18331	4.03358	5.225	1.7807	Promoter (<=1kb)	4174222	4179258	5037	1	ENST00000481856	-631	SDK1	protein_coding	sidekick cell adhesion molecule 1
ENSG00000146858	7	139034543	139035148	606	H3K27cr_IP-vs-RIgG_IgG_peak_18964	3.79137	4.66851	1.35508	Promoter (<=1kb)	139025706	139036042	10337	2	ENST00000275766	894	ZC3HAV1L	protein_coding	zinc finger CCCH-type containing, antiviral 1 like
ENSG00000146963	7	139358391	139358810	420	H3K27cr_IP-vs-RIgG_IgG_peak_18971	4.2653	5.58325	1.95756	Promoter (<=1kb)	139359512	139398624	39113	1	ENST00000608368	-702	LUC7L2	protein_coding	LUC7 like 2, pre-mRNA splicing factor
ENSG00000146966	7	140638998	140639991	994	H3K27cr_IP-vs-RIgG_IgG_peak_18980	3.79137	4.66851	1.35508	Promoter (<=1kb)	140602162	140640298	38137	2	ENST00000477488	307	DENND2A	protein_coding	DENN domain containing 2A
ENSG00000147050	X	44871593	44872193	601	H3K27cr_IP-vs-RIgG_IgG_peak_21061	3.79137	4.66851	1.35508	Promoter (<=1kb)	44873188	45112325	239138	1	ENST00000676062	-995	KDM6A	protein_coding	lysine demethylase 6A
ENSG00000147364	8	458238	458786	549	H3K27cr_IP-vs-RIgG_IgG_peak_19095	3.51259	4.61898	1.35508	Promoter (<=1kb)	458369	468014	9646	1	ENST00000519376	0	FBXO25	protein_coding	F-box protein 25
ENSG00000147669	8	100150592	100152525	1934	H3K27cr_IP-vs-RIgG_IgG_peak_19753	3.83273	4.91552	1.57094	Promoter (<=1kb)	100150623	100152209	1587	1	ENST00000522439	0	POLR2K	protein_coding	RNA polymerase II subunit K
ENSG00000147687	8	124538185	124538983	799	H3K27cr_IP-vs-RIgG_IgG_peak_19875	4.68445	6.70815	2.81236	Promoter (<=1kb)	124495518	124538469	42952	2	ENST00000521546	0	TATDN1	protein_coding	TatD DNase domain containing 1
ENSG00000147687	8	124539535	124539969	435	H3K27cr_IP-vs-RIgG_IgG_peak_19876	5.04194	7.85153	3.70369	Promoter (<=1kb)	124508618	124539458	30841	2	ENST00000523152	-77	TATDN1	protein_coding	TatD DNase domain containing 1
ENSG00000147689	8	123177634	123178555	922	H3K27cr_IP-vs-RIgG_IgG_peak_19856	4.2653	5.58325	1.95756	Promoter (<=1kb)	123178960	123180615	1656	1	ENST00000523819	-405	FAM83A	protein_coding	family with sequence similarity 83 member A
ENSG00000147799	8	144606173	144606645	473	H3K27cr_IP-vs-RIgG_IgG_peak_20269	3.88717	4.99935	1.62385	Promoter (<=1kb)	144529179	144605816	76638	2	ENST00000276826	-357	ARHGAP39	protein_coding	Rho GTPase activating protein 39
ENSG00000147853	9	4740033	4740473	441	H3K27cr_IP-vs-RIgG_IgG_peak_20309	3.79137	4.66851	1.35508	Promoter (<=1kb)	4709556	4741202	31647	2	ENST00000381809	729	AK3	protein_coding	adenylate kinase 3
ENSG00000148090	9	91360582	91361354	773	H3K27cr_IP-vs-RIgG_IgG_peak_20634	3.79137	4.66851	1.35508	Promoter (<=1kb)	91297991	91361887	63897	2	ENST00000478465	533	AUH	protein_coding	AU RNA binding methylglutaconyl-CoA hydratase
ENSG00000148120	9	94727248	94728189	942	H3K27cr_IP-vs-RIgG_IgG_peak_20657	3.79137	4.66851	1.35508	Promoter (<=1kb)	94726712	95087159	360448	1	ENST00000297979	536	AOPEP	protein_coding	aminopeptidase O (putative)
ENSG00000148120	9	95003369	95004371	1003	H3K27cr_IP-vs-RIgG_IgG_peak_20659	6.0467	9.80563	5.27448	Promoter (<=1kb)	95003917	95060987	57071	1	ENST00000478603	0	AOPEP	protein_coding	aminopeptidase O (putative)
ENSG00000148180	9	121280490	121281022	533	H3K27cr_IP-vs-RIgG_IgG_peak_20842	4.48176	6.13997	2.40754	Promoter (<=1kb)	121281472	121321311	39840	1	ENST00000483960	-450	GSN	protein_coding	gelsolin
ENSG00000148180	9	121286052	121287221	1170	H3K27cr_IP-vs-RIgG_IgG_peak_20843	4.91763	7.95575	3.78795	Promoter (<=1kb)	121286123	121312488	26366	1	ENST00000477104	0	GSN	protein_coding	gelsolin
ENSG00000148180	9	121287562	121289083	1522	H3K27cr_IP-vs-RIgG_IgG_peak_20844	4.31907	5.88604	2.21224	Promoter (<=1kb)	121286592	121332656	46065	1	ENST00000545652	970	GSN	protein_coding	gelsolin
ENSG00000148308	9	133056273	133056541	269	H3K27cr_IP-vs-RIgG_IgG_peak_20962	3.79137	4.66851	1.35508	Promoter (<=1kb)	133055859	133058130	2272	1	ENST00000489842	414	GTF3C5	protein_coding	general transcription factor IIIC subunit 5
ENSG00000148335	9	129608584	129610030	1447	H3K27cr_IP-vs-RIgG_IgG_peak_20936	4.2653	5.58325	1.95756	Promoter (<=1kb)	129608884	129635930	27047	1	ENST00000372486	0	NTMT1	protein_coding	N-terminal Xaa-Pro-Lys N-methyltransferase 1
ENSG00000148795	10	102830549	102831872	1324	H3K27cr_IP-vs-RIgG_IgG_peak_2737	4.7214	6.51473	2.66085	Promoter (<=1kb)	102830948	102831703	756	2	ENST00000469683	0	CYP17A1	protein_coding	cytochrome P450 family 17 subfamily A member 1
ENSG00000148908	10	119537261	119538235	975	H3K27cr_IP-vs-RIgG_IgG_peak_2949	4.0327	5.43868	1.94443	Promoter (<=1kb)	119499828	119536533	36706	2	ENST00000392865	-728	RGS10	protein_coding	regulator of G protein signaling 10
ENSG00000149182	11	47175778	47176214	437	H3K27cr_IP-vs-RIgG_IgG_peak_3517	4.2653	5.58325	1.95756	Promoter (<=1kb)	47173759	47176784	3026	2	ENST00000529439	570	ARFGAP2	protein_coding	ADP ribosylation factor GTPase activating protein 2
ENSG00000149257	11	75560798	75561774	977	H3K27cr_IP-vs-RIgG_IgG_peak_3772	3.79137	4.66851	1.35508	Promoter (<=1kb)	75562056	75572783	10728	1	ENST00000533603	-282	SERPINH1	protein_coding	serpin family H member 1
ENSG00000149289	11	110091926	110092569	644	H3K27cr_IP-vs-RIgG_IgG_peak_3925	3.86385	5.40084	1.91803	Promoter (<=1kb)	110093392	110171841	78450	1	ENST00000278590	-823	ZC3H12C	protein_coding	zinc finger CCCH-type containing 12C
ENSG00000149311	11	108223712	108224467	756	H3K27cr_IP-vs-RIgG_IgG_peak_3912	3.51259	4.61898	1.35508	Promoter (<=1kb)	108224078	108235743	11666	1	ENST00000601453	0	ATM	protein_coding	ATM serine/threonine kinase
ENSG00000149452	11	62994044	62994480	437	H3K27cr_IP-vs-RIgG_IgG_peak_3612	3.62943	4.60234	1.35508	Promoter (<=1kb)	62992825	62995457	2633	2	ENST00000451262	977	SLC22A8	protein_coding	solute carrier family 22 member 8
ENSG00000149474	20	18144185	18144542	358	H3K27cr_IP-vs-RIgG_IgG_peak_12709	3.79137	4.66851	1.35508	Promoter (<=1kb)	18145099	18188387	43289	1	ENST00000489634	-557	KAT14	protein_coding	lysine acetyltransferase 14
ENSG00000149480	11	62599735	62600919	1185	H3K27cr_IP-vs-RIgG_IgG_peak_3605	5.21314	7.54265	3.43763	Promoter (<=1kb)	62598289	62600346	2058	2	ENST00000532239	0	MTA2	protein_coding	metastasis associated 1 family member 2
ENSG00000149489	11	62611625	62612166	542	H3K27cr_IP-vs-RIgG_IgG_peak_3606	3.79137	4.66851	1.35508	Promoter (<=1kb)	62611722	62614471	2750	1	ENST00000525801	0	ROM1	protein_coding	retinal outer segment membrane protein 1
ENSG00000149506	11	60866345	60867212	868	H3K27cr_IP-vs-RIgG_IgG_peak_3580	4.2653	5.58325	1.95756	Promoter (<=1kb)	60867562	60875693	8132	1	ENST00000278853	-350	ZP1	protein_coding	zona pellucida glycoprotein 1
ENSG00000149527	1	2425785	2426409	625	H3K27cr_IP-vs-RIgG_IgG_peak_11	3.71938	4.55852	1.35508	Promoter (<=1kb)	2425980	2479804	53825	1	ENST00000609981	0	PLCH2	protein_coding	phospholipase C eta 2
ENSG00000149547	11	125569968	125570518	551	H3K27cr_IP-vs-RIgG_IgG_peak_4106	3.79137	4.66851	1.35508	Promoter (<=1kb)	125569859	125578191	8333	1	ENST00000527131	109	EI24	protein_coding	EI24 autophagy associated transmembrane protein
ENSG00000149633	20	38261195	38261826	632	H3K27cr_IP-vs-RIgG_IgG_peak_12995	5.68706	8.5798	4.26889	Promoter (<=1kb)	38225549	38260772	35224	2	ENST00000496900	-423	KIAA1755	protein_coding	KIAA1755
ENSG00000149651	20	45721739	45722155	417	H3K27cr_IP-vs-RIgG_IgG_peak_13123	3.51259	4.61898	1.35508	Promoter (<=1kb)	45722347	45725830	3484	1	ENST00000279058	-192	SPINT4	protein_coding	serine peptidase inhibitor, Kunitz type 4
ENSG00000149716	11	69673286	69673756	471	H3K27cr_IP-vs-RIgG_IgG_peak_3701	3.79137	4.66851	1.35508	Promoter (<=1kb)	69653173	69673295	20123	2	ENST00000569105	0	LTO1	protein_coding	LTO1 maturation factor of ABCE1
ENSG00000149923	16	30075053	30075565	513	H3K27cr_IP-vs-RIgG_IgG_peak_7948	3.79137	4.66851	1.35508	Promoter (<=1kb)	30075978	30084779	8802	1	ENST00000563732	-413	PPP4C	protein_coding	protein phosphatase 4 catalytic subunit
ENSG00000149948	12	65823303	65825005	1703	H3K27cr_IP-vs-RIgG_IgG_peak_4774	4.91763	7.95575	3.78795	Promoter (<=1kb)	65824460	65842917	18458	1	ENST00000537275	0	HMGA2	protein_coding	high mobility group AT-hook 2
ENSG00000149948	12	65826233	65830522	4290	H3K27cr_IP-vs-RIgG_IgG_peak_4775	4.62089	8.06067	3.87225	Promoter (<=1kb)	65828001	65963410	135410	1	ENST00000539662	0	HMGA2	protein_coding	high mobility group AT-hook 2
ENSG00000150093	10	32958790	32962344	3555	H3K27cr_IP-vs-RIgG_IgG_peak_2076	5.68706	8.5798	4.26889	Promoter (<=1kb)	32958486	32960503	2018	2	ENST00000439974	0	ITGB1	protein_coding	integrin subunit beta 1
ENSG00000150093	10	33005170	33005633	464	H3K27cr_IP-vs-RIgG_IgG_peak_2077	4.73922	6.54266	2.66085	Promoter (<=1kb)	32929824	33005792	75969	2	ENST00000475184	159	ITGB1	protein_coding	integrin subunit beta 1
ENSG00000150347	10	61900544	61902083	1540	H3K27cr_IP-vs-RIgG_IgG_peak_2248	3.79137	4.66851	1.35508	Promoter (<=1kb)	61901684	62025352	123669	1	ENST00000644638	0	ARID5B	protein_coding	AT-rich interaction domain 5B
ENSG00000150722	2	181953306	181957095	3790	H3K27cr_IP-vs-RIgG_IgG_peak_12148	4.31907	5.88604	2.21224	Promoter (<=1kb)	181954241	182117518	163278	1	ENST00000495820	0	PPP1R1C	protein_coding	protein phosphatase 1 regulatory inhibitor subunit 1C
ENSG00000150907	13	40562052	40562933	882	H3K27cr_IP-vs-RIgG_IgG_peak_5545	4.48176	6.13997	2.40754	Promoter (<=1kb)	40560759	40562764	2006	2	ENST00000473775	0	FOXO1	protein_coding	forkhead box O1
ENSG00000150967	12	122947917	122948630	714	H3K27cr_IP-vs-RIgG_IgG_peak_5186	4.2653	5.58325	1.95756	Promoter (<=1kb)	122944395	122948571	4177	2	ENST00000546077	0	ABCB9	protein_coding	ATP binding cassette subfamily B member 9
ENSG00000150967	12	122972645	122973185	541	H3K27cr_IP-vs-RIgG_IgG_peak_5187	4.2653	5.58325	1.95756	Promoter (<=1kb)	122972866	122973233	368	2	ENST00000622723	48	ABCB9	protein_coding	ATP binding cassette subfamily B member 9
ENSG00000150991	12	124914673	124918471	3799	H3K27cr_IP-vs-RIgG_IgG_peak_5207	4.04328	6.45364	2.6521	Promoter (<=1kb)	124911604	124915348	3745	2	ENST00000536769	0	UBC	protein_coding	ubiquitin C
ENSG00000151012	4	138242754	138243660	907	H3K27cr_IP-vs-RIgG_IgG_peak_16018	6.52494	10.9405	6.21228	Promoter (<=1kb)	138164097	138242349	78253	2	ENST00000280612	-405	SLC7A11	protein_coding	solute carrier family 7 member 11
ENSG00000151067	12	2607408	2608156	749	H3K27cr_IP-vs-RIgG_IgG_peak_4197	4.64922	6.40171	2.61331	Promoter (<=1kb)	2607880	2610699	2820	1	ENST00000496818	0	CACNA1C	protein_coding	calcium voltage-gated channel subunit alpha1 C
ENSG00000151135	12	106956956	106957429	474	H3K27cr_IP-vs-RIgG_IgG_peak_5010	3.79137	4.66851	1.35508	Promoter (<=1kb)	106956785	106971502	14718	1	ENST00000547081	171	TMEM263	protein_coding	transmembrane protein 263
ENSG00000151224	10	80275326	80275910	585	H3K27cr_IP-vs-RIgG_IgG_peak_2451	4.73922	6.54266	2.66085	Promoter (<=1kb)	80271820	80275479	3660	2	ENST00000485270	0	MAT1A	protein_coding	methionine adenosyltransferase 1A
ENSG00000151376	11	86672535	86673170	636	H3K27cr_IP-vs-RIgG_IgG_peak_3844	3.79137	4.66851	1.35508	Promoter (<=1kb)	86441110	86672636	231527	2	ENST00000543262	0	ME3	protein_coding	malic enzyme 3
ENSG00000151422	5	108747682	108748218	537	H3K27cr_IP-vs-RIgG_IgG_peak_16771	4.2653	5.58325	1.95756	Promoter (<=1kb)	108747841	108832924	85084	1	ENST00000509035	0	FER	protein_coding	FER tyrosine kinase
ENSG00000151465	10	12196044	12197138	1095	H3K27cr_IP-vs-RIgG_IgG_peak_1924	5.68706	8.5798	4.26889	Promoter (<=1kb)	12196130	12249706	53577	1	ENST00000455773	0	CDC123	protein_coding	cell division cycle 123
ENSG00000151553	10	114822715	114823308	594	H3K27cr_IP-vs-RIgG_IgG_peak_2878	4.56674	6.79087	2.87792	Promoter (<=1kb)	114821780	114864717	42938	1	ENST00000369248	935	FAM160B1	protein_coding	family with sequence similarity 160 member B1
ENSG00000151612	4	145862335	145862709	375	H3K27cr_IP-vs-RIgG_IgG_peak_16043	3.97178	5.12971	1.73592	Promoter (<=1kb)	145760765	145862006	101242	2	ENST00000671990	-329	ZNF827	protein_coding	zinc finger protein 827
ENSG00000151623	4	148368474	148368896	423	H3K27cr_IP-vs-RIgG_IgG_peak_16052	3.51259	4.61898	1.35508	Promoter (<=1kb)	148194771	148368470	173700	2	ENST00000504753	-4	NR3C2	protein_coding	nuclear receptor subfamily 3 group C member 2
ENSG00000151746	12	32367129	32367573	445	H3K27cr_IP-vs-RIgG_IgG_peak_4441	3.69116	4.51549	1.35508	Promoter (<=1kb)	32367534	32368062	529	1	ENST00000614004	0	BICD1	protein_coding	BICD cargo adaptor 1
ENSG00000151914	6	56841582	56842472	891	H3K27cr_IP-vs-RIgG_IgG_peak_17822	3.79137	4.66851	1.35508	Promoter (<=1kb)	56670488	56843146	172659	2	ENST00000521821	674	DST	protein_coding	dystonin
ENSG00000151914	6	56952252	56954271	2020	H3K27cr_IP-vs-RIgG_IgG_peak_17831	4.16014	5.87668	2.21224	Promoter (<=1kb)	56640467	56954628	314162	2	ENST00000449297	357	DST	protein_coding	dystonin
ENSG00000151917	6	57013221	57013781	561	H3K27cr_IP-vs-RIgG_IgG_peak_17832	3.79137	4.66851	1.35508	Promoter (<=1kb)	57013809	57018471	4663	1	ENST00000484701	-28	BEND6	protein_coding	BEN domain containing 6
ENSG00000151929	10	119652311	119652888	578	H3K27cr_IP-vs-RIgG_IgG_peak_2951	11.6231	24.1449	18.0673	Promoter (<=1kb)	119651380	119677819	26440	1	ENST00000369085	931	BAG3	protein_coding	BAG cochaperone 3
ENSG00000151929	10	119655826	119658293	2468	H3K27cr_IP-vs-RIgG_IgG_peak_2952	3.46567	4.96359	1.60647	Promoter (<=1kb)	119656610	119676707	20098	1	ENST00000450186	0	BAG3	protein_coding	BAG cochaperone 3
ENSG00000152133	2	37088025	37088480	456	H3K27cr_IP-vs-RIgG_IgG_peak_11343	4.2653	5.58325	1.95756	Promoter (<=1kb)	37088364	37094324	5961	1	ENST00000473067	0	GPATCH11	protein_coding	G-patch domain containing 11
ENSG00000152291	2	85328415	85329241	827	H3K27cr_IP-vs-RIgG_IgG_peak_11655	4.2653	5.58325	1.95756	Promoter (<=1kb)	85318020	85328296	10277	2	ENST00000282120	-119	TGOLN2	protein_coding	trans-golgi network protein 2
ENSG00000152292	2	85428327	85429240	914	H3K27cr_IP-vs-RIgG_IgG_peak_11656	3.79137	4.66851	1.35508	Promoter (<=1kb)	85429448	85437029	7582	1	ENST00000651736	-208	SH2D6	protein_coding	SH2 domain containing 6
ENSG00000152332	1	162498420	162499135	716	H3K27cr_IP-vs-RIgG_IgG_peak_1306	3.79137	4.66851	1.35508	Promoter (<=1kb)	162498085	162524054	25970	1	ENST00000282169	335	UHMK1	protein_coding	U2AF homology motif kinase 1
ENSG00000152492	3	191328688	191329076	389	H3K27cr_IP-vs-RIgG_IgG_peak_15300	3.636	4.43149	1.31879	Promoter (<=1kb)	191329085	191392175	63091	1	ENST00000392456	-9	CCDC50	protein_coding	coiled-coil domain containing 50
ENSG00000152520	13	28139590	28140045	456	H3K27cr_IP-vs-RIgG_IgG_peak_5407	3.79137	4.66851	1.35508	Promoter (<=1kb)	28139033	28295335	156303	1	ENST00000399613	557	PAN3	protein_coding	poly(A) specific ribonuclease subunit PAN3
ENSG00000152620	5	36242672	36244326	1655	H3K27cr_IP-vs-RIgG_IgG_peak_16387	3.79137	4.66851	1.35508	Promoter (<=1kb)	36194986	36242279	47294	2	ENST00000506945	-393	NADK2	protein_coding	NAD kinase 2, mitochondrial
ENSG00000152760	1	66775069	66775930	862	H3K27cr_IP-vs-RIgG_IgG_peak_788	3.91497	5.04218	1.6602	Promoter (<=1kb)	66775046	66775578	533	1	ENST00000448074	23	TCTEX1D1	protein_coding	Tctex1 domain containing 1
ENSG00000153064	4	101789524	101790606	1083	H3K27cr_IP-vs-RIgG_IgG_peak_15920	4.61395	6.34653	2.5722	Promoter (<=1kb)	101790607	102074810	284204	1	ENST00000428908	-1	BANK1	protein_coding	B cell scaffold protein with ankyrin repeats 1
ENSG00000153207	1	246930455	246931179	725	H3K27cr_IP-vs-RIgG_IgG_peak_1829	4.2653	5.58325	1.95756	Promoter (<=1kb)	246839098	246931363	92266	2	ENST00000366508	184	AHCTF1	protein_coding	AT-hook containing transcription factor 1
ENSG00000153234	2	156337971	156341575	3605	H3K27cr_IP-vs-RIgG_IgG_peak_12035	3.75448	5.69301	2.05124	Promoter (<=1kb)	156325098	156342348	17251	2	ENST00000409572	773	NR4A2	protein_coding	nuclear receptor subfamily 4 group A member 2
ENSG00000153234	2	156342936	156344038	1103	H3K27cr_IP-vs-RIgG_IgG_peak_12036	4.73922	6.54266	2.66085	Promoter (<=1kb)	156325098	156342348	17251	2	ENST00000409572	-588	NR4A2	protein_coding	nuclear receptor subfamily 4 group A member 2
ENSG00000153250	2	160494159	160494560	402	H3K27cr_IP-vs-RIgG_IgG_peak_12057	4.3813	5.98315	2.29774	Promoter (<=1kb)	160272151	160493807	221657	2	ENST00000348849	-352	RBMS1	protein_coding	RNA binding motif single stranded interacting protein 1
ENSG00000153303	6	168068217	168069279	1063	H3K27cr_IP-vs-RIgG_IgG_peak_18269	3.79137	4.66851	1.35508	Promoter (<=1kb)	168056989	168067523	10535	2	ENST00000336070	-694	FRMD1	protein_coding	FERM domain containing 1
ENSG00000153310	8	129938468	129939224	757	H3K27cr_IP-vs-RIgG_IgG_peak_20022	3.78195	5.04517	1.6602	Promoter (<=1kb)	129841484	129939694	98211	2	ENST00000522250	470	CYRIB	protein_coding	CYFIP related Rac1 interactor B
ENSG00000153310	8	130015417	130015884	468	H3K27cr_IP-vs-RIgG_IgG_peak_20026	3.75858	5.00835	1.63194	Promoter (<=1kb)	129841470	130016405	174936	2	ENST00000523509	521	CYRIB	protein_coding	CYFIP related Rac1 interactor B
ENSG00000153347	5	95393748	95394335	588	H3K27cr_IP-vs-RIgG_IgG_peak_16726	3.88717	4.99935	1.62385	Promoter (<=1kb)	95392852	95428732	35881	1	ENST00000503099	896	FAM81B	protein_coding	family with sequence similarity 81 member B
ENSG00000153551	3	32391153	32391569	417	H3K27cr_IP-vs-RIgG_IgG_peak_14480	4.2653	5.58325	1.95756	Promoter (<=1kb)	32391698	32454830	63133	1	ENST00000349718	-129	CMTM7	protein_coding	CKLF like MARVEL transmembrane domain containing 7
ENSG00000153558	3	33277885	33278414	530	H3K27cr_IP-vs-RIgG_IgG_peak_14487	3.79137	4.66851	1.35508	Promoter (<=1kb)	33278173	33359358	81186	1	ENST00000483037	0	FBXL2	protein_coding	F-box and leucine rich repeat protein 2
ENSG00000153560	3	33438530	33439542	1013	H3K27cr_IP-vs-RIgG_IgG_peak_14488	4.92993	7.09542	3.10604	Promoter (<=1kb)	33388339	33440010	51672	2	ENST00000447368	468	UBP1	protein_coding	upstream binding protein 1
ENSG00000153774	16	75303386	75307207	3822	H3K27cr_IP-vs-RIgG_IgG_peak_8281	4.56637	7.07181	3.10604	Promoter (<=1kb)	75293698	75306545	12848	2	ENST00000570103	0	CFDP1	protein_coding	craniofacial development protein 1
ENSG00000153823	2	229271657	229271963	307	H3K27cr_IP-vs-RIgG_IgG_peak_12391	3.79137	4.66851	1.35508	Promoter (<=1kb)	229023973	229271287	247315	2	ENST00000392055	-370	PID1	protein_coding	phosphotyrosine interaction domain containing 1
ENSG00000153885	19	33805966	33806566	601	H3K27cr_IP-vs-RIgG_IgG_peak_10822	4.21511	6.21938	2.46516	Promoter (<=1kb)	33806924	33811828	4905	1	ENST00000590385	-358	KCTD15	protein_coding	potassium channel tetramerization domain containing 15
ENSG00000153902	19	35132497	35133772	1276	H3K27cr_IP-vs-RIgG_IgG_peak_10845	4.2653	5.58325	1.95756	Promoter (<=1kb)	35124674	35133741	9068	2	ENST00000587780	0	LGI4	protein_coding	leucine rich repeat LGI family member 4
ENSG00000153944	17	57441298	57441824	527	H3K27cr_IP-vs-RIgG_IgG_peak_9340	4.2653	5.58325	1.95756	Promoter (<=1kb)	57440690	57675059	234370	1	ENST00000579505	608	MSI2	protein_coding	musashi RNA binding protein 2
ENSG00000154027	1	77280698	77281622	925	H3K27cr_IP-vs-RIgG_IgG_peak_815	3.75388	4.79409	1.46178	Promoter (<=1kb)	77282019	77559966	277948	1	ENST00000354567	-397	AK5	protein_coding	adenylate kinase 5
ENSG00000154102	16	85749843	85750348	506	H3K27cr_IP-vs-RIgG_IgG_peak_8408	3.79137	4.66851	1.35508	Promoter (<=1kb)	85707517	85750951	43435	2	ENST00000602675	603	C16orf74	protein_coding	chromosome 16 open reading frame 74
ENSG00000154133	11	124892436	124893568	1133	H3K27cr_IP-vs-RIgG_IgG_peak_4101	4.2653	5.58325	1.95756	Promoter (<=1kb)	124884218	124893025	8808	2	ENST00000534407	0	ROBO4	protein_coding	roundabout guidance receptor 4
ENSG00000154162	5	21888506	21888994	489	H3K27cr_IP-vs-RIgG_IgG_peak_16340	3.51259	4.61898	1.35508	Promoter (<=1kb)	21751695	21889847	138153	2	ENST00000521384	853	CDH12	protein_coding	cadherin 12
ENSG00000154165	3	98532386	98534190	1805	H3K27cr_IP-vs-RIgG_IgG_peak_14804	3.86385	5.40084	1.91803	Promoter (<=1kb)	98531978	98534681	2704	1	ENST00000284311	408	GPR15	protein_coding	G protein-coupled receptor 15
ENSG00000154222	1	52366689	52367075	387	H3K27cr_IP-vs-RIgG_IgG_peak_669	4.73922	6.54266	2.66085	Promoter (<=1kb)	52350593	52366193	15601	2	ENST00000371586	-496	CC2D1B	protein_coding	coiled-coil and C2 domain containing 1B
ENSG00000154358	1	228308538	228308912	375	H3K27cr_IP-vs-RIgG_IgG_peak_1725	3.79137	4.66851	1.35508	Promoter (<=1kb)	228309484	228316119	6636	1	ENST00000660857	-572	OBSCN	protein_coding	obscurin, cytoskeletal calmodulin and titin-interacting RhoGEF
ENSG00000154358	1	228339304	228339782	479	H3K27cr_IP-vs-RIgG_IgG_peak_1726	6.13382	9.94631	5.38715	Promoter (<=1kb)	228338890	228361213	22324	1	ENST00000664561	414	OBSCN	protein_coding	obscurin, cytoskeletal calmodulin and titin-interacting RhoGEF
ENSG00000154473	10	123155071	123155840	770	H3K27cr_IP-vs-RIgG_IgG_peak_3005	3.58118	4.94051	1.59458	Promoter (<=1kb)	123154859	123162693	7835	1	ENST00000407911	212	BUB3	protein_coding	BUB3 mitotic checkpoint protein
ENSG00000154548	6	89106716	89107323	608	H3K27cr_IP-vs-RIgG_IgG_peak_17926	3.66337	4.47316	1.35491	Promoter (<=1kb)	89098937	89105966	7030	2	ENST00000488604	-750	SRSF12	protein_coding	serine and arginine rich splicing factor 12
ENSG00000154640	21	17613704	17614497	794	H3K27cr_IP-vs-RIgG_IgG_peak_13436	3.79137	4.66851	1.35508	Promoter (<=1kb)	17609007	17612945	3939	2	ENST00000457956	-759	BTG3	protein_coding	BTG anti-proliferation factor 3
ENSG00000154645	21	17917179	17918342	1164	H3K27cr_IP-vs-RIgG_IgG_peak_13440	4.31907	5.88604	2.21224	Promoter (<=1kb)	17917340	18267373	350034	1	ENST00000400127	0	CHODL	protein_coding	chondrolectin
ENSG00000154721	21	25710388	25710818	431	H3K27cr_IP-vs-RIgG_IgG_peak_13470	3.67821	4.67752	1.35889	Promoter (<=1kb)	25711388	25714739	3352	1	ENST00000477351	-570	JAM2	protein_coding	junctional adhesion molecule 2
ENSG00000154723	21	25735902	25736900	999	H3K27cr_IP-vs-RIgG_IgG_peak_13472	4.2653	5.58325	1.95756	Promoter (<=1kb)	25724480	25735673	11194	2	ENST00000400093	-229	ATP5PF	protein_coding	ATP synthase peripheral stalk subunit F6
ENSG00000154727	21	25733322	25734409	1088	H3K27cr_IP-vs-RIgG_IgG_peak_13471	5.21314	7.54265	3.43763	Promoter (<=1kb)	25734570	25772460	37891	1	ENST00000354828	-161	GABPA	protein_coding	GA binding protein transcription factor subunit alpha
ENSG00000154764	3	13875366	13876019	654	H3K27cr_IP-vs-RIgG_IgG_peak_14417	4.2653	5.58325	1.95756	Promoter (<=1kb)	13863668	13875113	11446	2	ENST00000489346	-253	WNT7A	protein_coding	Wnt family member 7A
ENSG00000154945	17	50707868	50709258	1391	H3K27cr_IP-vs-RIgG_IgG_peak_9263	6.32267	11.7683	6.9168	Promoter (<=1kb)	50693198	50707914	14717	2	ENST00000285243	0	ANKRD40	protein_coding	ankyrin repeat domain 40
ENSG00000155034	7	5513848	5514688	841	H3K27cr_IP-vs-RIgG_IgG_peak_18336	3.79137	4.66851	1.35508	Promoter (<=1kb)	5475797	5513809	38013	2	ENST00000382368	-39	FBXL18	protein_coding	F-box and leucine rich repeat protein 18
ENSG00000155265	10	97866359	97866842	484	H3K27cr_IP-vs-RIgG_IgG_peak_2606	3.79137	4.66851	1.35508	Promoter (<=1kb)	97866231	97871580	5350	1	ENST00000423054	128	GOLGA7B	protein_coding	golgin A7 family member B
ENSG00000155269	4	8602282	8602693	412	H3K27cr_IP-vs-RIgG_IgG_peak_15454	3.79137	4.66851	1.35508	Promoter (<=1kb)	8601970	8619761	17792	1	ENST00000513120	312	GPR78	protein_coding	G protein-coupled receptor 78
ENSG00000155307	21	14641829	14642385	557	H3K27cr_IP-vs-RIgG_IgG_peak_13408	3.86385	5.40084	1.91803	Promoter (<=1kb)	14591930	14643133	51204	2	ENST00000435732	748	SAMSN1	protein_coding	SAM domain, SH3 domain and nuclear localization signals 1
ENSG00000155313	21	15730709	15731578	870	H3K27cr_IP-vs-RIgG_IgG_peak_13419	4.93746	7.38589	3.34416	Promoter (<=1kb)	15730025	15880069	150045	1	ENST00000400183	684	USP25	protein_coding	ubiquitin specific peptidase 25
ENSG00000155330	16	46829932	46830589	658	H3K27cr_IP-vs-RIgG_IgG_peak_7991	5.82149	9.10703	4.7077	Promoter (<=1kb)	46803003	46830759	27757	2	ENST00000564250	170	C16orf87	protein_coding	chromosome 16 open reading frame 87
ENSG00000155366	1	112705512	112706630	1119	H3K27cr_IP-vs-RIgG_IgG_peak_1026	5.21314	7.54265	3.43763	Promoter (<=1kb)	112701127	112707056	5930	2	ENST00000369633	426	RHOC	protein_coding	ras homolog family member C
ENSG00000155465	14	22815423	22816058	636	H3K27cr_IP-vs-RIgG_IgG_peak_5905	3.51259	4.61898	1.35508	Promoter (<=1kb)	22773222	22815435	42214	2	ENST00000674313	0	SLC7A7	protein_coding	solute carrier family 7 member 7
ENSG00000155886	9	19787381	19788118	738	H3K27cr_IP-vs-RIgG_IgG_peak_20356	3.69116	4.51549	1.35508	Promoter (<=1kb)	19515980	19786928	270949	2	ENST00000286344	-453	SLC24A2	protein_coding	solute carrier family 24 member 2
ENSG00000155893	3	141272926	141274018	1093	H3K27cr_IP-vs-RIgG_IgG_peak_15104	3.71938	4.55852	1.35508	Promoter (<=1kb)	141272665	141294040	21376	1	ENST00000508812	261	PXYLP1	protein_coding	2-phosphoxylose phosphatase 1
ENSG00000155926	8	133058728	133059688	961	H3K27cr_IP-vs-RIgG_IgG_peak_20064	3.97178	5.12971	1.73592	Promoter (<=1kb)	133050210	133060288	10079	2	ENST00000519504	600	SLA	protein_coding	Src like adaptor
ENSG00000155957	12	66170526	66171004	479	H3K27cr_IP-vs-RIgG_IgG_peak_4793	3.78195	5.04517	1.6602	Promoter (<=1kb)	66144749	66170072	25324	2	ENST00000556010	-454	TMBIM4	protein_coding	transmembrane BAX inhibitor motif containing 4
ENSG00000155970	8	17064487	17065074	588	H3K27cr_IP-vs-RIgG_IgG_peak_19220	3.79137	4.66851	1.35508	Promoter (<=1kb)	17064214	17090684	26471	1	ENST00000517447	273	MICU3	protein_coding	mitochondrial calcium uptake family member 3
ENSG00000155980	12	57583905	57584595	691	H3K27cr_IP-vs-RIgG_IgG_peak_4696	5.37811	8.08796	3.87351	Promoter (<=1kb)	57583101	57586633	3533	1	ENST00000675433	804	KIF5A	protein_coding	kinesin family member 5A
ENSG00000156218	15	83652393	83653179	787	H3K27cr_IP-vs-RIgG_IgG_peak_7477	3.79137	4.66851	1.35508	Promoter (<=1kb)	83654088	84039427	385340	1	ENST00000567476	-909	ADAMTSL3	protein_coding	ADAMTS like 3
ENSG00000156232	15	82808663	82809516	854	H3K27cr_IP-vs-RIgG_IgG_peak_7463	4.2653	5.58325	1.95756	Promoter (<=1kb)	82809628	82836108	26481	1	ENST00000286760	-112	WHAMM	protein_coding	WASP homolog associated with actin, golgi membranes and microtubules
ENSG00000156253	21	29020030	29021482	1453	H3K27cr_IP-vs-RIgG_IgG_peak_13487	4.48176	6.13997	2.40754	Promoter (<=1kb)	29008064	29019360	11297	2	ENST00000471269	-670	RWDD2B	protein_coding	RWD domain containing 2B
ENSG00000156265	21	29107740	29108203	464	H3K27cr_IP-vs-RIgG_IgG_peak_13488	5.18289	7.77728	3.63625	Promoter (<=1kb)	29109132	29175888	66757	1	ENST00000545939	-929	MAP3K7CL	protein_coding	MAP3K7 C-terminal like
ENSG00000156374	10	103351456	103351824	369	H3K27cr_IP-vs-RIgG_IgG_peak_2743	3.71938	4.55852	1.35508	Promoter (<=1kb)	103303128	103351144	48017	2	ENST00000647574	-312	PCGF6	protein_coding	polycomb group ring finger 6
ENSG00000156384	10	104116364	104121272	4909	H3K27cr_IP-vs-RIgG_IgG_peak_2784	5.11313	11.7086	6.87467	Promoter (<=1kb)	104122058	104123363	1306	1	ENST00000463224	-786	SFR1	protein_coding	SWI5 dependent homologous recombination repair protein 1
ENSG00000156384	10	104122739	104123714	976	H3K27cr_IP-vs-RIgG_IgG_peak_2785	4.37274	6.74935	2.84337	Promoter (<=1kb)	104122165	104126385	4221	1	ENST00000369727	574	SFR1	protein_coding	SWI5 dependent homologous recombination repair protein 1
ENSG00000156414	14	104049099	104049434	336	H3K27cr_IP-vs-RIgG_IgG_peak_6667	4.21653	5.50769	1.95756	Promoter (<=1kb)	104049418	104052665	3248	1	ENST00000462273	0	TDRD9	protein_coding	tudor domain containing 9
ENSG00000156469	8	96260764	96261181	418	H3K27cr_IP-vs-RIgG_IgG_peak_19717	4.28862	5.83851	2.18246	Promoter (<=1kb)	96258488	96261588	3101	2	ENST00000517720	407	MTERF3	protein_coding	mitochondrial transcription termination factor 3
ENSG00000156508	6	73521882	73522580	699	H3K27cr_IP-vs-RIgG_IgG_peak_17866	7.58275	13.048	8.00155	Promoter (<=1kb)	73519117	73521900	2784	2	ENST00000356303	0	EEF1A1	protein_coding	eukaryotic translation elongation factor 1 alpha 1
ENSG00000156535	6	73695396	73695787	392	H3K27cr_IP-vs-RIgG_IgG_peak_17873	4.03358	5.225	1.7807	Promoter (<=1kb)	73695785	73828316	132532	1	ENST00000422508	0	CD109	protein_coding	CD109 molecule
ENSG00000156587	11	57561441	57562133	693	H3K27cr_IP-vs-RIgG_IgG_peak_3545	4.2653	5.58325	1.95756	Promoter (<=1kb)	57552272	57560516	8245	2	ENST00000528275	-925	UBE2L6	protein_coding	ubiquitin conjugating enzyme E2 L6
ENSG00000156599	11	57668726	57670025	1300	H3K27cr_IP-vs-RIgG_IgG_peak_3548	3.51259	4.61898	1.35508	Promoter (<=1kb)	57668450	57672413	3964	1	ENST00000527090	276	ZDHHC5	protein_coding	zinc finger DHHC-type palmitoyltransferase 5
ENSG00000156639	6	37820276	37820967	692	H3K27cr_IP-vs-RIgG_IgG_peak_17612	3.79137	4.66851	1.35508	Promoter (<=1kb)	37819942	38116676	296735	1	ENST00000474522	334	ZFAND3	protein_coding	zinc finger AN1-type containing 3
ENSG00000156831	8	125122950	125131958	9009	H3K27cr_IP-vs-RIgG_IgG_peak_19889	3.76449	6.95553	3.01884	Promoter (<=1kb)	125124144	125367118	242975	1	ENST00000517315	0	NSMCE2	protein_coding	NSE2 (MMS21) homolog, SMC5-SMC6 complex SUMO ligase
ENSG00000156853	16	30608635	30609627	993	H3K27cr_IP-vs-RIgG_IgG_peak_7953	4.73922	6.54266	2.66085	Promoter (<=1kb)	30604783	30609485	4703	2	ENST00000564262	0	ZNF689	protein_coding	zinc finger protein 689
ENSG00000156860	16	30663213	30663707	495	H3K27cr_IP-vs-RIgG_IgG_peak_7954	3.79137	4.66851	1.35508	Promoter (<=1kb)	30664457	30670810	6354	1	ENST00000287468	-750	FBRS	protein_coding	fibrosin
ENSG00000156875	1	100038754	100039964	1211	H3K27cr_IP-vs-RIgG_IgG_peak_938	3.56055	4.6952	1.37077	Promoter (<=1kb)	100038095	100083377	45283	1	ENST00000370152	659	MFSD14A	protein_coding	major facilitator superfamily domain containing 14A
ENSG00000156886	16	31424555	31425741	1187	H3K27cr_IP-vs-RIgG_IgG_peak_7968	3.74803	4.60225	1.35508	Promoter (<=1kb)	31423942	31424715	774	1	ENST00000567308	613	ITGAD	protein_coding	integrin subunit alpha D
ENSG00000157168	8	32645356	32646384	1029	H3K27cr_IP-vs-RIgG_IgG_peak_19382	3.74803	4.60225	1.35508	Promoter (<=1kb)	32646958	32764418	117461	1	ENST00000651333	-574	NRG1	protein_coding	neuregulin 1
ENSG00000157184	1	53197163	53197731	569	H3K27cr_IP-vs-RIgG_IgG_peak_674	3.74803	4.60225	1.35508	Promoter (<=1kb)	53196903	53214170	17268	1	ENST00000638135	260	CPT2	protein_coding	carnitine palmitoyltransferase 2
ENSG00000157388	3	53665232	53665727	496	H3K27cr_IP-vs-RIgG_IgG_peak_14657	3.78195	5.04517	1.6602	Promoter (<=1kb)	53666363	53722458	56096	1	ENST00000481085	-636	CACNA1D	protein_coding	calcium voltage-gated channel subunit alpha1 D
ENSG00000157429	16	71480345	71481239	895	H3K27cr_IP-vs-RIgG_IgG_peak_8246	3.79137	4.66851	1.35508	Promoter (<=1kb)	71464555	71482136	17582	2	ENST00000567225	897	ZNF19	protein_coding	zinc finger protein 19
ENSG00000157538	21	37228229	37229695	1467	H3K27cr_IP-vs-RIgG_IgG_peak_13617	4.2653	5.58325	1.95756	Promoter (<=1kb)	37223420	37229483	6064	2	ENST00000497493	0	VPS26C	protein_coding	VPS26 endosomal protein sorting factor C
ENSG00000157538	21	37266351	37266855	505	H3K27cr_IP-vs-RIgG_IgG_peak_13619	3.79137	4.66851	1.35508	Promoter (<=1kb)	37261082	37267153	6072	2	ENST00000462467	298	VPS26C	protein_coding	VPS26 endosomal protein sorting factor C
ENSG00000157538	21	37268435	37269384	950	H3K27cr_IP-vs-RIgG_IgG_peak_13620	3.79137	4.66851	1.35508	Promoter (<=1kb)	37223420	37267919	44500	2	ENST00000399000	-516	VPS26C	protein_coding	VPS26 endosomal protein sorting factor C
ENSG00000157540	21	37365040	37365787	748	H3K27cr_IP-vs-RIgG_IgG_peak_13623	7.43876	12.8135	7.80021	Promoter (<=1kb)	37365573	37512054	146482	1	ENST00000646523	0	DYRK1A	protein_coding	dual specificity tyrosine phosphorylation regulated kinase 1A
ENSG00000157540	21	37368443	37369184	742	H3K27cr_IP-vs-RIgG_IgG_peak_13624	4.2653	5.58325	1.95756	Promoter (<=1kb)	37368059	37486493	118435	1	ENST00000426672	384	DYRK1A	protein_coding	dual specificity tyrosine phosphorylation regulated kinase 1A
ENSG00000157557	21	38807791	38809266	1476	H3K27cr_IP-vs-RIgG_IgG_peak_13658	3.79137	4.66851	1.35508	Promoter (<=1kb)	38808094	38824928	16835	1	ENST00000653642	0	ETS2	protein_coding	ETS proto-oncogene 2, transcription factor
ENSG00000157601	21	41421715	41422274	560	H3K27cr_IP-vs-RIgG_IgG_peak_13713	3.79137	4.66851	1.35508	Promoter (<=1kb)	41421329	41435935	14607	1	ENST00000413778	386	MX1	protein_coding	MX dynamin like GTPase 1
ENSG00000157654	9	109865281	109866431	1151	H3K27cr_IP-vs-RIgG_IgG_peak_20776	3.7798	4.83401	1.49576	Promoter (<=1kb)	109867031	109942773	75743	1	ENST00000497711	-600	PALM2AKAP2	protein_coding	PALM2 and AKAP2 fusion
ENSG00000157654	9	110046923	110047776	854	H3K27cr_IP-vs-RIgG_IgG_peak_20779	4.2653	5.58325	1.95756	Promoter (<=1kb)	110048598	110169909	121312	1	ENST00000434623	-822	PALM2AKAP2	protein_coding	PALM2 and AKAP2 fusion
ENSG00000157796	4	39228452	39229370	919	H3K27cr_IP-vs-RIgG_IgG_peak_15678	4.03358	5.225	1.7807	Promoter (<=1kb)	39228531	39240334	11804	1	ENST00000507228	0	WDR19	protein_coding	WD repeat domain 19
ENSG00000157823	15	89848861	89849356	496	H3K27cr_IP-vs-RIgG_IgG_peak_7527	3.79137	4.66851	1.35508	Promoter (<=1kb)	89835597	89849007	13411	2	ENST00000561410	0	AP3S2	protein_coding	adaptor related protein complex 3 subunit sigma 2
ENSG00000157911	1	2410516	2411095	580	H3K27cr_IP-vs-RIgG_IgG_peak_10	4.2653	5.58325	1.95756	Promoter (<=1kb)	2408604	2410836	2233	2	ENST00000502666	0	PEX10	protein_coding	peroxisomal biogenesis factor 10
ENSG00000157916	1	2392369	2392695	327	H3K27cr_IP-vs-RIgG_IgG_peak_9	4.03358	5.225	1.7807	Promoter (<=1kb)	2391890	2403751	11862	1	ENST00000378512	479	RER1	protein_coding	retention in endoplasmic reticulum sorting receptor 1
ENSG00000157985	2	235667425	235668647	1223	H3K27cr_IP-vs-RIgG_IgG_peak_12447	3.79137	4.66851	1.35508	Promoter (<=1kb)	235669604	236126554	456951	1	ENST00000409538	-957	AGAP1	protein_coding	ArfGAP with GTPase domain, ankyrin repeat and PH domain 1
ENSG00000158125	2	31384549	31385163	615	H3K27cr_IP-vs-RIgG_IgG_peak_11321	4.73922	6.54266	2.66085	Promoter (<=1kb)	31383082	31384395	1314	2	ENST00000476043	-154	XDH	protein_coding	xanthine dehydrogenase
ENSG00000158195	1	27489697	27490943	1247	H3K27cr_IP-vs-RIgG_IgG_peak_322	4.03358	5.225	1.7807	Promoter (<=1kb)	27404230	27490167	85938	2	ENST00000618852	0	WASF2	protein_coding	WASP family member 2
ENSG00000158234	3	138609482	138610340	859	H3K27cr_IP-vs-RIgG_IgG_peak_15074	4.73922	6.54266	2.66085	Promoter (<=1kb)	138609072	138633369	24298	1	ENST00000393034	410	FAIM	protein_coding	Fas apoptotic inhibitory molecule
ENSG00000158258	3	139933607	139934385	779	H3K27cr_IP-vs-RIgG_IgG_peak_15091	3.79137	4.66851	1.35508	Promoter (<=1kb)	139935185	140577397	642213	1	ENST00000458420	-800	CLSTN2	protein_coding	calsyntenin 2
ENSG00000158373	6	26158566	26158965	400	H3K27cr_IP-vs-RIgG_IgG_peak_17413	3.79137	4.66851	1.35508	Promoter (<=1kb)	26158146	26171349	13204	1	ENST00000289316	420	H2BC5	protein_coding	H2B clustered histone 5
ENSG00000158470	20	49714070	49715134	1065	H3K27cr_IP-vs-RIgG_IgG_peak_13184	4.22898	5.74542	2.09672	Promoter (<=1kb)	49632945	49713878	80934	2	ENST00000371711	-192	B4GALT5	protein_coding	beta-1,4-galactosyltransferase 5
ENSG00000158552	2	219208713	219209073	361	H3K27cr_IP-vs-RIgG_IgG_peak_12289	4.2653	5.58325	1.95756	Promoter (<=1kb)	219208458	219209648	1191	1	ENST00000425849	255	ZFAND2B	protein_coding	zinc finger AN1-type containing 2B
ENSG00000158555	11	75479580	75479996	417	H3K27cr_IP-vs-RIgG_IgG_peak_3769	4.2653	5.58325	1.95756	Promoter (<=1kb)	75434640	75479403	44764	2	ENST00000527820	-177	GDPD5	protein_coding	glycerophosphodiester phosphodiesterase domain containing 5
ENSG00000158615	1	204412095	204412571	477	H3K27cr_IP-vs-RIgG_IgG_peak_1555	5.21314	7.54265	3.43763	Promoter (<=1kb)	204403381	204411817	8437	2	ENST00000367188	-278	PPP1R15B	protein_coding	protein phosphatase 1 regulatory subunit 15B
ENSG00000158715	1	205660953	205661688	736	H3K27cr_IP-vs-RIgG_IgG_peak_1585	3.79137	4.66851	1.35508	Promoter (<=1kb)	205657851	205662668	4818	2	ENST00000460934	980	SLC45A3	protein_coding	solute carrier family 45 member 3
ENSG00000158769	1	161022035	161022900	866	H3K27cr_IP-vs-RIgG_IgG_peak_1290	3.79137	4.66851	1.35508	Promoter (<=1kb)	160995211	161021343	26133	2	ENST00000621309	-692	F11R	protein_coding	F11 receptor
ENSG00000158773	1	161042888	161043567	680	H3K27cr_IP-vs-RIgG_IgG_peak_1291	3.79137	4.66851	1.35508	Promoter (<=1kb)	161039855	161043359	3505	2	ENST00000368019	0	USF1	protein_coding	upstream transcription factor 1
ENSG00000158796	1	161132895	161134093	1199	H3K27cr_IP-vs-RIgG_IgG_peak_1294	4.03358	5.225	1.7807	Promoter (<=1kb)	161120977	161132688	11712	2	ENST00000545495	-207	DEDD	protein_coding	death effector domain containing
ENSG00000158865	16	24846816	24847495	680	H3K27cr_IP-vs-RIgG_IgG_peak_7873	4.2653	5.58325	1.95756	Promoter (<=1kb)	24846231	24911627	65397	1	ENST00000569071	585	SLC5A11	protein_coding	solute carrier family 5 member 11
ENSG00000158869	1	161216202	161217538	1337	H3K27cr_IP-vs-RIgG_IgG_peak_1296	3.79137	4.66851	1.35508	Promoter (<=1kb)	161215295	161219245	3951	1	ENST00000289902	907	FCER1G	protein_coding	Fc fragment of IgE receptor Ig
ENSG00000158985	5	131253883	131254262	380	H3K27cr_IP-vs-RIgG_IgG_peak_16826	3.79137	4.66851	1.35508	Promoter (<=1kb)	131253053	131255583	2531	1	ENST00000515533	830	CDC42SE2	protein_coding	CDC42 small effector 2
ENSG00000159131	21	33541420	33542014	595	H3K27cr_IP-vs-RIgG_IgG_peak_13549	3.51259	4.61898	1.35508	Promoter (<=1kb)	33531336	33542079	10744	2	ENST00000476524	65	GART	protein_coding	phosphoribosylglycinamide formyltransferase, phosphoribosylglycinamide synthetase, phosphoribosylaminoimidazole synthetase
ENSG00000159176	1	201505881	201506332	452	H3K27cr_IP-vs-RIgG_IgG_peak_1505	4.2653	5.58325	1.95756	Promoter (<=1kb)	201488051	201506703	18653	2	ENST00000529975	371	CSRP1	protein_coding	cysteine and glycine rich protein 1
ENSG00000159176	1	201508954	201509966	1013	H3K27cr_IP-vs-RIgG_IgG_peak_1506	3.79137	4.66851	1.35508	Promoter (<=1kb)	201483530	201509456	25927	2	ENST00000367306	0	CSRP1	protein_coding	cysteine and glycine rich protein 1
ENSG00000159184	17	48727120	48728030	911	H3K27cr_IP-vs-RIgG_IgG_peak_9175	3.46567	4.96359	1.60647	Promoter (<=1kb)	48724763	48728750	3988	2	ENST00000290295	720	HOXB13	protein_coding	homeobox B13
ENSG00000159202	17	48909265	48910305	1041	H3K27cr_IP-vs-RIgG_IgG_peak_9179	4.2653	5.58325	1.95756	Promoter (<=1kb)	48910348	48916123	5776	1	ENST00000511373	-43	UBE2Z	protein_coding	ubiquitin conjugating enzyme E2 Z
ENSG00000159208	1	150283671	150284070	400	H3K27cr_IP-vs-RIgG_IgG_peak_1136	4.31907	5.88604	2.21224	Promoter (<=1kb)	150283534	150286633	3100	1	ENST00000497211	137	CIART	protein_coding	circadian associated repressor of transcription
ENSG00000159216	21	34860368	34861228	861	H3K27cr_IP-vs-RIgG_IgG_peak_13570	3.74803	4.60225	1.35508	Promoter (<=1kb)	34856289	34859578	3290	2	ENST00000467577	-790	RUNX1	protein_coding	RUNX family transcription factor 1
ENSG00000159217	17	49024403	49026336	1934	H3K27cr_IP-vs-RIgG_IgG_peak_9180	3.97178	5.12971	1.73592	Promoter (<=1kb)	49026392	49038438	12047	1	ENST00000505562	-56	IGF2BP1	protein_coding	insulin like growth factor 2 mRNA binding protein 1
ENSG00000159248	15	34753653	34754227	575	H3K27cr_IP-vs-RIgG_IgG_peak_6818	4.48176	6.13997	2.40754	Promoter (<=1kb)	34751032	34754998	3967	2	ENST00000290374	771	GJD2	protein_coding	gap junction protein delta 2
ENSG00000159251	15	34791538	34792525	988	H3K27cr_IP-vs-RIgG_IgG_peak_6821	4.61976	6.606	2.71814	Promoter (<=1kb)	34791701	34792522	822	2	ENST00000560563	0	ACTC1	protein_coding	actin alpha cardiac muscle 1
ENSG00000159314	17	45406122	45406569	448	H3K27cr_IP-vs-RIgG_IgG_peak_9104	3.79137	4.66851	1.35508	Promoter (<=1kb)	45394943	45405934	10992	2	ENST00000528384	-188	ARHGAP27	protein_coding	Rho GTPase activating protein 27
ENSG00000159556	15	76336053	76336514	462	H3K27cr_IP-vs-RIgG_IgG_peak_7376	4.64922	6.40171	2.61331	Promoter (<=1kb)	76336773	76342475	5703	1	ENST00000290759	-259	ISL2	protein_coding	ISL LIM homeobox 2
ENSG00000159625	16	57703957	57704910	954	H3K27cr_IP-vs-RIgG_IgG_peak_8138	4.2653	5.58325	1.95756	Promoter (<=1kb)	57704907	57707861	2955	1	ENST00000564132	0	DRC7	protein_coding	dynein regulatory complex subunit 7
ENSG00000159640	17	63485622	63486172	551	H3K27cr_IP-vs-RIgG_IgG_peak_9470	4.2653	5.58325	1.95756	Promoter (<=1kb)	63486823	63493657	6835	1	ENST00000584865	-651	ACE	protein_coding	angiotensin I converting enzyme
ENSG00000159640	17	63489177	63490427	1251	H3K27cr_IP-vs-RIgG_IgG_peak_9471	5.21314	7.54265	3.43763	Promoter (<=1kb)	63489883	63497163	7281	1	ENST00000577418	0	ACE	protein_coding	angiotensin I converting enzyme
ENSG00000159640	17	63494494	63495389	896	H3K27cr_IP-vs-RIgG_IgG_peak_9472	3.88717	4.99935	1.62385	Promoter (<=1kb)	63494404	63497153	2750	1	ENST00000579409	90	ACE	protein_coding	angiotensin I converting enzyme
ENSG00000159685	3	126854177	126854574	398	H3K27cr_IP-vs-RIgG_IgG_peak_14993	4.03358	5.225	1.7807	Promoter (<=1kb)	126854864	126949879	95016	1	ENST00000515867	-290	CHCHD6	protein_coding	coiled-coil-helix-coiled-coil-helix domain containing 6
ENSG00000159714	16	67405258	67405921	664	H3K27cr_IP-vs-RIgG_IgG_peak_8185	3.79137	4.66851	1.35508	Promoter (<=1kb)	67395505	67404553	9049	2	ENST00000562122	-705	ZDHHC1	protein_coding	zinc finger DHHC-type containing 1
ENSG00000159784	7	143360233	143360652	420	H3K27cr_IP-vs-RIgG_IgG_peak_18991	3.79137	4.66851	1.35508	Promoter (<=1kb)	143353401	143359757	6357	2	ENST00000410085	-476	FAM131B	protein_coding	family with sequence similarity 131 member B
ENSG00000159788	4	3407626	3408282	657	H3K27cr_IP-vs-RIgG_IgG_peak_15375	3.79137	4.66851	1.35508	Promoter (<=1kb)	3407355	3414224	6870	1	ENST00000643191	271	RGS12	protein_coding	regulator of G protein signaling 12
ENSG00000159871	19	43800323	43800829	507	H3K27cr_IP-vs-RIgG_IgG_peak_10959	3.79137	4.66851	1.35508	Promoter (<=1kb)	43796959	43800029	3071	2	ENST00000594013	-294	LYPD5	protein_coding	LY6/PLAUR domain containing 5
ENSG00000160007	19	46918261	46918545	285	H3K27cr_IP-vs-RIgG_IgG_peak_10997	3.79137	4.66851	1.35508	Promoter (<=1kb)	46918676	47004307	85632	1	ENST00000614079	-131	ARHGAP35	protein_coding	Rho GTPase activating protein 35
ENSG00000160124	3	122382370	122382876	507	H3K27cr_IP-vs-RIgG_IgG_peak_14950	3.75388	4.79409	1.46178	Promoter (<=1kb)	122359788	122383227	23440	2	ENST00000479899	351	CCDC58	protein_coding	coiled-coil domain containing 58
ENSG00000160145	3	124094694	124095800	1107	H3K27cr_IP-vs-RIgG_IgG_peak_14964	4.34996	5.93425	2.25318	Promoter (<=1kb)	124094711	124721188	626478	1	ENST00000360013	0	KALRN	protein_coding	kalirin RhoGEF kinase
ENSG00000160145	3	124453839	124454714	876	H3K27cr_IP-vs-RIgG_IgG_peak_14971	5.11414	7.38616	3.34416	Promoter (<=1kb)	124455135	124462674	7540	1	ENST00000494648	-421	KALRN	protein_coding	kalirin RhoGEF kinase
ENSG00000160145	3	124676776	124677318	543	H3K27cr_IP-vs-RIgG_IgG_peak_14972	3.88717	4.99935	1.62385	Promoter (<=1kb)	124677340	124679749	2410	1	ENST00000462213	-22	KALRN	protein_coding	kalirin RhoGEF kinase
ENSG00000160345	9	135501643	135502370	728	H3K27cr_IP-vs-RIgG_IgG_peak_20996	3.79137	4.66851	1.35508	Promoter (<=1kb)	135495181	135501734	6554	2	ENST00000371791	0	C9orf116	protein_coding	chromosome 9 open reading frame 116
ENSG00000160469	19	55281177	55281785	609	H3K27cr_IP-vs-RIgG_IgG_peak_11087	4.2653	5.58325	1.95756	Promoter (<=1kb)	55282072	55312533	30462	1	ENST00000590333	-287	BRSK1	protein_coding	BR serine/threonine kinase 1
ENSG00000160551	17	29391338	29391799	462	H3K27cr_IP-vs-RIgG_IgG_peak_8850	4.2653	5.58325	1.95756	Promoter (<=1kb)	29390931	29544340	153410	1	ENST00000536202	407	TAOK1	protein_coding	TAO kinase 1
ENSG00000160593	11	118211640	118212149	510	H3K27cr_IP-vs-RIgG_IgG_peak_4007	4.2653	5.58325	1.95756	Promoter (<=1kb)	118205659	118212470	6812	2	ENST00000531536	321	JAML	protein_coding	junction adhesion molecule like
ENSG00000160691	1	154971235	154971980	746	H3K27cr_IP-vs-RIgG_IgG_peak_1198	3.71938	4.55852	1.35508	Promoter (<=1kb)	154962298	154970747	8450	2	ENST00000448116	-488	SHC1	protein_coding	SHC adaptor protein 1
ENSG00000160691	1	154973674	154973989	316	H3K27cr_IP-vs-RIgG_IgG_peak_1200	3.79137	4.66851	1.35508	Promoter (<=1kb)	154967670	154974336	6667	2	ENST00000412170	347	SHC1	protein_coding	SHC adaptor protein 1
ENSG00000160789	1	156098166	156098867	702	H3K27cr_IP-vs-RIgG_IgG_peak_1216	3.79137	4.66851	1.35508	Promoter (<=1kb)	156099034	156139293	40260	1	ENST00000675939	-167	LMNA	protein_coding	lamin A/C
ENSG00000160789	1	156120689	156124331	3643	H3K27cr_IP-vs-RIgG_IgG_peak_1219	4.73922	6.54266	2.66085	Promoter (<=1kb)	156123142	156134528	11387	1	ENST00000502357	0	LMNA	protein_coding	lamin A/C
ENSG00000160789	1	156125624	156126255	632	H3K27cr_IP-vs-RIgG_IgG_peak_1220	3.79137	4.66851	1.35508	Promoter (<=1kb)	156126160	156140013	13854	1	ENST00000448611	0	LMNA	protein_coding	lamin A/C
ENSG00000160801	3	46891519	46892004	486	H3K27cr_IP-vs-RIgG_IgG_peak_14588	4.2653	5.58325	1.95756	Promoter (<=1kb)	46892721	46898734	6014	1	ENST00000490109	-717	PTH1R	protein_coding	parathyroid hormone 1 receptor
ENSG00000160808	3	46863451	46864520	1070	H3K27cr_IP-vs-RIgG_IgG_peak_14586	4.73922	6.54266	2.66085	Promoter (<=1kb)	46857872	46863444	5573	2	ENST00000292327	-7	MYL3	protein_coding	myosin light chain 3
ENSG00000160838	1	156921190	156922278	1089	H3K27cr_IP-vs-RIgG_IgG_peak_1239	3.79137	4.66851	1.35508	Promoter (<=1kb)	156920912	156933088	12177	1	ENST00000490146	278	LRRC71	protein_coding	leucine rich repeat containing 71
ENSG00000160883	5	176890236	176890568	333	H3K27cr_IP-vs-RIgG_IgG_peak_17187	4.2653	5.58325	1.95756	Promoter (<=1kb)	176889661	176891391	1731	2	ENST00000504910	823	HK3	protein_coding	hexokinase 3
ENSG00000160948	8	144427187	144428355	1169	H3K27cr_IP-vs-RIgG_IgG_peak_20263	4.91763	7.95575	3.78795	Promoter (<=1kb)	144424965	144427294	2330	2	ENST00000531924	0	VPS28	protein_coding	VPS28 subunit of ESCRT-I
ENSG00000160972	8	144479277	144480177	901	H3K27cr_IP-vs-RIgG_IgG_peak_20265	3.79137	4.66851	1.35508	Promoter (<=1kb)	144478351	144496686	18336	1	ENST00000533088	926	PPP1R16A	protein_coding	protein phosphatase 1 regulatory subunit 16A
ENSG00000161021	5	179733733	179734179	447	H3K27cr_IP-vs-RIgG_IgG_peak_17208	3.79137	4.66851	1.35508	Promoter (<=1kb)	179732822	179777283	44462	1	ENST00000292599	911	MAML1	protein_coding	mastermind like transcriptional coactivator 1
ENSG00000161057	7	103344848	103345614	767	H3K27cr_IP-vs-RIgG_IgG_peak_18794	4.73922	6.54266	2.66085	Promoter (<=1kb)	103344914	103369395	24482	1	ENST00000435765	0	PSMC2	protein_coding	proteasome 26S subunit, ATPase 2
ENSG00000161204	3	184187155	184187665	511	H3K27cr_IP-vs-RIgG_IgG_peak_15254	4.2653	5.58325	1.95756	Promoter (<=1kb)	184188314	184189725	1412	1	ENST00000471226	-649	ABCF3	protein_coding	ATP binding cassette subfamily F member 3
ENSG00000161267	3	197513608	197514241	634	H3K27cr_IP-vs-RIgG_IgG_peak_15342	6.72264	11.2613	6.49128	Promoter (<=1kb)	197512222	197514395	2174	2	ENST00000455876	154	BDH1	protein_coding	3-hydroxybutyrate dehydrogenase 1
ENSG00000161298	19	36608914	36609581	668	H3K27cr_IP-vs-RIgG_IgG_peak_10863	4.03358	5.225	1.7807	Promoter (<=1kb)	36608420	36628270	19851	1	ENST00000435416	494	ZNF382	protein_coding	zinc finger protein 382
ENSG00000161381	17	39071165	39071656	492	H3K27cr_IP-vs-RIgG_IgG_peak_9010	4.2653	5.58325	1.95756	Promoter (<=1kb)	39067922	39070471	2550	2	ENST00000578277	-694	PLXDC1	protein_coding	plexin domain containing 1
ENSG00000161513	17	74873631	74874142	512	H3K27cr_IP-vs-RIgG_IgG_peak_9721	3.51259	4.61898	1.35508	Promoter (<=1kb)	74862542	74873031	10490	2	ENST00000442102	-600	FDXR	protein_coding	ferredoxin reductase
ENSG00000161642	12	54384689	54385299	611	H3K27cr_IP-vs-RIgG_IgG_peak_4659	4.2653	5.58325	1.95756	Promoter (<=1kb)	54369136	54384733	15598	2	ENST00000394313	0	ZNF385A	protein_coding	zinc finger protein 385A
ENSG00000161800	12	50024115	50025022	908	H3K27cr_IP-vs-RIgG_IgG_peak_4569	3.79137	4.66851	1.35508	Promoter (<=1kb)	49989164	50025400	36237	2	ENST00000454520	378	RACGAP1	protein_coding	Rac GTPase activating protein 1
ENSG00000161849	12	52383926	52384937	1012	H3K27cr_IP-vs-RIgG_IgG_peak_4611	3.79137	4.66851	1.35508	Promoter (<=1kb)	52377812	52385652	7841	2	ENST00000257951	715	KRT84	protein_coding	keratin 84
ENSG00000161896	6	33745472	33746044	573	H3K27cr_IP-vs-RIgG_IgG_peak_17542	4.03358	5.225	1.7807	Promoter (<=1kb)	33728270	33746848	18579	2	ENST00000634274	804	IP6K3	protein_coding	inositol hexakisphosphate kinase 3
ENSG00000161911	6	41155128	41155593	466	H3K27cr_IP-vs-RIgG_IgG_peak_17665	3.79137	4.66851	1.35508	Promoter (<=1kb)	41149342	41154337	4996	2	ENST00000373127	-791	TREML1	protein_coding	triggering receptor expressed on myeloid cells like 1
ENSG00000161970	17	8382313	8382834	522	H3K27cr_IP-vs-RIgG_IgG_peak_8633	4.2653	5.58325	1.95756	Promoter (<=1kb)	8377521	8382315	4795	2	ENST00000584906	0	RPL26	protein_coding	ribosomal protein L26
ENSG00000162006	16	778973	779347	375	H3K27cr_IP-vs-RIgG_IgG_peak_7629	3.79137	4.66851	1.35508	Promoter (<=1kb)	774188	778700	4513	2	ENST00000537221	-273	MSLNL	protein_coding	mesothelin like
ENSG00000162194	11	62671125	62671541	417	H3K27cr_IP-vs-RIgG_IgG_peak_3607	4.73922	6.54266	2.66085	Promoter (<=1kb)	62662848	62671540	8693	2	ENST00000532208	0	LBHD1	protein_coding	LBH domain containing 1
ENSG00000162300	11	65085935	65086367	433	H3K27cr_IP-vs-RIgG_IgG_peak_3637	4.1843	5.4578	1.95209	Promoter (<=1kb)	65086339	65087416	1078	1	ENST00000528123	0	ZFPL1	protein_coding	zinc finger protein like 1
ENSG00000162437	1	64745918	64746611	694	H3K27cr_IP-vs-RIgG_IgG_peak_764	3.79137	4.66851	1.35508	Promoter (<=1kb)	64745095	64833232	88138	1	ENST00000371072	823	RAVER2	protein_coding	ribonucleoprotein, PTB binding 2
ENSG00000162441	1	9941876	9942651	776	H3K27cr_IP-vs-RIgG_IgG_peak_104	3.88717	4.99935	1.62385	Promoter (<=1kb)	9929720	9942768	13049	2	ENST00000400903	117	LZIC	protein_coding	leucine zipper and CTNNBIP1 domain containing
ENSG00000162604	1	61724570	61726259	1690	H3K27cr_IP-vs-RIgG_IgG_peak_746	3.79137	4.66851	1.35508	Promoter (<=1kb)	61681046	61725141	44096	2	ENST00000606498	0	TM2D1	protein_coding	TM2 domain containing 1
ENSG00000162616	1	77979846	77980920	1075	H3K27cr_IP-vs-RIgG_IgG_peak_819	5.18289	7.77728	3.63625	Promoter (<=1kb)	77980184	78013355	33172	1	ENST00000426517	0	DNAJB4	protein_coding	DnaJ heat shock protein family (Hsp40) member B4
ENSG00000162645	1	89150435	89151168	734	H3K27cr_IP-vs-RIgG_IgG_peak_879	3.79137	4.66851	1.35508	Promoter (<=1kb)	89106132	89150456	44325	2	ENST00000464839	0	GBP2	protein_coding	guanylate binding protein 2
ENSG00000162729	1	160094101	160094835	735	H3K27cr_IP-vs-RIgG_IgG_peak_1271	3.86385	5.40084	1.91803	Promoter (<=1kb)	160093760	160095332	1573	2	ENST00000460351	497	IGSF8	protein_coding	immunoglobulin superfamily member 8
ENSG00000162735	1	160286305	160286951	647	H3K27cr_IP-vs-RIgG_IgG_peak_1278	4.03358	5.225	1.7807	Promoter (<=1kb)	160282071	160286348	4278	2	ENST00000533699	0	PEX19	protein_coding	peroxisomal biogenesis factor 19
ENSG00000162736	1	160343296	160344891	1596	H3K27cr_IP-vs-RIgG_IgG_peak_1279	4.03358	5.225	1.7807	Promoter (<=1kb)	160343316	160358952	15637	1	ENST00000368063	0	NCSTN	protein_coding	nicastrin
ENSG00000162738	1	160401471	160402012	542	H3K27cr_IP-vs-RIgG_IgG_peak_1281	4.1843	5.4578	1.95209	Promoter (<=1kb)	160400564	160428670	28107	1	ENST00000368061	907	VANGL2	protein_coding	VANGL planar cell polarity protein 2
ENSG00000162771	1	212623648	212624148	501	H3K27cr_IP-vs-RIgG_IgG_peak_1636	4.73922	6.54266	2.66085	Promoter (<=1kb)	212624474	212626775	2302	1	ENST00000294829	-326	FAM71A	protein_coding	family with sequence similarity 71 member A
ENSG00000162777	1	111202693	111203587	895	H3K27cr_IP-vs-RIgG_IgG_peak_987	3.79137	4.66851	1.35508	Promoter (<=1kb)	111195914	111204302	8389	2	ENST00000463713	715	DENND2D	protein_coding	DENN domain containing 2D
ENSG00000162804	2	241038090	241038592	503	H3K27cr_IP-vs-RIgG_IgG_peak_12497	4.92993	7.09542	3.10604	Promoter (<=1kb)	241037336	241050041	12706	1	ENST00000431690	754	SNED1	protein_coding	sushi, nidogen and EGF like domains 1
ENSG00000162819	1	222713692	222714319	628	H3K27cr_IP-vs-RIgG_IgG_peak_1663	4.2653	5.58325	1.95756	Promoter (<=1kb)	222713401	222727209	13809	1	ENST00000489191	291	BROX	protein_coding	BRO1 domain and CAAX motif containing
ENSG00000162873	1	205355482	205356054	573	H3K27cr_IP-vs-RIgG_IgG_peak_1577	3.79137	4.66851	1.35508	Promoter (<=1kb)	205337315	205356578	19264	2	ENST00000460687	524	KLHDC8A	protein_coding	kelch domain containing 8A
ENSG00000163002	2	183125051	183125733	683	H3K27cr_IP-vs-RIgG_IgG_peak_12157	3.79137	4.66851	1.35508	Promoter (<=1kb)	183124458	183133623	9166	1	ENST00000452137	593	NUP35	protein_coding	nucleoporin 35
ENSG00000163064	2	118844000	118845107	1108	H3K27cr_IP-vs-RIgG_IgG_peak_11876	4.48176	6.13997	2.40754	Promoter (<=1kb)	118843235	118844352	1118	2	ENST00000546667	0	EN1	protein_coding	engrailed homeobox 1
ENSG00000163191	1	152034897	152036290	1394	H3K27cr_IP-vs-RIgG_IgG_peak_1154	3.79137	4.66851	1.35508	Promoter (<=1kb)	152032506	152037004	4499	2	ENST00000271638	714	S100A11	protein_coding	S100 calcium binding protein A11
ENSG00000163191	1	152046325	152049026	2702	H3K27cr_IP-vs-RIgG_IgG_peak_1155	8.3686	15.1805	9.85192	Promoter (<=1kb)	152032506	152047907	15402	2	ENST00000478109	0	S100A11	protein_coding	S100 calcium binding protein A11
ENSG00000163217	2	68871726	68872435	710	H3K27cr_IP-vs-RIgG_IgG_peak_11544	4.19978	5.69982	2.05603	Promoter (<=1kb)	68860909	68871397	10489	2	ENST00000295379	-329	BMP10	protein_coding	bone morphogenetic protein 10
ENSG00000163220	1	153357830	153358445	616	H3K27cr_IP-vs-RIgG_IgG_peak_1168	4.2653	5.58325	1.95756	Promoter (<=1kb)	153357854	153361023	3170	1	ENST00000368738	0	S100A9	protein_coding	S100 calcium binding protein A9
ENSG00000163239	1	154533102	154533772	671	H3K27cr_IP-vs-RIgG_IgG_peak_1189	4.03358	5.225	1.7807	Promoter (<=1kb)	154534541	154547479	12939	1	ENST00000468714	-769	TDRD10	protein_coding	tudor domain containing 10
ENSG00000163293	4	47913097	47913778	682	H3K27cr_IP-vs-RIgG_IgG_peak_15706	3.79137	4.66851	1.35508	Promoter (<=1kb)	47914142	48025194	111053	1	ENST00000513724	-364	NIPAL1	protein_coding	NIPA like domain containing 1
ENSG00000163293	4	48017559	48018196	638	H3K27cr_IP-vs-RIgG_IgG_peak_15707	4.03358	5.225	1.7807	Promoter (<=1kb)	48016810	48035884	19075	1	ENST00000511852	749	NIPAL1	protein_coding	NIPA like domain containing 1
ENSG00000163354	1	155032349	155034065	1717	H3K27cr_IP-vs-RIgG_IgG_peak_1202	4.73922	6.54266	2.66085	Promoter (<=1kb)	155018520	155033781	15262	2	ENST00000485982	0	DCST2	protein_coding	DC-STAMP domain containing 2
ENSG00000163430	3	120398007	120399569	1563	H3K27cr_IP-vs-RIgG_IgG_peak_14937	3.62943	4.60234	1.35508	Promoter (<=1kb)	120396891	120400089	3199	2	ENST00000488318	520	FSTL1	protein_coding	follistatin like 1
ENSG00000163466	2	218218032	218218679	648	H3K27cr_IP-vs-RIgG_IgG_peak_12268	3.62943	4.60234	1.35508	Promoter (<=1kb)	218217455	218239195	21741	1	ENST00000465395	577	ARPC2	protein_coding	actin related protein 2/3 complex subunit 2
ENSG00000163468	1	156367567	156368590	1024	H3K27cr_IP-vs-RIgG_IgG_peak_1225	4.2653	5.58325	1.95756	Promoter (<=1kb)	156318870	156367859	48990	2	ENST00000413555	0	CCT3	protein_coding	chaperonin containing TCP1 subunit 3
ENSG00000163497	2	218982907	218983536	630	H3K27cr_IP-vs-RIgG_IgG_peak_12286	4.2653	5.58325	1.95756	Promoter (<=1kb)	218981958	218984475	2518	2	ENST00000470119	939	FEV	protein_coding	FEV transcription factor, ETS family member
ENSG00000163513	3	30605783	30606496	714	H3K27cr_IP-vs-RIgG_IgG_peak_14467	4.56637	7.07181	3.10604	Promoter (<=1kb)	30606601	30694142	87542	1	ENST00000295754	-105	TGFBR2	protein_coding	transforming growth factor beta receptor 2
ENSG00000163513	3	30680378	30680901	524	H3K27cr_IP-vs-RIgG_IgG_peak_14469	4.2653	5.58325	1.95756	Promoter (<=1kb)	30681220	30691926	10707	1	ENST00000672050	-319	TGFBR2	protein_coding	transforming growth factor beta receptor 2
ENSG00000163521	2	219238360	219239904	1545	H3K27cr_IP-vs-RIgG_IgG_peak_12291	4.2653	5.58325	1.95756	Promoter (<=1kb)	219236761	219240234	3474	2	ENST00000497855	330	GLB1L	protein_coding	galactosidase beta 1 like
ENSG00000163521	2	219244463	219245002	540	H3K27cr_IP-vs-RIgG_IgG_peak_12292	3.79137	4.66851	1.35508	Promoter (<=1kb)	219242814	219245406	2593	2	ENST00000428427	404	GLB1L	protein_coding	galactosidase beta 1 like
ENSG00000163527	3	31533954	31534637	684	H3K27cr_IP-vs-RIgG_IgG_peak_14477	4.21511	6.21938	2.46516	Promoter (<=1kb)	31533625	31617005	83381	1	ENST00000462235	329	STT3B	protein_coding	STT3 oligosaccharyltransferase complex catalytic subunit B
ENSG00000163531	1	204977961	204978393	433	H3K27cr_IP-vs-RIgG_IgG_peak_1565	3.79137	4.66851	1.35508	Promoter (<=1kb)	204979388	204984329	4942	1	ENST00000471392	-995	NFASC	protein_coding	neurofascin
ENSG00000163531	1	204979751	204980881	1131	H3K27cr_IP-vs-RIgG_IgG_peak_1566	3.79137	4.66851	1.35508	Promoter (<=1kb)	204979388	204984329	4942	1	ENST00000471392	363	NFASC	protein_coding	neurofascin
ENSG00000163531	1	204995832	204996416	585	H3K27cr_IP-vs-RIgG_IgG_peak_1567	4.2653	5.58325	1.95756	Promoter (<=1kb)	204997184	205018739	21556	1	ENST00000447819	-768	NFASC	protein_coding	neurofascin
ENSG00000163584	3	170868992	170869815	824	H3K27cr_IP-vs-RIgG_IgG_peak_15207	4.21511	6.21938	2.46516	Promoter (<=1kb)	170866264	170870033	3770	2	ENST00000466674	218	RPL22L1	protein_coding	ribosomal protein L22 like 1
ENSG00000163635	3	63862723	63863267	545	H3K27cr_IP-vs-RIgG_IgG_peak_14712	4.2653	5.58325	1.95756	Promoter (<=1kb)	63863155	63902202	39048	1	ENST00000643464	0	ATXN7	protein_coding	ataxin 7
ENSG00000163645	3	150682181	150683193	1013	H3K27cr_IP-vs-RIgG_IgG_peak_15143	3.79137	4.66851	1.35508	Promoter (<=1kb)	150659885	150682319	22435	2	ENST00000491716	0	ERICH6	protein_coding	glutamate rich 6
ENSG00000163681	3	57755318	57756072	755	H3K27cr_IP-vs-RIgG_IgG_peak_14684	3.60553	4.56548	1.35508	Promoter (<=1kb)	57755450	57757067	1618	1	ENST00000481846	0	SLMAP	protein_coding	sarcolemma associated protein
ENSG00000163694	4	40628936	40629571	636	H3K27cr_IP-vs-RIgG_IgG_peak_15690	3.79137	4.66851	1.35508	Promoter (<=1kb)	40542523	40629529	87007	2	ENST00000513044	0	RBM47	protein_coding	RNA binding motif protein 47
ENSG00000163697	4	41215019	41216098	1080	H3K27cr_IP-vs-RIgG_IgG_peak_15694	4.48176	6.13997	2.40754	Promoter (<=1kb)	40810027	41214618	404592	2	ENST00000295974	-401	APBB2	protein_coding	amyloid beta precursor protein binding family B member 2
ENSG00000163701	3	9909549	9910022	474	H3K27cr_IP-vs-RIgG_IgG_peak_14365	4.03358	5.225	1.7807	Promoter (<=1kb)	9910865	9911405	541	1	ENST00000483258	-843	IL17RE	protein_coding	interleukin 17 receptor E
ENSG00000163714	3	142999873	143000348	476	H3K27cr_IP-vs-RIgG_IgG_peak_15121	4.2653	5.58325	1.95756	Promoter (<=1kb)	143001168	143056500	55333	1	ENST00000488497	-820	U2SURP	protein_coding	U2 snRNP associated SURP domain containing
ENSG00000163714	3	143000772	143001393	622	H3K27cr_IP-vs-RIgG_IgG_peak_15122	4.2653	5.58325	1.95756	Promoter (<=1kb)	143001168	143056500	55333	1	ENST00000488497	0	U2SURP	protein_coding	U2 snRNP associated SURP domain containing
ENSG00000163803	2	28630775	28631563	789	H3K27cr_IP-vs-RIgG_IgG_peak_11294	3.79137	4.66851	1.35508	Promoter (<=1kb)	28630586	28643267	12682	1	ENST00000436775	189	PLB1	protein_coding	phospholipase B1
ENSG00000163808	3	44762075	44763445	1371	H3K27cr_IP-vs-RIgG_IgG_peak_14561	3.62943	4.60234	1.35508	Promoter (<=1kb)	44761862	44827490	65629	1	ENST00000481166	213	KIF15	protein_coding	kinesin family member 15
ENSG00000163811	2	28895327	28895808	482	H3K27cr_IP-vs-RIgG_IgG_peak_11298	4.2653	5.58325	1.95756	Promoter (<=1kb)	28895804	28914170	18367	1	ENST00000440983	0	WDR43	protein_coding	WD repeat domain 43
ENSG00000163812	3	44967554	44969036	1483	H3K27cr_IP-vs-RIgG_IgG_peak_14563	4.1843	5.4578	1.95209	Promoter (<=1kb)	44945168	44969931	24764	2	ENST00000478669	895	ZDHHC3	protein_coding	zinc finger DHHC-type palmitoyltransferase 3
ENSG00000163814	3	45146694	45147116	423	H3K27cr_IP-vs-RIgG_IgG_peak_14570	4.73922	6.54266	2.66085	Promoter (<=1kb)	45110216	45146422	36207	2	ENST00000425231	-272	CDCP1	protein_coding	CUB domain containing protein 1
ENSG00000163848	3	125358740	125359754	1015	H3K27cr_IP-vs-RIgG_IgG_peak_14981	3.79137	4.66851	1.35508	Promoter (<=1kb)	125313391	125357818	44428	2	ENST00000465763	-922	ZNF148	protein_coding	zinc finger protein 148
ENSG00000163877	1	37552975	37553792	818	H3K27cr_IP-vs-RIgG_IgG_peak_475	3.79137	4.66851	1.35508	Promoter (<=1kb)	37538008	37554248	16241	2	ENST00000468040	456	SNIP1	protein_coding	Smad nuclear interacting protein 1
ENSG00000163932	3	53162497	53163493	997	H3K27cr_IP-vs-RIgG_IgG_peak_14650	3.79137	4.66851	1.35508	Promoter (<=1kb)	53161521	53181267	19747	1	ENST00000487897	976	PRKCD	protein_coding	protein kinase C delta
ENSG00000163939	3	52678154	52679141	988	H3K27cr_IP-vs-RIgG_IgG_peak_14646	3.79137	4.66851	1.35508	Promoter (<=1kb)	52586430	52678567	92138	2	ENST00000446103	0	PBRM1	protein_coding	polybromo 1
ENSG00000163945	4	1347593	1348984	1392	H3K27cr_IP-vs-RIgG_IgG_peak_15358	3.79137	4.66851	1.35508	Promoter (<=1kb)	1347706	1386244	38539	1	ENST00000507531	0	UVSSA	protein_coding	UV stimulated scaffold protein A
ENSG00000164031	4	99945633	99946114	482	H3K27cr_IP-vs-RIgG_IgG_peak_15899	4.2653	5.58325	1.95756	Promoter (<=1kb)	99908729	99946558	37830	2	ENST00000426476	444	DNAJB14	protein_coding	DnaJ heat shock protein family (Hsp40) member B14
ENSG00000164049	3	48378940	48379540	601	H3K27cr_IP-vs-RIgG_IgG_peak_14596	3.79137	4.66851	1.35508	Promoter (<=1kb)	48379737	48401259	21523	1	ENST00000468158	-197	FBXW12	protein_coding	F-box and WD repeat domain containing 12
ENSG00000164051	3	48439505	48440141	637	H3K27cr_IP-vs-RIgG_IgG_peak_14599	4.03358	5.225	1.7807	Promoter (<=1kb)	48432164	48440081	7918	2	ENST00000447018	0	CCDC51	protein_coding	coiled-coil domain containing 51
ENSG00000164104	4	173332619	173333566	948	H3K27cr_IP-vs-RIgG_IgG_peak_16141	3.79137	4.66851	1.35508	Promoter (<=1kb)	173331701	173333672	1972	2	ENST00000438704	106	HMGB2	protein_coding	high mobility group box 2
ENSG00000164171	5	52987395	52988823	1429	H3K27cr_IP-vs-RIgG_IgG_peak_16456	5.66568	8.54573	4.26889	Promoter (<=1kb)	52989340	53090834	101495	1	ENST00000503810	-517	ITGA2	protein_coding	integrin subunit alpha 2
ENSG00000164199	5	90659054	90659697	644	H3K27cr_IP-vs-RIgG_IgG_peak_16705	3.79137	4.66851	1.35508	Promoter (<=1kb)	90658068	90718431	60364	1	ENST00000639473	986	ADGRV1	protein_coding	adhesion G protein-coupled receptor V1
ENSG00000164241	5	127072417	127073083	667	H3K27cr_IP-vs-RIgG_IgG_peak_16815	3.77712	4.64671	1.35508	Promoter (<=1kb)	127058753	127073389	14637	2	ENST00000515558	306	C5orf63	protein_coding	chromosome 5 open reading frame 63
ENSG00000164251	5	76819276	76819751	476	H3K27cr_IP-vs-RIgG_IgG_peak_16622	3.79137	4.66851	1.35508	Promoter (<=1kb)	76819030	76835315	16286	1	ENST00000296677	246	F2RL1	protein_coding	F2R like trypsin receptor 1
ENSG00000164284	5	149345825	149346475	651	H3K27cr_IP-vs-RIgG_IgG_peak_16988	4.1843	5.4578	1.95209	Promoter (<=1kb)	149345619	149354583	8965	1	ENST00000507562	206	GRPEL2	protein_coding	GrpE like 2, mitochondrial
ENSG00000164308	5	96877303	96877725	423	H3K27cr_IP-vs-RIgG_IgG_peak_16735	3.46567	4.96359	1.60647	Promoter (<=1kb)	96876506	96917932	41427	1	ENST00000379904	797	ERAP2	protein_coding	endoplasmic reticulum aminopeptidase 2
ENSG00000164308	5	96880424	96881497	1074	H3K27cr_IP-vs-RIgG_IgG_peak_16736	3.88717	4.99935	1.62385	Promoter (<=1kb)	96880933	96883825	2893	1	ENST00000507346	0	ERAP2	protein_coding	endoplasmic reticulum aminopeptidase 2
ENSG00000164327	5	39075143	39076003	861	H3K27cr_IP-vs-RIgG_IgG_peak_16413	4.92993	7.09542	3.10604	Promoter (<=1kb)	38980880	39074399	93520	2	ENST00000513566	-744	RICTOR	protein_coding	RPTOR independent companion of MTOR complex 2
ENSG00000164329	5	79613049	79613527	479	H3K27cr_IP-vs-RIgG_IgG_peak_16645	4.03358	5.225	1.7807	Promoter (<=1kb)	79612618	79623316	10699	1	ENST00000503620	431	TENT2	protein_coding	terminal nucleotidyltransferase 2
ENSG00000164331	5	73564246	73565072	827	H3K27cr_IP-vs-RIgG_IgG_peak_16593	3.88717	4.99935	1.62385	Promoter (<=1kb)	73562486	73565204	2719	2	ENST00000509433	132	ANKRA2	protein_coding	ankyrin repeat family A member 2
ENSG00000164332	5	159263769	159264243	475	H3K27cr_IP-vs-RIgG_IgG_peak_17061	4.2653	5.58325	1.95756	Promoter (<=1kb)	159263290	159286036	22747	1	ENST00000296786	479	UBLCP1	protein_coding	ubiquitin like domain containing CTD phosphatase 1
ENSG00000164398	5	131992529	131993971	1443	H3K27cr_IP-vs-RIgG_IgG_peak_16827	3.79137	4.66851	1.35508	Promoter (<=1kb)	131975409	131994176	18768	2	ENST00000651597	205	ACSL6	protein_coding	acyl-CoA synthetase long chain family member 6
ENSG00000164402	5	132775804	132776216	413	H3K27cr_IP-vs-RIgG_IgG_peak_16843	3.88717	4.99935	1.62385	Promoter (<=1kb)	132762603	132775966	13364	2	ENST00000453480	0	SEPTIN8	protein_coding	septin 8
ENSG00000164509	5	55880060	55880655	596	H3K27cr_IP-vs-RIgG_IgG_peak_16478	4.2653	5.58325	1.95756	Promoter (<=1kb)	55881204	55883117	1914	1	ENST00000651605	-549	IL31RA	protein_coding	interleukin 31 receptor A
ENSG00000164574	5	154402869	154403699	831	H3K27cr_IP-vs-RIgG_IgG_peak_17039	3.79137	4.66851	1.35508	Promoter (<=1kb)	154403777	154419033	15257	1	ENST00000517958	-78	GALNT10	protein_coding	polypeptide N-acetylgalactosaminyltransferase 10
ENSG00000164591	5	150660087	150661158	1072	H3K27cr_IP-vs-RIgG_IgG_peak_17022	4.03358	5.225	1.7807	Promoter (<=1kb)	150660882	150679365	18484	1	ENST00000297130	0	MYOZ3	protein_coding	myozenin 3
ENSG00000164591	5	150661759	150662320	562	H3K27cr_IP-vs-RIgG_IgG_peak_17023	3.79137	4.66851	1.35508	Promoter (<=1kb)	150661251	150679368	18118	1	ENST00000517768	508	MYOZ3	protein_coding	myozenin 3
ENSG00000164654	7	7567405	7568474	1070	H3K27cr_IP-vs-RIgG_IgG_peak_18344	4.12129	5.3604	1.89664	Promoter (<=1kb)	7567483	7572667	5185	1	ENST00000445169	0	MIOS	protein_coding	meiosis regulator for oocyte development
ENSG00000164659	7	87058395	87058668	274	H3K27cr_IP-vs-RIgG_IgG_peak_18734	3.79137	4.66851	1.35508	Promoter (<=1kb)	86891724	87059515	167792	2	ENST00000423294	847	ELAPOR2	protein_coding	endosome-lysosome associated apoptosis and autophagy regulator family member 2
ENSG00000164663	6	41896174	41896853	680	H3K27cr_IP-vs-RIgG_IgG_peak_17683	4.2653	5.58325	1.95756	Promoter (<=1kb)	41797645	41895361	97717	2	ENST00000373006	-813	USP49	protein_coding	ubiquitin specific peptidase 49
ENSG00000164815	7	104206871	104207600	730	H3K27cr_IP-vs-RIgG_IgG_peak_18796	3.79137	4.66851	1.35508	Promoter (<=1kb)	104167994	104207957	39964	2	ENST00000447452	357	ORC5	protein_coding	origin recognition complex subunit 5
ENSG00000164818	7	776899	777215	317	H3K27cr_IP-vs-RIgG_IgG_peak_18302	3.79137	4.66851	1.35508	Promoter (<=1kb)	778182	779984	1803	1	ENST00000486546	-967	DNAAF5	protein_coding	dynein axonemal assembly factor 5
ENSG00000164821	8	6938381	6939303	923	H3K27cr_IP-vs-RIgG_IgG_peak_19142	4.73922	6.54266	2.66085	Promoter (<=1kb)	6935820	6938306	2487	2	ENST00000297435	-75	DEFA4	protein_coding	defensin alpha 4
ENSG00000164823	8	89903201	89903873	673	H3K27cr_IP-vs-RIgG_IgG_peak_19663	3.42553	5.11008	1.71939	Promoter (<=1kb)	89902761	89921319	18559	1	ENST00000520659	440	OSGIN2	protein_coding	oxidative stress induced growth inhibitor family member 2
ENSG00000164938	8	94948043	94948503	461	H3K27cr_IP-vs-RIgG_IgG_peak_19704	4.03026	5.21989	1.7807	Promoter (<=1kb)	94925972	94949366	23395	2	ENST00000448464	863	TP53INP1	protein_coding	tumor protein p53 inducible nuclear protein 1
ENSG00000164951	8	93854989	93860692	5704	H3K27cr_IP-vs-RIgG_IgG_peak_19682	8.00208	19.3926	13.6065	Promoter (<=1kb)	93857807	93921348	63542	1	ENST00000523021	0	PDP1	protein_coding	pyruvate dehyrogenase phosphatase catalytic subunit 1
ENSG00000164951	8	93917809	93919178	1370	H3K27cr_IP-vs-RIgG_IgG_peak_19693	4.9097	8.9037	4.54107	Promoter (<=1kb)	93918910	93922757	3848	1	ENST00000518827	0	PDP1	protein_coding	pyruvate dehyrogenase phosphatase catalytic subunit 1
ENSG00000164951	8	93919795	93922055	2261	H3K27cr_IP-vs-RIgG_IgG_peak_19694	5.26889	8.8691	4.5197	Promoter (<=1kb)	93919879	93922500	2622	1	ENST00000521144	0	PDP1	protein_coding	pyruvate dehyrogenase phosphatase catalytic subunit 1
ENSG00000164953	8	93753322	93754103	782	H3K27cr_IP-vs-RIgG_IgG_peak_19673	4.00614	5.3971	1.91803	Promoter (<=1kb)	93754844	93787931	33088	1	ENST00000452276	-741	TMEM67	protein_coding	transmembrane protein 67
ENSG00000165091	9	72578228	72579803	1576	H3K27cr_IP-vs-RIgG_IgG_peak_20522	4.37792	6.22323	2.46778	Promoter (<=1kb)	72577939	72830511	252573	1	ENST00000645773	289	TMC1	protein_coding	transmembrane channel like 1
ENSG00000165102	8	43182003	43183209	1207	H3K27cr_IP-vs-RIgG_IgG_peak_19463	4.2653	5.58325	1.95756	Promoter (<=1kb)	43182200	43194151	11952	1	ENST00000520678	0	HGSNAT	protein_coding	heparan-alpha-glucosaminide N-acetyltransferase
ENSG00000165119	9	83978577	83979407	831	H3K27cr_IP-vs-RIgG_IgG_peak_20564	4.73922	6.54266	2.66085	Promoter (<=1kb)	83968197	83978452	10256	2	ENST00000351839	-125	HNRNPK	protein_coding	heterogeneous nuclear ribonucleoprotein K
ENSG00000165322	10	31925314	31928228	2915	H3K27cr_IP-vs-RIgG_IgG_peak_2068	6.04399	9.4636	5.01374	Promoter (<=1kb)	31805437	31928814	123378	2	ENST00000375250	586	ARHGAP12	protein_coding	Rho GTPase activating protein 12
ENSG00000165376	X	106917525	106917909	385	H3K27cr_IP-vs-RIgG_IgG_peak_21101	3.79137	4.66851	1.35508	Promoter (<=1kb)	106918360	106930859	12500	1	ENST00000540876	-451	CLDN2	protein_coding	claudin 2
ENSG00000165410	14	34713450	34714156	707	H3K27cr_IP-vs-RIgG_IgG_peak_6013	4.2653	5.58325	1.95756	Promoter (<=1kb)	34710382	34713817	3436	2	ENST00000341223	0	CFL2	protein_coding	cofilin 2
ENSG00000165449	10	59708307	59708815	509	H3K27cr_IP-vs-RIgG_IgG_peak_2238	4.2653	5.58325	1.95756	Promoter (<=1kb)	59684098	59709522	25425	2	ENST00000490066	707	SLC16A9	protein_coding	solute carrier family 16 member 9
ENSG00000165494	11	83157634	83158542	909	H3K27cr_IP-vs-RIgG_IgG_peak_3829	3.79137	4.66851	1.35508	Promoter (<=1kb)	83157160	83158879	1720	1	ENST00000624931	474	PCF11	protein_coding	PCF11 cleavage and polyadenylation factor subunit
ENSG00000165494	11	83170612	83171644	1033	H3K27cr_IP-vs-RIgG_IgG_peak_3830	4.03358	5.225	1.7807	Promoter (<=1kb)	83171251	83181927	10677	1	ENST00000530906	0	PCF11	protein_coding	PCF11 cleavage and polyadenylation factor subunit
ENSG00000165502	14	49619597	49620733	1137	H3K27cr_IP-vs-RIgG_IgG_peak_6096	5.21314	7.54265	3.43763	Promoter (<=1kb)	49618530	49620626	2097	2	ENST00000298289	0	RPL36AL	protein_coding	ribosomal protein L36a like
ENSG00000165633	10	49114128	49114652	525	H3K27cr_IP-vs-RIgG_IgG_peak_2195	3.79137	4.66851	1.35508	Promoter (<=1kb)	49102172	49115509	13338	2	ENST00000298454	857	VSTM4	protein_coding	V-set and transmembrane domain containing 4
ENSG00000165637	10	75211274	75212071	798	H3K27cr_IP-vs-RIgG_IgG_peak_2384	3.88717	4.99935	1.62385	Promoter (<=1kb)	75211456	75219196	7741	1	ENST00000413289	0	VDAC2	protein_coding	voltage dependent anion channel 2
ENSG00000165671	5	177135885	177136261	377	H3K27cr_IP-vs-RIgG_IgG_peak_17189	4.1843	5.4578	1.95209	Promoter (<=1kb)	177135167	177210453	75287	1	ENST00000638627	718	NSD1	protein_coding	nuclear receptor binding SET domain protein 1
ENSG00000165672	10	119169366	119170008	643	H3K27cr_IP-vs-RIgG_IgG_peak_2930	4.16014	5.87668	2.21224	Promoter (<=1kb)	119168069	119170988	2920	2	ENST00000494433	980	PRDX3	protein_coding	peroxiredoxin 3
ENSG00000165699	9	132904858	132905564	707	H3K27cr_IP-vs-RIgG_IgG_peak_20960	3.83273	4.91552	1.57094	Promoter (<=1kb)	132891348	132905621	14274	2	ENST00000643625	57	TSC1	protein_coding	TSC complex subunit 1
ENSG00000165702	9	132949003	132949470	468	H3K27cr_IP-vs-RIgG_IgG_peak_20961	4.2653	5.58325	1.95756	Promoter (<=1kb)	132949690	132951553	1864	1	ENST00000524638	-220	GFI1B	protein_coding	growth factor independent 1B transcriptional repressor
ENSG00000165732	10	68957016	68957705	690	H3K27cr_IP-vs-RIgG_IgG_peak_2295	3.79137	4.66851	1.35508	Promoter (<=1kb)	68956440	68985067	28628	1	ENST00000620315	576	DDX21	protein_coding	DExD-box helicase 21
ENSG00000165804	14	21104588	21105082	495	H3K27cr_IP-vs-RIgG_IgG_peak_5882	4.03358	5.225	1.7807	Promoter (<=1kb)	21090082	21104722	14641	2	ENST00000451119	0	ZNF219	protein_coding	zinc finger protein 219
ENSG00000165934	14	92122487	92123002	516	H3K27cr_IP-vs-RIgG_IgG_peak_6520	4.2653	5.58325	1.95756	Promoter (<=1kb)	92121985	92135432	13448	1	ENST00000554290	502	CPSF2	protein_coding	cleavage and polyadenylation specific factor 2
ENSG00000166012	11	93739266	93741628	2363	H3K27cr_IP-vs-RIgG_IgG_peak_3866	4.33209	7.24346	3.21809	Promoter (<=1kb)	93729948	93741494	11547	2	ENST00000323981	0	TAF1D	protein_coding	TATA-box binding protein associated factor, RNA polymerase I subunit D
ENSG00000166033	10	122505123	122505777	655	H3K27cr_IP-vs-RIgG_IgG_peak_2986	5.21314	7.54265	3.43763	Promoter (<=1kb)	122506691	122514907	8217	1	ENST00000420892	-914	HTRA1	protein_coding	HtrA serine peptidase 1
ENSG00000166135	10	100528279	100529162	884	H3K27cr_IP-vs-RIgG_IgG_peak_2652	4.21511	6.21938	2.46516	Promoter (<=1kb)	100529072	100546581	17510	1	ENST00000533589	0	HIF1AN	protein_coding	hypoxia inducible factor 1 subunit alpha inhibitor
ENSG00000166147	15	48467298	48467970	673	H3K27cr_IP-vs-RIgG_IgG_peak_7003	3.74803	4.60225	1.35508	Promoter (<=1kb)	48410074	48467991	57918	2	ENST00000559133	21	FBN1	protein_coding	fibrillin 1
ENSG00000166260	17	54967676	54968133	458	H3K27cr_IP-vs-RIgG_IgG_peak_9296	3.72831	4.75471	1.42563	Promoter (<=1kb)	54951902	54968653	16752	2	ENST00000576370	520	COX11	protein_coding	cytochrome c oxidase copper chaperone COX11
ENSG00000166262	15	49620129	49621027	899	H3K27cr_IP-vs-RIgG_IgG_peak_7012	3.71938	4.55852	1.35508	Promoter (<=1kb)	49326970	49620818	293849	2	ENST00000299338	0	FAM227B	protein_coding	family with sequence similarity 227 member B
ENSG00000166263	17	54969415	54970118	704	H3K27cr_IP-vs-RIgG_IgG_peak_9297	4.43598	6.31528	2.54297	Promoter (<=1kb)	54968795	55044776	75982	1	ENST00000398391	620	STXBP4	protein_coding	syntaxin binding protein 4
ENSG00000166272	10	102742807	102743444	638	H3K27cr_IP-vs-RIgG_IgG_peak_2734	3.7798	4.83401	1.49576	Promoter (<=1kb)	102743948	102816262	72315	1	ENST00000448841	-504	WBP1L	protein_coding	WW domain binding protein 1 like
ENSG00000166272	10	102776394	102776679	286	H3K27cr_IP-vs-RIgG_IgG_peak_2736	3.95405	5.3155	1.85957	Promoter (<=1kb)	102776249	102816267	40019	1	ENST00000369889	145	WBP1L	protein_coding	WW domain binding protein 1 like
ENSG00000166278	6	31919391	31919951	561	H3K27cr_IP-vs-RIgG_IgG_peak_17508	3.79137	4.66851	1.35508	Promoter (<=1kb)	31919941	31937459	17519	1	ENST00000411571	0	C2	protein_coding	complement C2
ENSG00000166313	11	6397056	6397491	436	H3K27cr_IP-vs-RIgG_IgG_peak_3164	3.71938	4.55852	1.35508	Promoter (<=1kb)	6395125	6396574	1450	2	ENST00000526240	-482	APBB1	protein_coding	amyloid beta precursor protein binding family B member 1
ENSG00000166317	10	73650264	73651269	1006	H3K27cr_IP-vs-RIgG_IgG_peak_2369	3.88717	4.99935	1.62385	Promoter (<=1kb)	73644881	73651029	6149	2	ENST00000372873	0	SYNPO2L	protein_coding	synaptopodin 2 like
ENSG00000166321	10	73109924	73110431	508	H3K27cr_IP-vs-RIgG_IgG_peak_2364	3.51259	4.61898	1.35508	Promoter (<=1kb)	73110375	73126657	16283	1	ENST00000617744	0	NUDT13	protein_coding	nudix hydrolase 13
ENSG00000166333	11	6604195	6605154	960	H3K27cr_IP-vs-RIgG_IgG_peak_3170	3.79137	4.66851	1.35508	Promoter (<=1kb)	6604272	6604874	603	1	ENST00000627400	0	ILK	protein_coding	integrin linked kinase
ENSG00000166377	18	79069923	79070507	585	H3K27cr_IP-vs-RIgG_IgG_peak_10514	3.79137	4.66851	1.35508	Promoter (<=1kb)	79069482	79143859	74378	1	ENST00000591464	441	ATP9B	protein_coding	ATPase phospholipid transporting 9B (putative)
ENSG00000166387	11	7539630	7540029	400	H3K27cr_IP-vs-RIgG_IgG_peak_3181	3.79137	4.66851	1.35508	Promoter (<=1kb)	7539178	7565698	26521	1	ENST00000526046	452	PPFIBP2	protein_coding	PPFIA binding protein 2
ENSG00000166415	15	53683410	53683994	585	H3K27cr_IP-vs-RIgG_IgG_peak_7068	3.79137	4.66851	1.35508	Promoter (<=1kb)	53665692	53684627	18936	2	ENST00000567575	633	WDR72	protein_coding	WD repeat domain 72
ENSG00000166428	14	104929815	104930919	1105	H3K27cr_IP-vs-RIgG_IgG_peak_6678	3.79137	4.66851	1.35508	Promoter (<=1kb)	104930621	104932177	1557	1	ENST00000472702	0	PLD4	protein_coding	phospholipase D family member 4
ENSG00000166439	11	74748370	74748806	437	H3K27cr_IP-vs-RIgG_IgG_peak_3761	5.68706	8.5798	4.26889	Promoter (<=1kb)	74748849	74842413	93565	1	ENST00000299563	-43	RNF169	protein_coding	ring finger protein 169
ENSG00000166444	11	8711810	8712267	458	H3K27cr_IP-vs-RIgG_IgG_peak_3194	4.73922	6.54266	2.66085	Promoter (<=1kb)	8707103	8712720	5618	2	ENST00000530338	453	DENND2B	protein_coding	DENN domain containing 2B
ENSG00000166444	11	8766482	8767534	1053	H3K27cr_IP-vs-RIgG_IgG_peak_3195	3.85976	4.95714	1.60647	Promoter (<=1kb)	8707206	8766704	59499	2	ENST00000532734	0	DENND2B	protein_coding	DENN domain containing 2B
ENSG00000166451	16	81005840	81006341	502	H3K27cr_IP-vs-RIgG_IgG_peak_8296	3.69116	4.51549	1.35508	Promoter (<=1kb)	81006498	81029322	22825	1	ENST00000305850	-157	CENPN	protein_coding	centromere protein N
ENSG00000166471	11	9315143	9315830	688	H3K27cr_IP-vs-RIgG_IgG_peak_3205	3.86385	5.40084	1.91803	Promoter (<=1kb)	9280654	9314636	33983	2	ENST00000524543	-507	TMEM41B	protein_coding	transmembrane protein 41B
ENSG00000166478	11	9459500	9460757	1258	H3K27cr_IP-vs-RIgG_IgG_peak_3209	3.79137	4.66851	1.35508	Promoter (<=1kb)	9460319	9478424	18106	1	ENST00000531943	0	ZNF143	protein_coding	zinc finger protein 143
ENSG00000166478	11	9461791	9462452	662	H3K27cr_IP-vs-RIgG_IgG_peak_3210	3.79137	4.66851	1.35508	Promoter (<=1kb)	9462002	9473954	11953	1	ENST00000417726	0	ZNF143	protein_coding	zinc finger protein 143
ENSG00000166479	18	68713306	68714655	1350	H3K27cr_IP-vs-RIgG_IgG_peak_10434	3.79137	4.66851	1.35508	Promoter (<=1kb)	68697931	68714443	16513	2	ENST00000569982	0	TMX3	protein_coding	thioredoxin related transmembrane protein 3
ENSG00000166503	15	83206157	83206590	434	H3K27cr_IP-vs-RIgG_IgG_peak_7473	4.03026	5.21989	1.7807	Promoter (<=1kb)	83163770	83207450	43681	2	ENST00000568129	860	HDGFL3	protein_coding	HDGF like 3
ENSG00000166532	12	8696034	8697036	1003	H3K27cr_IP-vs-RIgG_IgG_peak_4291	3.71938	4.55852	1.35508	Promoter (<=1kb)	8697177	8750029	52853	1	ENST00000541044	-141	RIMKLB	protein_coding	ribosomal modification protein rimK like family member B
ENSG00000166548	16	66550313	66550690	378	H3K27cr_IP-vs-RIgG_IgG_peak_8182	3.79137	4.66851	1.35508	Promoter (<=1kb)	66508003	66550412	42410	2	ENST00000299697	0	TK2	protein_coding	thymidine kinase 2
ENSG00000166558	16	84017449	84018269	821	H3K27cr_IP-vs-RIgG_IgG_peak_8339	3.51259	4.61898	1.35508	Promoter (<=1kb)	84009667	84016756	7090	2	ENST00000568003	-693	SLC38A8	protein_coding	solute carrier family 38 member 8
ENSG00000166596	17	9586853	9587413	561	H3K27cr_IP-vs-RIgG_IgG_peak_8659	4.03358	5.225	1.7807	Promoter (<=1kb)	9585906	9598569	12664	1	ENST00000576320	947	CFAP52	protein_coding	cilia and flagella associated protein 52
ENSG00000166619	20	37502369	37503978	1610	H3K27cr_IP-vs-RIgG_IgG_peak_12973	4.48176	6.13997	2.40754	Promoter (<=1kb)	37499893	37503975	4083	2	ENST00000613961	0	BLCAP	protein_coding	BLCAP apoptosis inducing factor
ENSG00000166619	20	37527947	37528868	922	H3K27cr_IP-vs-RIgG_IgG_peak_12974	3.79137	4.66851	1.35508	Promoter (<=1kb)	37517418	37527931	10514	2	ENST00000414542	-16	BLCAP	protein_coding	BLCAP apoptosis inducing factor
ENSG00000166689	11	16795346	16795666	321	H3K27cr_IP-vs-RIgG_IgG_peak_3304	4.2653	5.58325	1.95756	Promoter (<=1kb)	16791171	16795323	4153	2	ENST00000525177	-23	PLEKHA7	protein_coding	pleckstrin homology domain containing A7
ENSG00000166689	11	16800558	16801307	750	H3K27cr_IP-vs-RIgG_IgG_peak_3305	3.79137	4.66851	1.35508	Promoter (<=1kb)	16777317	16801044	23728	2	ENST00000636090	0	PLEKHA7	protein_coding	pleckstrin homology domain containing A7
ENSG00000166783	16	15616759	15617319	561	H3K27cr_IP-vs-RIgG_IgG_peak_7776	3.79137	4.66851	1.35508	Promoter (<=1kb)	15612706	15617365	4660	2	ENST00000552535	46	MARF1	protein_coding	meiosis regulator and mRNA stability factor 1
ENSG00000166819	15	89666233	89667249	1017	H3K27cr_IP-vs-RIgG_IgG_peak_7523	4.2653	5.58325	1.95756	Promoter (<=1kb)	89664367	89667640	3274	2	ENST00000560330	391	PLIN1	protein_coding	perilipin 1
ENSG00000166860	12	57005050	57005902	853	H3K27cr_IP-vs-RIgG_IgG_peak_4684	4.2653	5.58325	1.95756	Promoter (<=1kb)	56998836	57006546	7711	2	ENST00000300101	644	ZBTB39	protein_coding	zinc finger and BTB domain containing 39
ENSG00000166863	12	57014910	57016112	1203	H3K27cr_IP-vs-RIgG_IgG_peak_4686	3.79137	4.66851	1.35508	Promoter (<=1kb)	57010010	57016520	6511	2	ENST00000300108	408	TAC3	protein_coding	tachykinin precursor 3
ENSG00000166881	12	57086362	57087085	724	H3K27cr_IP-vs-RIgG_IgG_peak_4687	5.37811	8.08796	3.87351	Promoter (<=1kb)	57070674	57088063	17390	2	ENST00000553654	978	NEMP1	protein_coding	nuclear envelope integral membrane protein 1
ENSG00000166886	12	57089385	57089855	471	H3K27cr_IP-vs-RIgG_IgG_peak_4688	5.21314	7.54265	3.43763	Promoter (<=1kb)	57089147	57091816	2670	1	ENST00000554718	238	NAB2	protein_coding	NGFI-A binding protein 2
ENSG00000166888	12	57111070	57112781	1712	H3K27cr_IP-vs-RIgG_IgG_peak_4690	3.86385	5.40084	1.91803	Promoter (<=1kb)	57095408	57111362	15955	2	ENST00000300134	0	STAT6	protein_coding	signal transducer and activator of transcription 6
ENSG00000166947	15	43209574	43210750	1177	H3K27cr_IP-vs-RIgG_IgG_peak_6946	3.79137	4.66851	1.35508	Promoter (<=1kb)	43197265	43209611	12347	2	ENST00000567019	0	EPB42	protein_coding	erythrocyte membrane protein band 4.2
ENSG00000166949	15	67124031	67124767	737	H3K27cr_IP-vs-RIgG_IgG_peak_7259	2.98266	4.47987	1.35508	Promoter (<=1kb)	67125716	67190762	65047	1	ENST00000540846	-949	SMAD3	protein_coding	SMAD family member 3
ENSG00000166949	15	67127373	67127819	447	H3K27cr_IP-vs-RIgG_IgG_peak_7260	3.18771	4.67761	1.35889	Promoter (<=1kb)	67128103	67187447	59345	1	ENST00000558894	-284	SMAD3	protein_coding	SMAD family member 3
ENSG00000166963	15	43516367	43517177	811	H3K27cr_IP-vs-RIgG_IgG_peak_6953	3.79137	4.66851	1.35508	Promoter (<=1kb)	43517608	43531611	14004	1	ENST00000300231	-431	MAP1A	protein_coding	microtubule associated protein 1A
ENSG00000167074	22	41380261	41381061	801	H3K27cr_IP-vs-RIgG_IgG_peak_14195	5.37811	8.08796	3.87351	Promoter (<=1kb)	41381942	41399326	17385	1	ENST00000266304	-881	TEF	protein_coding	TEF transcription factor, PAR bZIP family member
ENSG00000167077	22	41730359	41730926	568	H3K27cr_IP-vs-RIgG_IgG_peak_14201	4.2653	5.58325	1.95756	Promoter (<=1kb)	41731056	41799414	68359	1	ENST00000651135	-130	MEI1	protein_coding	meiotic double-stranded break formation protein 1
ENSG00000167088	18	21612774	21613507	734	H3K27cr_IP-vs-RIgG_IgG_peak_10133	3.46567	4.96359	1.60647	Promoter (<=1kb)	21612331	21629479	17149	1	ENST00000582475	443	SNRPD1	protein_coding	small nuclear ribonucleoprotein D1 polypeptide
ENSG00000167100	17	50121636	50123112	1477	H3K27cr_IP-vs-RIgG_IgG_peak_9235	5.07478	7.60504	3.4897	Promoter (<=1kb)	50116003	50123598	7596	2	ENST00000503734	486	SAMD14	protein_coding	sterile alpha motif domain containing 14
ENSG00000167100	17	50128459	50129059	601	H3K27cr_IP-vs-RIgG_IgG_peak_9236	4.2653	5.58325	1.95756	Promoter (<=1kb)	50124920	50129754	4835	2	ENST00000511964	695	SAMD14	protein_coding	sterile alpha motif domain containing 14
ENSG00000167105	17	50275095	50275831	737	H3K27cr_IP-vs-RIgG_IgG_peak_9244	3.79137	4.66851	1.35508	Promoter (<=1kb)	50274879	50279116	4238	1	ENST00000511882	216	TMEM92	protein_coding	transmembrane protein 92
ENSG00000167123	9	128423600	128424013	414	H3K27cr_IP-vs-RIgG_IgG_peak_20912	3.79137	4.66851	1.35508	Promoter (<=1kb)	128424036	128434607	10572	1	ENST00000463535	-23	CERCAM	protein_coding	cerebral endothelial cell adhesion molecule
ENSG00000167182	17	47896886	47897744	859	H3K27cr_IP-vs-RIgG_IgG_peak_9143	6.60996	10.7142	6.05546	Promoter (<=1kb)	47896262	47916223	19962	1	ENST00000635868	624	SP2	protein_coding	Sp2 transcription factor
ENSG00000167210	18	46559623	46559954	332	H3K27cr_IP-vs-RIgG_IgG_peak_10284	3.79137	4.66851	1.35508	Promoter (<=1kb)	46476974	46559312	82339	2	ENST00000300591	-311	LOXHD1	protein_coding	lipoxygenase homology domains 1
ENSG00000167257	11	117234262	117235150	889	H3K27cr_IP-vs-RIgG_IgG_peak_3983	3.79137	4.66851	1.35508	Promoter (<=1kb)	117234263	117286445	52183	1	ENST00000530849	0	RNF214	protein_coding	ring finger protein 214
ENSG00000167258	17	39551051	39551762	712	H3K27cr_IP-vs-RIgG_IgG_peak_9014	3.79137	4.66851	1.35508	Promoter (<=1kb)	39550191	39564830	14640	1	ENST00000558240	860	CDK12	protein_coding	cyclin dependent kinase 12
ENSG00000167281	17	79099174	79099547	374	H3K27cr_IP-vs-RIgG_IgG_peak_9866	4.1843	5.4578	1.95209	Promoter (<=1kb)	79090816	79098508	7693	2	ENST00000581393	-666	RBFOX3	protein_coding	RNA binding fox-1 homolog 3
ENSG00000167281	17	79483554	79484405	852	H3K27cr_IP-vs-RIgG_IgG_peak_9887	4.73922	6.54266	2.66085	Promoter (<=1kb)	79089345	79482598	393254	2	ENST00000583458	-956	RBFOX3	protein_coding	RNA binding fox-1 homolog 3
ENSG00000167306	18	50193940	50194361	422	H3K27cr_IP-vs-RIgG_IgG_peak_10346	3.79137	4.66851	1.35508	Promoter (<=1kb)	49822789	50195147	372359	2	ENST00000285039	786	MYO5B	protein_coding	myosin VB
ENSG00000167311	11	3639238	3639834	597	H3K27cr_IP-vs-RIgG_IgG_peak_3150	3.79137	4.66851	1.35508	Promoter (<=1kb)	3638765	3640297	1533	2	ENST00000453353	463	ART5	protein_coding	ADP-ribosyltransferase 5
ENSG00000167323	11	4055416	4056219	804	H3K27cr_IP-vs-RIgG_IgG_peak_3151	4.31907	5.88604	2.21224	Promoter (<=1kb)	4055523	4082221	26699	1	ENST00000533445	0	STIM1	protein_coding	stromal interaction molecule 1
ENSG00000167394	16	31072003	31073279	1277	H3K27cr_IP-vs-RIgG_IgG_peak_7961	3.79137	4.66851	1.35508	Promoter (<=1kb)	31064184	31072827	8644	2	ENST00000417935	0	ZNF668	protein_coding	zinc finger protein 668
ENSG00000167434	17	60148970	60149621	652	H3K27cr_IP-vs-RIgG_IgG_peak_9421	4.73922	6.54266	2.66085	Promoter (<=1kb)	60149942	60156952	7011	1	ENST00000585705	-321	CA4	protein_coding	carbonic anhydrase 4
ENSG00000167460	19	16067916	16070498	2583	H3K27cr_IP-vs-RIgG_IgG_peak_10688	3.18771	4.67761	1.35889	Promoter (<=1kb)	16067733	16102875	35143	1	ENST00000647464	183	TPM4	protein_coding	tropomyosin 4
ENSG00000167460	19	16078176	16079553	1378	H3K27cr_IP-vs-RIgG_IgG_peak_10689	3.46567	4.96359	1.60647	Promoter (<=1kb)	16078852	16102938	24087	1	ENST00000658224	0	TPM4	protein_coding	tropomyosin 4
ENSG00000167508	16	88661712	88662410	699	H3K27cr_IP-vs-RIgG_IgG_peak_8508	5.62015	9.81002	5.27448	Promoter (<=1kb)	88656105	88663029	6925	2	ENST00000568709	619	MVD	protein_coding	mevalonate diphosphate decarboxylase
ENSG00000167522	16	89317059	89317464	406	H3K27cr_IP-vs-RIgG_IgG_peak_8519	3.79137	4.66851	1.35508	Promoter (<=1kb)	89267701	89317019	49319	2	ENST00000644285	-40	ANKRD11	protein_coding	ankyrin repeat domain 11
ENSG00000167522	16	89488626	89489567	942	H3K27cr_IP-vs-RIgG_IgG_peak_8522	4.48176	6.13997	2.40754	Promoter (<=1kb)	89291728	89489193	197466	2	ENST00000562816	0	ANKRD11	protein_coding	ankyrin repeat domain 11
ENSG00000167525	17	28712495	28713460	966	H3K27cr_IP-vs-RIgG_IgG_peak_8840	4.2653	5.58325	1.95756	Promoter (<=1kb)	28703197	28711854	8658	2	ENST00000301039	-641	PROCA1	protein_coding	protein interacting with cyclin A1
ENSG00000167526	16	89559476	89560174	699	H3K27cr_IP-vs-RIgG_IgG_peak_8524	4.2653	5.58325	1.95756	Promoter (<=1kb)	89560677	89562393	1717	1	ENST00000491523	-503	RPL13	protein_coding	ribosomal protein L13
ENSG00000167548	12	49061031	49062429	1399	H3K27cr_IP-vs-RIgG_IgG_peak_4548	3.66337	4.47316	1.35491	Promoter (<=1kb)	49018978	49060794	41817	2	ENST00000301067	-237	KMT2D	protein_coding	lysine methyltransferase 2D
ENSG00000167549	17	29619753	29620597	845	H3K27cr_IP-vs-RIgG_IgG_peak_8851	3.79137	4.66851	1.35508	Promoter (<=1kb)	29615732	29621421	5690	2	ENST00000584969	824	CORO6	protein_coding	coronin 6
ENSG00000167608	19	54170766	54171585	820	H3K27cr_IP-vs-RIgG_IgG_peak_11070	3.79137	4.66851	1.35508	Promoter (<=1kb)	54164539	54171949	7411	2	ENST00000476013	364	TMC4	protein_coding	transmembrane channel like 4
ENSG00000167614	19	54417151	54418037	887	H3K27cr_IP-vs-RIgG_IgG_peak_11074	4.73922	6.54266	2.66085	Promoter (<=1kb)	54418262	54419536	1275	1	ENST00000462769	-225	TTYH1	protein_coding	tweety family member 1
ENSG00000167625	19	42220709	42221097	389	H3K27cr_IP-vs-RIgG_IgG_peak_10934	3.79137	4.66851	1.35508	Promoter (<=1kb)	42220377	42224609	4233	1	ENST00000597945	332	ZNF526	protein_coding	zinc finger protein 526
ENSG00000167632	8	140458499	140459493	995	H3K27cr_IP-vs-RIgG_IgG_peak_20130	3.79137	4.66851	1.35508	Promoter (<=1kb)	139727725	140458579	730855	2	ENST00000648948	0	TRAPPC9	protein_coding	trafficking protein particle complex 9
ENSG00000167642	19	38265428	38266065	638	H3K27cr_IP-vs-RIgG_IgG_peak_10878	3.62943	4.60234	1.35508	Promoter (<=1kb)	38265338	38287935	22598	1	ENST00000592007	90	SPINT2	protein_coding	serine peptidase inhibitor, Kunitz type 2
ENSG00000167700	8	144507349	144508411	1063	H3K27cr_IP-vs-RIgG_IgG_peak_20266	4.48176	6.13997	2.40754	Promoter (<=1kb)	144509070	144511213	2144	1	ENST00000301327	-659	MFSD3	protein_coding	major facilitator superfamily domain containing 3
ENSG00000167749	19	50905390	50906122	733	H3K27cr_IP-vs-RIgG_IgG_peak_11035	3.79137	4.66851	1.35508	Promoter (<=1kb)	50906353	50906820	468	2	ENST00000597441	698	KLK4	protein_coding	kallikrein related peptidase 4
ENSG00000167751	19	50874870	50875366	497	H3K27cr_IP-vs-RIgG_IgG_peak_11033	4.03358	5.225	1.7807	Promoter (<=1kb)	50875643	50876702	1060	1	ENST00000599568	-277	KLK2	protein_coding	kallikrein related peptidase 2
ENSG00000167755	19	50969884	50970303	420	H3K27cr_IP-vs-RIgG_IgG_peak_11036	3.79137	4.66851	1.35508	Promoter (<=1kb)	50958632	50969673	11042	2	ENST00000597379	-211	KLK6	protein_coding	kallikrein related peptidase 6
ENSG00000167850	17	74545053	74545384	332	H3K27cr_IP-vs-RIgG_IgG_peak_9713	4.73922	6.54266	2.66085	Promoter (<=1kb)	74541073	74546115	5043	2	ENST00000330793	731	CD300C	protein_coding	CD300c molecule
ENSG00000167862	17	75013311	75015024	1714	H3K27cr_IP-vs-RIgG_IgG_peak_9731	4.73922	6.54266	2.66085	Promoter (<=1kb)	75012737	75020575	7839	1	ENST00000580800	574	MRPL58	protein_coding	mitochondrial ribosomal protein L58
ENSG00000167881	17	76060382	76060699	318	H3K27cr_IP-vs-RIgG_IgG_peak_9774	3.70309	4.71586	1.38958	Promoter (<=1kb)	76057397	76060742	3346	2	ENST00000590833	43	SRP68	protein_coding	signal recognition particle 68
ENSG00000167925	17	42190027	42190580	554	H3K27cr_IP-vs-RIgG_IgG_peak_9058	3.79137	4.66851	1.35508	Promoter (<=1kb)	42189943	42191070	1128	2	ENST00000585735	490	GHDC	protein_coding	GH3 domain containing
ENSG00000168014	11	74134451	74136722	2272	H3K27cr_IP-vs-RIgG_IgG_peak_3753	6.17832	10.0181	5.45461	Promoter (<=1kb)	74129174	74133630	4457	2	ENST00000436679	-821	C2CD3	protein_coding	C2 domain containing 3 centriole elongation regulator
ENSG00000168028	3	39407317	39408261	945	H3K27cr_IP-vs-RIgG_IgG_peak_14516	4.2653	5.58325	1.95756	Promoter (<=1kb)	39408204	39412438	4235	1	ENST00000478027	0	RPSA	protein_coding	ribosomal protein SA
ENSG00000168036	3	41200142	41200409	268	H3K27cr_IP-vs-RIgG_IgG_peak_14534	3.79137	4.66851	1.35508	Promoter (<=1kb)	41200143	41239904	39762	1	ENST00000642315	0	CTNNB1	protein_coding	catenin beta 1
ENSG00000168040	11	70204110	70204850	741	H3K27cr_IP-vs-RIgG_IgG_peak_3709	3.79137	4.66851	1.35508	Promoter (<=1kb)	70203296	70207390	4095	1	ENST00000301838	814	FADD	protein_coding	Fas associated via death domain
ENSG00000168079	8	27987190	27987595	406	H3K27cr_IP-vs-RIgG_IgG_peak_19337	3.79137	4.66851	1.35508	Promoter (<=1kb)	27904728	27987615	82888	2	ENST00000518030	20	SCARA5	protein_coding	scavenger receptor class A member 5
ENSG00000168129	2	82856046	82856550	505	H3K27cr_IP-vs-RIgG_IgG_peak_11639	3.62943	4.60234	1.35508	Promoter (<=1kb)	82856826	82857384	559	1	ENST00000455595	-276	DHFRP3	processed_pseudogene	dihydrofolate reductase pseudogene 3
ENSG00000168268	3	52532313	52532871	559	H3K27cr_IP-vs-RIgG_IgG_peak_14644	4.2653	5.58325	1.95756	Promoter (<=1kb)	52528913	52532514	3602	2	ENST00000490681	0	NT5DC2	protein_coding	5'-nucleotidase domain containing 2
ENSG00000168268	3	52535263	52535721	459	H3K27cr_IP-vs-RIgG_IgG_peak_14645	3.79137	4.66851	1.35508	Promoter (<=1kb)	52524387	52535054	10668	2	ENST00000307076	-209	NT5DC2	protein_coding	5'-nucleotidase domain containing 2
ENSG00000168275	1	234372728	234373471	744	H3K27cr_IP-vs-RIgG_IgG_peak_1778	4.1843	5.4578	1.95209	Promoter (<=1kb)	234373456	234385080	11625	1	ENST00000366615	0	COA6	protein_coding	cytochrome c oxidase assembly factor 6
ENSG00000168309	3	58625778	58626666	889	H3K27cr_IP-vs-RIgG_IgG_peak_14692	3.79137	4.66851	1.35508	Promoter (<=1kb)	58608874	58627420	18547	2	ENST00000497310	754	FAM107A	protein_coding	family with sequence similarity 107 member A
ENSG00000168367	16	86344453	86345447	995	H3K27cr_IP-vs-RIgG_IgG_peak_8430	5.6148	8.7756	4.44529	Promoter (<=1kb)	86331844	86345644	13801	2	ENST00000594203	197	LINC00917	lncRNA	long intergenic non-protein coding RNA 917
ENSG00000168411	16	74665821	74666442	622	H3K27cr_IP-vs-RIgG_IgG_peak_8271	4.2653	5.58325	1.95756	Promoter (<=1kb)	74661101	74666537	5437	2	ENST00000575113	95	RFWD3	protein_coding	ring finger and WD repeat domain 3
ENSG00000168447	16	23301426	23302031	606	H3K27cr_IP-vs-RIgG_IgG_peak_7852	3.79137	4.66851	1.35508	Promoter (<=1kb)	23302302	23381294	78993	1	ENST00000343070	-271	SCNN1B	protein_coding	sodium channel epithelial 1 subunit beta
ENSG00000168484	8	22161728	22162394	667	H3K27cr_IP-vs-RIgG_IgG_peak_19290	4.03358	5.225	1.7807	Promoter (<=1kb)	22161797	22164479	2683	1	ENST00000521315	0	SFTPC	protein_coding	surfactant protein C
ENSG00000168490	8	22230987	22231757	771	H3K27cr_IP-vs-RIgG_IgG_peak_19292	4.48176	6.13997	2.40754	Promoter (<=1kb)	22219703	22232099	12397	2	ENST00000454243	342	PHYHIP	protein_coding	phytanoyl-CoA 2-hydroxylase interacting protein
ENSG00000168502	18	8788455	8789371	917	H3K27cr_IP-vs-RIgG_IgG_peak_10049	3.79137	4.66851	1.35508	Promoter (<=1kb)	8789674	8832778	43105	1	ENST00000518815	-303	MTCL1	protein_coding	microtubule crosslinking factor 1
ENSG00000168528	1	31407991	31409111	1121	H3K27cr_IP-vs-RIgG_IgG_peak_379	3.88717	4.99935	1.62385	Promoter (<=1kb)	31409565	31434677	25113	1	ENST00000373710	-454	SERINC2	protein_coding	serine incorporator 2
ENSG00000168539	11	62917492	62918114	623	H3K27cr_IP-vs-RIgG_IgG_peak_3611	4.73922	6.54266	2.66085	Promoter (<=1kb)	62910698	62916941	6244	2	ENST00000536524	-551	CHRM1	protein_coding	cholinergic receptor muscarinic 1
ENSG00000168575	8	42503593	42503863	271	H3K27cr_IP-vs-RIgG_IgG_peak_19460	3.79137	4.66851	1.35508	Promoter (<=1kb)	42472249	42502628	30380	2	ENST00000522707	-965	SLC20A2	protein_coding	solute carrier family 20 member 2
ENSG00000168575	8	42540264	42541132	869	H3K27cr_IP-vs-RIgG_IgG_peak_19461	4.43598	6.31528	2.54297	Promoter (<=1kb)	42472157	42541054	68898	2	ENST00000518717	0	SLC20A2	protein_coding	solute carrier family 20 member 2
ENSG00000168615	8	38997697	39000237	2541	H3K27cr_IP-vs-RIgG_IgG_peak_19432	4.3813	5.98315	2.29774	Promoter (<=1kb)	38997026	39105144	108119	1	ENST00000468065	671	ADAM9	protein_coding	ADAM metallopeptidase domain 9
ENSG00000168619	8	39583602	39584067	466	H3K27cr_IP-vs-RIgG_IgG_peak_19435	3.79137	4.66851	1.35508	Promoter (<=1kb)	39584489	39610744	26256	1	ENST00000520001	-422	ADAM18	protein_coding	ADAM metallopeptidase domain 18
ENSG00000168621	5	37835142	37835688	547	H3K27cr_IP-vs-RIgG_IgG_peak_16401	3.79137	4.66851	1.35508	Promoter (<=1kb)	37812677	37835491	22815	2	ENST00000344622	0	GDNF	protein_coding	glial cell derived neurotrophic factor
ENSG00000168675	18	13640787	13641557	771	H3K27cr_IP-vs-RIgG_IgG_peak_10118	5.0998	8.91289	4.54543	Promoter (<=1kb)	13641758	13645712	3955	1	ENST00000592991	-201	LDLRAD4	protein_coding	low density lipoprotein receptor class A domain containing 4
ENSG00000168724	5	34930367	34930917	551	H3K27cr_IP-vs-RIgG_IgG_peak_16378	4.1843	5.4578	1.95209	Promoter (<=1kb)	34930071	34955878	25808	1	ENST00000646714	296	DNAJC21	protein_coding	DnaJ heat shock protein family (Hsp40) member C21
ENSG00000168795	9	37465601	37468191	2591	H3K27cr_IP-vs-RIgG_IgG_peak_20474	4.73922	6.54266	2.66085	Promoter (<=1kb)	37438102	37465450	27349	2	ENST00000307750	-151	ZBTB5	protein_coding	zinc finger and BTB domain containing 5
ENSG00000168813	19	32346281	32346921	641	H3K27cr_IP-vs-RIgG_IgG_peak_10804	3.79137	4.66851	1.35508	Promoter (<=1kb)	32345672	32385765	40094	1	ENST00000544431	609	ZNF507	protein_coding	zinc finger protein 507
ENSG00000168824	4	4384236	4384696	461	H3K27cr_IP-vs-RIgG_IgG_peak_15386	4.03358	5.225	1.7807	Promoter (<=1kb)	4385081	4417620	32540	1	ENST00000505246	-385	NSG1	protein_coding	neuronal vesicle trafficking associated 1
ENSG00000168918	2	233076953	233077268	316	H3K27cr_IP-vs-RIgG_IgG_peak_12426	3.79137	4.66851	1.35508	Promoter (<=1kb)	233076262	233125805	49544	1	ENST00000467393	691	INPP5D	protein_coding	inositol polyphosphate-5-phosphatase D
ENSG00000168925	16	75219450	75219916	467	H3K27cr_IP-vs-RIgG_IgG_peak_8278	3.79137	4.66851	1.35508	Promoter (<=1kb)	75218988	75224924	5937	1	ENST00000361017	462	CTRB1	protein_coding	chymotrypsinogen B1
ENSG00000168970	15	41828683	41829112	430	H3K27cr_IP-vs-RIgG_IgG_peak_6932	4.03358	5.225	1.7807	Promoter (<=1kb)	41828117	41847966	19850	1	ENST00000342159	566	JMJD7-PLA2G4B	protein_coding	JMJD7-PLA2G4B readthrough
ENSG00000169026	4	685065	685590	526	H3K27cr_IP-vs-RIgG_IgG_peak_15352	5.37811	8.08796	3.87351	Promoter (<=1kb)	681829	685101	3273	2	ENST00000512400	0	SLC49A3	protein_coding	solute carrier family 49 member 3
ENSG00000169122	8	57995339	57996873	1535	H3K27cr_IP-vs-RIgG_IgG_peak_19533	4.03026	5.21989	1.7807	Promoter (<=1kb)	57994568	58204279	209712	1	ENST00000520369	771	FAM110B	protein_coding	family with sequence similarity 110 member B
ENSG00000169180	16	28210419	28210976	558	H3K27cr_IP-vs-RIgG_IgG_peak_7934	3.50611	4.81699	1.48128	Promoter (<=1kb)	28176058	28211476	35419	2	ENST00000569951	500	XPO6	protein_coding	exportin 6
ENSG00000169194	5	132658739	132659348	610	H3K27cr_IP-vs-RIgG_IgG_peak_16841	3.79137	4.66851	1.35508	Promoter (<=1kb)	132658173	132661110	2938	1	ENST00000304506	566	IL13	protein_coding	interleukin 13
ENSG00000169208	14	21570817	21571508	692	H3K27cr_IP-vs-RIgG_IgG_peak_5890	4.2653	5.58325	1.95756	Promoter (<=1kb)	21569803	21570744	942	2	ENST00000303532	-73	OR10G3	protein_coding	olfactory receptor family 10 subfamily G member 3
ENSG00000169241	1	155134567	155134933	367	H3K27cr_IP-vs-RIgG_IgG_peak_1205	3.79137	4.66851	1.35508	Promoter (<=1kb)	155135344	155138368	3025	1	ENST00000484157	-411	SLC50A1	protein_coding	solute carrier family 50 member 1
ENSG00000169306	X	28587152	28590248	3097	H3K27cr_IP-vs-RIgG_IgG_peak_21053	4.2653	5.58325	1.95756	Promoter (<=1kb)	28587446	29956718	1369273	1	ENST00000378993	0	IL1RAPL1	protein_coding	interleukin 1 receptor accessory protein like 1
ENSG00000169344	16	20352164	20352952	789	H3K27cr_IP-vs-RIgG_IgG_peak_7819	3.79137	4.66851	1.35508	Promoter (<=1kb)	20333052	20352710	19659	2	ENST00000396134	0	UMOD	protein_coding	uromodulin
ENSG00000169436	8	138778765	138779368	604	H3K27cr_IP-vs-RIgG_IgG_peak_20109	4.62872	7.17496	3.17608	Promoter (<=1kb)	138777907	138779562	1656	2	ENST00000522546	194	COL22A1	protein_coding	collagen type XXII alpha 1 chain
ENSG00000169519	11	28108494	28109430	937	H3K27cr_IP-vs-RIgG_IgG_peak_3377	5.21314	7.54265	3.43763	Promoter (<=1kb)	28108388	28333507	225120	1	ENST00000407364	106	METTL15	protein_coding	methyltransferase like 15
ENSG00000169554	2	144430269	144430891	623	H3K27cr_IP-vs-RIgG_IgG_peak_12008	4.41309	6.03277	2.34284	Promoter (<=1kb)	144384081	144430934	46854	2	ENST00000638087	43	ZEB2	protein_coding	zinc finger E-box binding homeobox 2
ENSG00000169621	2	68645146	68645582	437	H3K27cr_IP-vs-RIgG_IgG_peak_11541	3.79137	4.66851	1.35508	Promoter (<=1kb)	68645822	68655576	9755	1	ENST00000394342	-240	APLF	protein_coding	aprataxin and PNKP like factor
ENSG00000169660	17	82419040	82420034	995	H3K27cr_IP-vs-RIgG_IgG_peak_9966	4.03358	5.225	1.7807	Promoter (<=1kb)	82419800	82442384	22585	1	ENST00000644009	0	HEXD	protein_coding	hexosaminidase D
ENSG00000169714	3	129182104	129183335	1232	H3K27cr_IP-vs-RIgG_IgG_peak_15019	3.79137	4.66851	1.35508	Promoter (<=1kb)	129170232	129183864	13633	2	ENST00000502372	529	CNBP	protein_coding	CCHC-type zinc finger nucleic acid binding protein
ENSG00000169740	10	43647740	43648211	472	H3K27cr_IP-vs-RIgG_IgG_peak_2126	3.66337	4.47316	1.35491	Promoter (<=1kb)	43643860	43648704	4845	2	ENST00000395797	493	ZNF32	protein_coding	zinc finger protein 32
ENSG00000169851	4	30918568	30920185	1618	H3K27cr_IP-vs-RIgG_IgG_peak_15610	5.60324	9.42899	4.98368	Promoter (<=1kb)	30920153	30987807	67655	1	ENST00000509925	0	PCDH7	protein_coding	protocadherin 7
ENSG00000169851	4	30920537	30922188	1652	H3K27cr_IP-vs-RIgG_IgG_peak_15611	3.86385	5.40084	1.91803	Promoter (<=1kb)	30920153	30987807	67655	1	ENST00000509925	384	PCDH7	protein_coding	protocadherin 7
ENSG00000169896	16	31258699	31259433	735	H3K27cr_IP-vs-RIgG_IgG_peak_7964	3.79137	4.66851	1.35508	Promoter (<=1kb)	31259967	31332892	72926	1	ENST00000648685	-534	ITGAM	protein_coding	integrin subunit alpha M
ENSG00000170027	7	76356921	76358363	1443	H3K27cr_IP-vs-RIgG_IgG_peak_18700	4.92993	7.09542	3.10604	Promoter (<=1kb)	76326799	76358991	32193	2	ENST00000307630	628	YWHAG	protein_coding	tyrosine 3-monooxygenase/tryptophan 5-monooxygenase activation protein gamma
ENSG00000170091	5	174063096	174063675	580	H3K27cr_IP-vs-RIgG_IgG_peak_17142	3.79137	4.66851	1.35508	Promoter (<=1kb)	174062572	174108447	45876	1	ENST00000521959	524	NSG2	protein_coding	neuronal vesicle trafficking associated 2
ENSG00000170100	16	89223039	89223761	723	H3K27cr_IP-vs-RIgG_IgG_peak_8518	3.69116	4.51549	1.35508	Promoter (<=1kb)	89224634	89226778	2145	1	ENST00000565414	-873	ZNF778	protein_coding	zinc finger protein 778
ENSG00000170209	11	113394525	113395078	554	H3K27cr_IP-vs-RIgG_IgG_peak_3948	3.85976	4.95714	1.60647	Promoter (<=1kb)	113393633	113396174	2542	1	ENST00000542948	892	ANKK1	protein_coding	ankyrin repeat and kinase domain containing 1
ENSG00000170242	11	11842368	11843755	1388	H3K27cr_IP-vs-RIgG_IgG_peak_3244	3.79137	4.66851	1.35508	Promoter (<=1kb)	11842066	11959323	117258	1	ENST00000399455	302	USP47	protein_coding	ubiquitin specific peptidase 47
ENSG00000170275	3	33113126	33113774	649	H3K27cr_IP-vs-RIgG_IgG_peak_14486	3.79137	4.66851	1.35508	Promoter (<=1kb)	33114014	33147773	33760	1	ENST00000320954	-240	CRTAP	protein_coding	cartilage associated protein
ENSG00000170291	17	7252877	7253646	770	H3K27cr_IP-vs-RIgG_IgG_peak_8611	5.68706	8.5798	4.26889	Promoter (<=1kb)	7252770	7258968	6199	1	ENST00000571146	107	ELP5	protein_coding	elongator acetyltransferase complex subunit 5
ENSG00000170312	10	60779698	60781515	1818	H3K27cr_IP-vs-RIgG_IgG_peak_2243	4.2653	5.58325	1.95756	Promoter (<=1kb)	60780153	60794852	14700	1	ENST00000373809	0	CDK1	protein_coding	cyclin dependent kinase 1
ENSG00000170324	10	48191148	48192280	1133	H3K27cr_IP-vs-RIgG_IgG_peak_2177	3.79137	4.66851	1.35508	Promoter (<=1kb)	48153088	48192938	39851	2	ENST00000635925	658	FRMPD2	protein_coding	FERM and PDZ domain containing 2
ENSG00000170412	17	74425140	74426032	893	H3K27cr_IP-vs-RIgG_IgG_peak_9708	4.0327	5.43868	1.94443	Promoter (<=1kb)	74424851	74440212	15362	1	ENST00000582444	289	GPRC5C	protein_coding	G protein-coupled receptor class C group 5 member C
ENSG00000170421	12	52906107	52907557	1451	H3K27cr_IP-vs-RIgG_IgG_peak_4625	4.2653	5.58325	1.95756	Promoter (<=1kb)	52897194	52906618	9425	2	ENST00000293308	0	KRT8	protein_coding	keratin 8
ENSG00000170421	12	52926404	52927866	1463	H3K27cr_IP-vs-RIgG_IgG_peak_4627	5.68706	8.5798	4.26889	Promoter (<=1kb)	52897297	52926469	29173	2	ENST00000552150	0	KRT8	protein_coding	keratin 8
ENSG00000170423	12	52840079	52841165	1087	H3K27cr_IP-vs-RIgG_IgG_peak_4621	4.03358	5.225	1.7807	Promoter (<=1kb)	52838966	52839814	849	2	ENST00000547920	-265	KRT78	protein_coding	keratin 78
ENSG00000170454	12	52434466	52434946	481	H3K27cr_IP-vs-RIgG_IgG_peak_4614	4.03358	5.225	1.7807	Promoter (<=1kb)	52424070	52434371	10302	2	ENST00000252245	-95	KRT75	protein_coding	keratin 75
ENSG00000170473	12	55932418	55933292	875	H3K27cr_IP-vs-RIgG_IgG_peak_4675	4.73922	6.54266	2.66085	Promoter (<=1kb)	55902041	55932618	30578	2	ENST00000547925	0	PYM1	protein_coding	PYM homolog 1, exon junction complex associated factor
ENSG00000170485	2	100982844	100983404	561	H3K27cr_IP-vs-RIgG_IgG_peak_11749	4.03358	5.225	1.7807	Promoter (<=1kb)	100982254	100996055	13802	1	ENST00000433408	590	NPAS2	protein_coding	neuronal PAS domain protein 2
ENSG00000170502	4	87422758	87424200	1443	H3K27cr_IP-vs-RIgG_IgG_peak_15865	3.79137	4.66851	1.35508	Promoter (<=1kb)	87422809	87457918	35110	1	ENST00000440591	0	NUDT9	protein_coding	nudix hydrolase 9
ENSG00000170522	4	110197314	110198376	1063	H3K27cr_IP-vs-RIgG_IgG_peak_15955	4.2653	5.58325	1.95756	Promoter (<=1kb)	110197891	110198366	476	2	ENST00000513003	0	ELOVL6	protein_coding	ELOVL fatty acid elongase 6
ENSG00000170523	12	52321366	52322410	1045	H3K27cr_IP-vs-RIgG_IgG_peak_4609	3.79137	4.66851	1.35508	Promoter (<=1kb)	52314301	52321398	7098	2	ENST00000293670	0	KRT83	protein_coding	keratin 83
ENSG00000170525	10	6162989	6163434	446	H3K27cr_IP-vs-RIgG_IgG_peak_1888	3.79137	4.66851	1.35508	Promoter (<=1kb)	6163833	6217177	53345	1	ENST00000639949	-399	PFKFB3	protein_coding	6-phosphofructo-2-kinase/fructose-2,6-biphosphatase 3
ENSG00000170545	12	51270993	51271503	511	H3K27cr_IP-vs-RIgG_IgG_peak_4589	5.68706	8.5798	4.26889	Promoter (<=1kb)	51244558	51270415	25858	2	ENST00000603798	-578	SMAGP	protein_coding	small cell adhesion glycoprotein
ENSG00000170584	5	163458537	163459781	1245	H3K27cr_IP-vs-RIgG_IgG_peak_17081	3.51259	4.61898	1.35508	Promoter (<=1kb)	163456964	163459490	2527	2	ENST00000519395	0	NUDCD2	protein_coding	NudC domain containing 2
ENSG00000170627	12	54472679	54474815	2137	H3K27cr_IP-vs-RIgG_IgG_peak_4662	4.73922	6.54266	2.66085	Promoter (<=1kb)	54455950	54473549	17600	2	ENST00000546931	0	GTSF1	protein_coding	gametocyte specific factor 1
ENSG00000170677	18	70286256	70288454	2199	H3K27cr_IP-vs-RIgG_IgG_peak_10446	5.39458	11.5832	6.76327	Promoter (<=1kb)	70289045	70330199	41155	1	ENST00000397942	-591	SOCS6	protein_coding	suppressor of cytokine signaling 6
ENSG00000170677	18	70289798	70290781	984	H3K27cr_IP-vs-RIgG_IgG_peak_10447	9.27522	19.1134	13.3576	Promoter (<=1kb)	70289045	70330199	41155	1	ENST00000397942	753	SOCS6	protein_coding	suppressor of cytokine signaling 6
ENSG00000170776	15	85381425	85381845	421	H3K27cr_IP-vs-RIgG_IgG_peak_7484	3.79137	4.66851	1.35508	Promoter (<=1kb)	85380756	85521508	140753	1	ENST00000560256	669	AKAP13	protein_coding	A-kinase anchoring protein 13
ENSG00000170852	7	32892472	32893485	1014	H3K27cr_IP-vs-RIgG_IgG_peak_18486	4.57922	6.29222	2.53034	Promoter (<=1kb)	32879592	32892733	13142	2	ENST00000424468	0	KBTBD2	protein_coding	kelch repeat and BTB domain containing 2
ENSG00000170919	13	45342329	45342846	518	H3K27cr_IP-vs-RIgG_IgG_peak_5589	3.88717	4.99935	1.62385	Promoter (<=1kb)	45341599	45360486	18888	1	ENST00000618947	730	TPT1-AS1	lncRNA	TPT1 antisense RNA 1
ENSG00000171132	2	45676377	45677115	739	H3K27cr_IP-vs-RIgG_IgG_peak_11407	4.0905	5.31283	1.85807	Promoter (<=1kb)	45676734	45845758	169025	1	ENST00000467135	0	PRKCE	protein_coding	protein kinase C epsilon
ENSG00000171135	3	9891187	9891803	617	H3K27cr_IP-vs-RIgG_IgG_peak_14364	4.03358	5.225	1.7807	Promoter (<=1kb)	9890610	9894349	3740	1	ENST00000647897	577	JAGN1	protein_coding	jagunal homolog 1
ENSG00000171163	1	248856752	248857534	783	H3K27cr_IP-vs-RIgG_IgG_peak_1833	3.79137	4.66851	1.35508	Promoter (<=1kb)	248850042	248857497	7456	2	ENST00000477070	0	ZNF692	protein_coding	zinc finger protein 692
ENSG00000171206	10	102645414	102645964	551	H3K27cr_IP-vs-RIgG_IgG_peak_2732	3.74803	4.60225	1.35508	Promoter (<=1kb)	102645697	102656828	11132	1	ENST00000646349	0	TRIM8	protein_coding	tripartite motif containing 8
ENSG00000171345	17	41528481	41529027	547	H3K27cr_IP-vs-RIgG_IgG_peak_9046	4.2653	5.58325	1.95756	Promoter (<=1kb)	41523617	41528308	4692	2	ENST00000361566	-173	KRT19	protein_coding	keratin 19
ENSG00000171403	17	41569896	41571233	1338	H3K27cr_IP-vs-RIgG_IgG_peak_9048	4.43598	6.31528	2.54297	Promoter (<=1kb)	41566104	41572053	5950	2	ENST00000588431	820	KRT9	protein_coding	keratin 9
ENSG00000171403	17	41573025	41573924	900	H3K27cr_IP-vs-RIgG_IgG_peak_9049	4.2653	5.58325	1.95756	Promoter (<=1kb)	41565836	41572059	6224	2	ENST00000246662	-966	KRT9	protein_coding	keratin 9
ENSG00000171466	19	9674160	9674693	534	H3K27cr_IP-vs-RIgG_IgG_peak_10610	4.2653	5.58325	1.95756	Promoter (<=1kb)	9659463	9675048	15586	2	ENST00000585350	355	ZNF562	protein_coding	zinc finger protein 562
ENSG00000171595	17	74274562	74274974	413	H3K27cr_IP-vs-RIgG_IgG_peak_9697	3.78195	5.04517	1.6602	Promoter (<=1kb)	74274256	74314884	40629	1	ENST00000579055	306	DNAI2	protein_coding	dynein axonemal intermediate chain 2
ENSG00000171621	1	9293751	9294274	524	H3K27cr_IP-vs-RIgG_IgG_peak_98	3.79137	4.66851	1.35508	Promoter (<=1kb)	9294528	9356497	61970	1	ENST00000450402	-254	SPSB1	protein_coding	splA/ryanodine receptor domain and SOCS box containing 1
ENSG00000171631	11	73267808	73269646	1839	H3K27cr_IP-vs-RIgG_IgG_peak_3743	4.03358	5.225	1.7807	Promoter (<=1kb)	73269894	73297805	27912	1	ENST00000393591	-248	P2RY6	protein_coding	pyrimidinergic receptor P2Y6
ENSG00000171792	12	2876030	2876579	550	H3K27cr_IP-vs-RIgG_IgG_peak_4207	4.2653	5.58325	1.95756	Promoter (<=1kb)	2876258	2888168	11911	1	ENST00000536063	0	RHNO1	protein_coding	RAD9-HUS1-RAD1 interacting nuclear orphan 1
ENSG00000171862	10	87864750	87865182	433	H3K27cr_IP-vs-RIgG_IgG_peak_2506	3.97178	5.12971	1.73592	Promoter (<=1kb)	87864501	87866081	1581	1	ENST00000618586	249	PTEN	protein_coding	phosphatase and tensin homolog
ENSG00000171863	2	3575606	3576461	856	H3K27cr_IP-vs-RIgG_IgG_peak_11145	3.79137	4.66851	1.35508	Promoter (<=1kb)	3575633	3576873	1241	1	ENST00000479123	0	RPS7	protein_coding	ribosomal protein S7
ENSG00000171889	9	21548488	21559268	10781	H3K27cr_IP-vs-RIgG_IgG_peak_20360	8.94304	17.5417	11.9347	Promoter (<=1kb)	21454287	21559825	105539	2	ENST00000670459	557	MIR31HG	lncRNA	MIR31 host gene
ENSG00000171889	9	21560117	21573213	13097	H3K27cr_IP-vs-RIgG_IgG_peak_20361	9.56212	23.4245	17.3709	Promoter (<=1kb)	21453802	21559900	106099	2	ENST00000654736	-217	MIR31HG	lncRNA	MIR31 host gene
ENSG00000171914	15	62452106	62453016	911	H3K27cr_IP-vs-RIgG_IgG_peak_7175	4.2653	5.58325	1.95756	Promoter (<=1kb)	62453592	62618430	164839	1	ENST00000561197	-576	TLN2	protein_coding	talin 2
ENSG00000171914	15	62763718	62764587	870	H3K27cr_IP-vs-RIgG_IgG_peak_7185	4.2653	5.58325	1.95756	Promoter (<=1kb)	62763226	62766359	3134	1	ENST00000467297	492	TLN2	protein_coding	talin 2
ENSG00000171962	17	18005515	18006975	1461	H3K27cr_IP-vs-RIgG_IgG_peak_8777	4.2653	5.58325	1.95756	Promoter (<=1kb)	18006880	18007934	1055	1	ENST00000470048	0	DRC3	protein_coding	dynein regulatory complex subunit 3
ENSG00000171988	10	63266103	63267930	1828	H3K27cr_IP-vs-RIgG_IgG_peak_2263	3.62943	4.60234	1.35508	Promoter (<=1kb)	63215424	63268875	53452	2	ENST00000469152	945	JMJD1C	protein_coding	jumonji domain containing 1C
ENSG00000172037	3	49132466	49135180	2715	H3K27cr_IP-vs-RIgG_IgG_peak_14604	4.2653	5.58325	1.95756	Promoter (<=1kb)	49121114	49133050	11937	2	ENST00000305544	0	LAMB2	protein_coding	laminin subunit beta 2
ENSG00000172086	2	88053995	88054971	977	H3K27cr_IP-vs-RIgG_IgG_peak_11679	3.79137	4.66851	1.35508	Promoter (<=1kb)	88027205	88055783	28579	2	ENST00000347055	812	KRCC1	protein_coding	lysine rich coiled-coil 1
ENSG00000172086	2	88056131	88056522	392	H3K27cr_IP-vs-RIgG_IgG_peak_11680	3.66337	4.47316	1.35491	Promoter (<=1kb)	88027205	88055783	28579	2	ENST00000347055	-348	KRCC1	protein_coding	lysine rich coiled-coil 1
ENSG00000172146	17	3214586	3215607	1022	H3K27cr_IP-vs-RIgG_IgG_peak_8562	3.79137	4.66851	1.35508	Promoter (<=1kb)	3215621	3216550	930	1	ENST00000304094	-14	OR1A1	protein_coding	olfactory receptor family 1 subfamily A member 1 (gene/pseudogene)
ENSG00000172175	18	58708740	58709388	649	H3K27cr_IP-vs-RIgG_IgG_peak_10392	3.79137	4.66851	1.35508	Promoter (<=1kb)	58709322	58747734	38413	1	ENST00000649125	0	MALT1	protein_coding	MALT1 paracaspase
ENSG00000172262	5	43065691	43066193	503	H3K27cr_IP-vs-RIgG_IgG_peak_16434	3.79137	4.66851	1.35508	Promoter (<=1kb)	43065176	43080343	15168	1	ENST00000503599	515	ZNF131	protein_coding	zinc finger protein 131
ENSG00000172375	11	119105851	119106545	695	H3K27cr_IP-vs-RIgG_IgG_peak_4021	4.03358	5.225	1.7807	Promoter (<=1kb)	119106715	119107546	832	1	ENST00000528271	-170	C2CD2L	protein_coding	C2CD2 like
ENSG00000172456	1	59297199	59297624	426	H3K27cr_IP-vs-RIgG_IgG_peak_734	4.73922	6.54266	2.66085	Promoter (<=1kb)	59297094	59791606	494513	1	ENST00000634364	105	FGGY	protein_coding	FGGY carbohydrate kinase domain containing
ENSG00000172530	16	87963422	87964403	982	H3K27cr_IP-vs-RIgG_IgG_peak_8496	4.24926	5.55839	1.95756	Promoter (<=1kb)	87963379	87984182	20804	1	ENST00000436274	43	BANP	protein_coding	BTG3 associated nuclear protein
ENSG00000172538	10	49132251	49133049	799	H3K27cr_IP-vs-RIgG_IgG_peak_2196	3.79137	4.66851	1.35508	Promoter (<=1kb)	49131154	49134021	2868	2	ENST00000311787	972	FAM170B	protein_coding	family with sequence similarity 170 member B
ENSG00000172663	11	67465295	67465944	650	H3K27cr_IP-vs-RIgG_IgG_peak_3682	4.03358	5.225	1.7807	Promoter (<=1kb)	67464464	67465333	870	2	ENST00000535175	0	TMEM134	protein_coding	transmembrane protein 134
ENSG00000172732	11	65860943	65861863	921	H3K27cr_IP-vs-RIgG_IgG_peak_3652	4.03358	5.225	1.7807	Promoter (<=1kb)	65861065	65865274	4210	1	ENST00000529374	0	MUS81	protein_coding	MUS81 structure-specific endonuclease subunit
ENSG00000172765	3	129655731	129658743	3013	H3K27cr_IP-vs-RIgG_IgG_peak_15025	4.56637	7.07181	3.10604	Promoter (<=1kb)	129654967	129656726	1760	2	ENST00000510323	0	TMCC1	protein_coding	transmembrane and coiled-coil domain family 1
ENSG00000172771	3	129422069	129422482	414	H3K27cr_IP-vs-RIgG_IgG_peak_15023	3.79137	4.66851	1.35508	Promoter (<=1kb)	129401326	129421583	20258	2	ENST00000503498	-486	EFCAB12	protein_coding	EF-hand calcium binding domain 12
ENSG00000172775	16	57177858	57178466	609	H3K27cr_IP-vs-RIgG_IgG_peak_8124	3.79137	4.66851	1.35508	Promoter (<=1kb)	57154145	57178557	24413	2	ENST00000569266	91	PSME3IP1	protein_coding	proteasome activator subunit 3 interacting protein 1
ENSG00000172775	16	57184619	57185482	864	H3K27cr_IP-vs-RIgG_IgG_peak_8125	4.03358	5.225	1.7807	Promoter (<=1kb)	57167153	57185817	18665	2	ENST00000562406	335	PSME3IP1	protein_coding	proteasome activator subunit 3 interacting protein 1
ENSG00000172809	17	74203744	74204676	933	H3K27cr_IP-vs-RIgG_IgG_peak_9692	5.21314	7.54265	3.43763	Promoter (<=1kb)	74203704	74209896	6193	1	ENST00000533498	40	RPL38	protein_coding	ribosomal protein L38
ENSG00000172819	12	53232767	53233117	351	H3K27cr_IP-vs-RIgG_IgG_peak_4632	3.79137	4.66851	1.35508	Promoter (<=1kb)	53227500	53232980	5481	2	ENST00000550362	0	RARG	protein_coding	retinoic acid receptor gamma
ENSG00000172845	2	173966436	173967082	647	H3K27cr_IP-vs-RIgG_IgG_peak_12107	3.74803	4.60225	1.35508	Promoter (<=1kb)	173900773	173965702	64930	2	ENST00000310015	-734	SP3	protein_coding	Sp3 transcription factor
ENSG00000172901	5	115963424	115963774	351	H3K27cr_IP-vs-RIgG_IgG_peak_16797	3.64593	4.8305	1.49427	Promoter (<=1kb)	115962494	116027601	65108	1	ENST00000395528	930	LVRN	protein_coding	laeverin
ENSG00000172915	13	35671997	35673095	1099	H3K27cr_IP-vs-RIgG_IgG_peak_5504	3.71938	4.55852	1.35508	Promoter (<=1kb)	35671050	35673022	1973	1	ENST00000461581	947	NBEA	protein_coding	neurobeachin
ENSG00000172932	11	67298439	67298931	493	H3K27cr_IP-vs-RIgG_IgG_peak_3676	3.79137	4.66851	1.35508	Promoter (<=1kb)	67299423	67302483	3061	1	ENST00000508422	-492	ANKRD13D	protein_coding	ankyrin repeat domain 13D
ENSG00000172939	3	38164945	38165428	484	H3K27cr_IP-vs-RIgG_IgG_peak_14505	3.79137	4.66851	1.35508	Promoter (<=1kb)	38165089	38183047	17959	1	ENST00000492714	0	OXSR1	protein_coding	oxidative stress responsive kinase 1
ENSG00000172992	17	45052413	45052817	405	H3K27cr_IP-vs-RIgG_IgG_peak_9096	3.79137	4.66851	1.35508	Promoter (<=1kb)	45033855	45051661	17807	2	ENST00000588295	-752	DCAKD	protein_coding	dephospho-CoA kinase domain containing
ENSG00000173083	4	83333898	83334341	444	H3K27cr_IP-vs-RIgG_IgG_peak_15842	4.21653	5.50769	1.95756	Promoter (<=1kb)	83295344	83334782	39439	2	ENST00000513463	441	HPSE	protein_coding	heparanase
ENSG00000173175	3	123316786	123317374	589	H3K27cr_IP-vs-RIgG_IgG_peak_14957	3.79137	4.66851	1.35508	Promoter (<=1kb)	123300251	123318152	17902	2	ENST00000468683	778	ADCY5	protein_coding	adenylate cyclase 5
ENSG00000173175	3	123404637	123404976	340	H3K27cr_IP-vs-RIgG_IgG_peak_14958	3.79137	4.66851	1.35508	Promoter (<=1kb)	123300220	123404561	104342	2	ENST00000466617	-76	ADCY5	protein_coding	adenylate cyclase 5
ENSG00000173218	1	115667948	115670183	2236	H3K27cr_IP-vs-RIgG_IgG_peak_1058	4.73922	6.54266	2.66085	Promoter (<=1kb)	115671045	115684076	13032	1	ENST00000478369	-862	VANGL1	protein_coding	VANGL planar cell polarity protein 1
ENSG00000173221	5	95823615	95823935	321	H3K27cr_IP-vs-RIgG_IgG_peak_16729	4.2653	5.58325	1.95756	Promoter (<=1kb)	95813849	95822726	8878	2	ENST00000237858	-889	GLRX	protein_coding	glutaredoxin
ENSG00000173285	1	158462781	158463188	408	H3K27cr_IP-vs-RIgG_IgG_peak_1259	3.62943	4.60234	1.35508	Promoter (<=1kb)	158461834	158467458	5625	1	ENST00000641971	947	OR10K1	protein_coding	olfactory receptor family 10 subfamily K member 1
ENSG00000173327	11	65614540	65615476	937	H3K27cr_IP-vs-RIgG_IgG_peak_3650	3.79137	4.66851	1.35508	Promoter (<=1kb)	65606435	65615382	8948	2	ENST00000524856	0	MAP3K11	protein_coding	mitogen-activated protein kinase kinase kinase 11
ENSG00000173334	8	125429974	125430787	814	H3K27cr_IP-vs-RIgG_IgG_peak_19931	4.31907	5.88604	2.21224	Promoter (<=1kb)	125430358	125438403	8046	1	ENST00000311922	0	TRIB1	protein_coding	tribbles pseudokinase 1
ENSG00000173482	18	7945725	7948851	3127	H3K27cr_IP-vs-RIgG_IgG_peak_10038	4.21511	6.21938	2.46516	Promoter (<=1kb)	7946870	8069712	122843	1	ENST00000578916	0	PTPRM	protein_coding	protein tyrosine phosphatase receptor type M
ENSG00000173530	8	23162542	23163057	516	H3K27cr_IP-vs-RIgG_IgG_peak_19308	3.79137	4.66851	1.35508	Promoter (<=1kb)	23135588	23164027	28440	2	ENST00000312584	970	TNFRSF10D	protein_coding	TNF receptor superfamily member 10d
ENSG00000173567	2	26344625	26345091	467	H3K27cr_IP-vs-RIgG_IgG_peak_11256	4.1843	5.4578	1.95209	Promoter (<=1kb)	26308173	26345802	37630	2	ENST00000459892	711	ADGRF3	protein_coding	adhesion G protein-coupled receptor F3
ENSG00000173575	15	92899182	92900197	1016	H3K27cr_IP-vs-RIgG_IgG_peak_7563	4.75098	6.81314	2.88568	Promoter (<=1kb)	92900189	93022162	121974	1	ENST00000626874	0	CHD2	protein_coding	chromodomain helicase DNA binding protein 2
ENSG00000173575	15	92900523	92902484	1962	H3K27cr_IP-vs-RIgG_IgG_peak_7564	4.8544	6.97627	3.03786	Promoter (<=1kb)	92900342	92972318	71977	1	ENST00000625990	181	CHD2	protein_coding	chromodomain helicase DNA binding protein 2
ENSG00000173575	15	92919836	92920851	1016	H3K27cr_IP-vs-RIgG_IgG_peak_7566	3.71938	4.55852	1.35508	Promoter (<=1kb)	92921377	92924385	3009	1	ENST00000636861	-526	CHD2	protein_coding	chromodomain helicase DNA binding protein 2
ENSG00000173638	21	45545069	45545622	554	H3K27cr_IP-vs-RIgG_IgG_peak_13771	4.2653	5.58325	1.95756	Promoter (<=1kb)	45498201	45544411	46211	2	ENST00000567670	-658	SLC19A1	protein_coding	solute carrier family 19 member 1
ENSG00000173692	2	231057264	231058025	762	H3K27cr_IP-vs-RIgG_IgG_peak_12402	4.03358	5.225	1.7807	Promoter (<=1kb)	231056894	231170712	113819	1	ENST00000409643	370	PSMD1	protein_coding	proteasome 26S subunit, non-ATPase 1
ENSG00000173726	1	235129682	235130019	338	H3K27cr_IP-vs-RIgG_IgG_peak_1786	3.79137	4.66851	1.35508	Promoter (<=1kb)	235109341	235128837	19497	2	ENST00000366607	-845	TOMM20	protein_coding	translocase of outer mitochondrial membrane 20
ENSG00000173821	17	80381019	80381455	437	H3K27cr_IP-vs-RIgG_IgG_peak_9919	4.61976	6.606	2.71814	Promoter (<=1kb)	80382363	80395312	12950	1	ENST00000427003	-908	RNF213	protein_coding	ring finger protein 213
ENSG00000173868	17	49225400	49225913	514	H3K27cr_IP-vs-RIgG_IgG_peak_9185	4.48176	6.13997	2.40754	Promoter (<=1kb)	49223660	49226761	3102	2	ENST00000514112	848	PHOSPHO1	protein_coding	phosphoethanolamine/phosphocholine phosphatase 1
ENSG00000173889	3	170180110	170180790	681	H3K27cr_IP-vs-RIgG_IgG_peak_15205	3.79137	4.66851	1.35508	Promoter (<=1kb)	170149134	170181723	32590	2	ENST00000472330	933	PHC3	protein_coding	polyhomeotic homolog 3
ENSG00000173918	17	79034629	79034953	325	H3K27cr_IP-vs-RIgG_IgG_peak_9864	3.79137	4.66851	1.35508	Promoter (<=1kb)	79034185	79048247	14063	1	ENST00000581774	444	C1QTNF1	protein_coding	C1q and TNF related 1
[truncated: 3,149 more rows]
