# Supplementary material for: LINC00922 decoys SIRT3 to facilitate the metastasis of colorectal cancer through up-regulation the H3K27 crotonylation of ETS1 promoter
Source: Mol Cancer. 2023 Oct 4;22:163. doi: 10.1186/s12943-023-01859-y (PMC10548613; doi:10.1186/s12943-023-01859-y)
Supplement: Supplementary file 3 — Additional file 3: Table S4 [file 12943_2023_1859_MOESM3_ESM.xlsx]

## Sheet: Table S3. Peaks were different 
Table S4. Peaks were different between LINC00922 overexpressed and control cells
chr	start	end	summit	M_value	A_value	P_value	Peak_Group	normalized_read_density_in_H3K27cr_LINC00922922_IP	normalized_read_density_in_H3K27cr_vector_IP
1	8179360	8180292	8179826	0.62219	4.07678	0.0337599	H3K27cr_922_IP_unique	20.9354	13.6014
1	10212494	10213373	10212934	0.57461	3.80735	0.0399988	H3K27cr_922_IP_unique	17.085	11.472
1	11907811	11908544	11908178	1.17751	3.87744	0.00751021	H3K27cr_922_IP_unique	22.1034	9.77223
1	22940525	22941311	22940918	1.79483	2.74593	0.0138855	H3K27cr_922_IP_unique	12.4955	3.60128
1	23301781	23302392	23302087	1.02781	3.29248	0.0277233	H3K27cr_922_IP_unique	13.9906	6.86175
1	24616154	24617145	24616650	0.90682	3.64616	0.0232797	H3K27cr_922_IP_unique	17.1433	9.14353
1	24882357	24884604	24883481	1.83286	3.47855	0.00110272	H3K27cr_922_IP_unique	21.0388	5.90576
1	25154143	25155931	25155037	1.1214	3.95495	0.00832654	H3K27cr_922_IP_unique	22.8741	10.5141
1	26662497	26662835	26662666	0.82858	2.83621	0.0458221	H3K27cr_922_IP_unique	9.51698	5.35884
1	28437741	28439469	28438605	1.40689	3.74593	0.00272548	H3K27cr_922_IP_unique	21.8471	8.23907
1	29420283	29420941	29420612	0.75742	3.57994	0.0304427	H3K27cr_922_IP_unique	15.5479	9.19739
1	30176295	30177017	30176656	0.9686	3.55164	0.0219187	H3K27cr_922_IP_unique	16.4037	8.38228
1	33593156	33594401	33593779	1.16986	3.76276	0.0093272	H3K27cr_922_IP_unique	20.3603	9.04946
1	35112633	35113202	35112918	0.7713	3.17878	0.0480537	H3K27cr_922_IP_unique	11.8304	6.9313
1	35202783	35203607	35203195	1.75286	3.24593	0.00313926	H3K27cr_922_IP_unique	17.4162	5.1676
1	35284904	35285716	35285310	0.93418	3.76958	0.0186544	H3K27cr_922_IP_unique	18.8523	9.86617
1	39056536	39057100	39056818	0.9216	2.87744	0.0458221	H3K27cr_922_IP_unique	10.1137	5.33928
1	39183698	39184169	39183934	0.87802	3.63339	0.0232797	H3K27cr_922_IP_unique	16.8235	9.15389
1	42206510	42207153	42206832	0.97828	3.42118	0.029225	H3K27cr_922_IP_unique	15.0357	7.63185
1	43097116	43097828	43097472	1.05421	3.13339	0.0258751	H3K27cr_922_IP_unique	12.645	6.08935
1	44429991	44430350	44430171	0.84573	3.49718	0.029225	H3K27cr_922_IP_unique	15.1374	8.42287
1	45907403	45908495	45907949	1.47546	3.32012	0.00601691	H3K27cr_922_IP_unique	16.6546	5.98933
1	51459578	51460147	51459863	1.09424	3.32193	0.0203304	H3K27cr_922_IP_unique	14.6117	6.84385
1	52440786	52441209	52440998	1.02781	3.29248	0.0277233	H3K27cr_922_IP_unique	13.9906	6.86175
1	53015938	53016486	53016212	0.66785	3.7539	0.0399988	H3K27cr_922_IP_unique	17.0042	10.7032
1	53018826	53019409	53019118	1.75286	3.24593	0.00313926	H3K27cr_922_IP_unique	17.4162	5.1676
1	53563788	53566700	53565244	1.35341	3.84413	0.00326531	H3K27cr_922_IP_unique	22.9565	8.98439
1	54026317	54027147	54026732	1.12655	3.16546	0.0258751	H3K27cr_922_IP_unique	13.2575	6.07205
1	55266954	55268942	55267948	1.58583	3.36905	0.00401127	H3K27cr_922_IP_unique	17.9009	5.96339
1	56479828	56480781	56480305	0.78063	3.46832	0.029225	H3K27cr_922_IP_unique	14.5066	8.44445
1	58509267	58510701	58509984	1.38413	3.73584	0.00272548	H3K27cr_922_IP_unique	21.5244	8.24645
1	61037987	61038642	61038315	1.58141	3.16993	0.00485158	H3K27cr_922_IP_unique	15.5693	5.20255
1	61168299	61168652	61168476	0.94606	3.40689	0.029225	H3K27cr_922_IP_unique	14.7222	7.64153
1	61732229	61732861	61732545	1.09078	3.1496	0.0258751	H3K27cr_922_IP_unique	12.951	6.0806
1	62049180	62049776	62049478	1.96628	2.82193	0.00583649	H3K27cr_922_IP_unique	13.9778	3.57709
1	62636438	62637145	62636792	1.84065	3.05164	0.00231028	H3K27cr_922_IP_unique	15.6921	4.38118
1	62764903	62765344	62765124	1.4233	3.09984	0.0110893	H3K27cr_922_IP_unique	14.0401	5.235
1	63453794	63454484	63454139	1.7626	3.44741	0.00171535	H3K27cr_922_IP_unique	20.0943	5.92209
1	63507984	63509019	63508502	1.15475	3.86735	0.00751021	H3K27cr_922_IP_unique	21.777	9.78098
1	63511651	63512374	63512013	1.38413	3.73584	0.00272548	H3K27cr_922_IP_unique	21.5244	8.24645
1	63513882	63514432	63514157	0.6936	3.55164	0.0389667	H3K27cr_922_IP_unique	14.9124	9.2205
1	64249609	64250106	64249858	1.40182	2.85712	0.0138855	H3K27cr_922_IP_unique	11.7781	4.45743
1	64409526	64410588	64410057	2.17981	3.43518	0.000183061	H3K27cr_922_IP_unique	23.0243	5.08158
1	64749783	64750721	64750252	1.29611	3.56206	0.00827042	H3K27cr_922_IP_unique	18.5085	7.53708
1	64803732	64804952	64804342	0.91037	3.8614	0.0197143	H3K27cr_922_IP_unique	19.9261	10.6016
1	65788050	65789166	65788608	1.06968	3.71836	0.0128651	H3K27cr_922_IP_unique	19.0695	9.08517
1	65925899	65927291	65926595	1.69769	3.22147	0.00313926	H3K27cr_922_IP_unique	16.7992	5.17882
1	66107635	66108384	66108010	1.4233	3.09984	0.0110893	H3K27cr_922_IP_unique	14.0401	5.235
1	66819842	66821056	66820449	1.71007	3.59491	0.00145359	H3K27cr_922_IP_unique	21.8559	6.68014
1	66904024	66904331	66904178	0.87802	3.63339	0.0232797	H3K27cr_922_IP_unique	16.8235	9.15389
1	66926646	66927189	66926918	0.95969	3.88326	0.0150204	H3K27cr_922_IP_unique	20.5791	10.5811
1	68095302	68095993	68095648	0.94606	3.40689	0.029225	H3K27cr_922_IP_unique	14.7222	7.64153
1	68412551	68412930	68412741	1.61837	3.55426	0.00220545	H3K27cr_922_IP_unique	20.5839	6.70426
1	68486666	68487484	68487075	2.12573	3.60837	0.000171429	H3K27cr_922_IP_unique	25.479	5.83814
1	68657497	68658158	68657828	1.49487	3.78493	0.00183674	H3K27cr_922_IP_unique	23.1408	8.21062
1	69124274	69125041	69124658	1.18959	3.6496	0.00827042	H3K27cr_922_IP_unique	18.9536	8.30976
1	69133905	69134552	69134229	2.11249	3.17215	0.000527799	H3K27cr_922_IP_unique	18.7445	4.33461
1	69187026	69187785	69187406	1.19996	3.88739	0.00751021	H3K27cr_922_IP_unique	22.4302	9.76361
1	69189640	69191371	69190506	1.85562	3.48864	0.00110272	H3K27cr_922_IP_unique	21.3542	5.90047
1	69489524	69490600	69490062	1.53158	3.345	0.00601691	H3K27cr_922_IP_unique	17.2771	5.97613
1	69685500	69686056	69685778	0.51662	3.86989	0.0483319	H3K27cr_922_IP_unique	17.4869	12.2235
1	70017442	70018642	70018042	1.38413	3.73584	0.00272548	H3K27cr_922_IP_unique	21.5244	8.24645
1	70229851	70230302	70230077	1.24934	3.39068	0.0146125	H3K27cr_922_IP_unique	16.1711	6.80224
1	70305694	70306471	70306083	1.15928	3.50141	0.0161167	H3K27cr_922_IP_unique	16.9246	7.57774
1	70310443	70311130	70310787	1.05503	3.58995	0.0161167	H3K27cr_922_IP_unique	17.3573	8.35384
1	72102900	72103374	72103137	1.00988	3.43518	0.029225	H3K27cr_922_IP_unique	15.3495	7.62238
1	74151925	74153502	74152714	1.13167	3.85712	0.0103265	H3K27cr_922_IP_unique	21.4508	9.78986
1	75658503	75659038	75658771	0.78842	3.59368	0.0304427	H3K27cr_922_IP_unique	15.8662	9.18619
1	75965001	75965991	75965496	1.24045	3.67215	0.0057893	H3K27cr_922_IP_unique	19.5944	8.29316
1	76434679	76436600	76435640	1.2154	3.52628	0.0116399	H3K27cr_922_IP_unique	17.5571	7.56104
1	76513597	76514623	76514110	0.60867	3.72766	0.0485699	H3K27cr_922_IP_unique	16.3588	10.7282
1	77443915	77444207	77444061	0.73804	3.31468	0.0485158	H3K27cr_922_IP_unique	12.85	7.70428
1	77913601	77914165	77913883	1.64334	2.67878	0.0208282	H3K27cr_922_IP_unique	11.3172	3.6228
1	77915811	77916682	77916247	1.38974	3.08496	0.0110893	H3K27cr_922_IP_unique	13.7355	5.24191
1	78125790	78126321	78126056	1.79483	2.74593	0.0138855	H3K27cr_922_IP_unique	12.4955	3.60128
1	78802266	78802910	78802588	1.92707	3.08995	0.00142694	H3K27cr_922_IP_unique	16.6044	4.36632
1	79313551	79314255	79313903	1.24815	3.0222	0.0163422	H3K27cr_922_IP_unique	12.5209	5.27117
1	79836267	79836836	79836552	0.71282	3.43826	0.0381196	H3K27cr_922_IP_unique	13.8774	8.467
1	80007070	80007944	80007507	0.81884	3.60716	0.0304427	H3K27cr_922_IP_unique	16.1849	9.17521
1	80030103	80031324	80030714	0.54764	4.04373	0.0405118	H3K27cr_922_IP_unique	19.9394	13.6413
1	80055395	80056578	80055987	0.63172	3.83267	0.0322212	H3K27cr_922_IP_unique	17.735	11.4463
1	81304785	81305183	81304984	0.91318	3.39232	0.0381196	H3K27cr_922_IP_unique	14.4091	7.65141
1	83944792	83945378	83945085	0.73804	3.31468	0.0485158	H3K27cr_922_IP_unique	12.85	7.70428
1	83952906	83953363	83953135	0.46372	3.92899	0.048022	H3K27cr_922_IP_unique	17.8871	12.9702
1	84177877	84179779	84178828	0.93373	4.42275	0.00704499	H3K27cr_922_IP_unique	29.6428	15.5181
1	84181712	84182201	84181957	0.79105	4.29389	0.0144228	H3K27cr_922_IP_unique	25.802	14.9116
1	84183431	84185945	84184688	1.40887	3.98	0.00184945	H3K27cr_922_IP_unique	25.7132	9.68374
1	84236845	84237925	84237385	1.27866	3.40368	0.0146125	H3K27cr_922_IP_unique	16.4841	6.79441
1	84286267	84287061	84286664	1.32048	3.05426	0.0163422	H3K27cr_922_IP_unique	13.1273	5.2562
1	84906195	84906790	84906493	0.85347	3.7338	0.0244437	H3K27cr_922_IP_unique	17.8833	9.89752
1	85560232	85561258	85560745	1.86997	3.06464	0.00231028	H3K27cr_922_IP_unique	15.9959	4.37614
1	85780630	85780937	85780784	1.02673	3.57741	0.0161167	H3K27cr_922_IP_unique	17.039	8.36314
1	86707219	86707620	86707420	1.41733	3.29436	0.00889456	H3K27cr_922_IP_unique	16.0336	6.00303
1	86741663	86742045	86741854	1.39093	3.45345	0.00716299	H3K27cr_922_IP_unique	17.7397	6.76448
1	86867752	86868503	86868128	2.42303	2.65644	0.0015564	H3K27cr_922_IP_unique	14.6006	2.72249
1	87037445	87038134	87037790	0.60342	3.82012	0.0399988	H3K27cr_922_IP_unique	17.4098	11.459
1	87051099	87051861	87051480	1.54986	2.92275	0.00907898	H3K27cr_922_IP_unique	12.9751	4.43156
1	87926230	87926773	87926502	0.66072	3.53707	0.0389667	H3K27cr_922_IP_unique	14.5953	9.23243
1	88194111	88194877	88194494	2.03011	2.85022	0.00369644	H3K27cr_922_IP_unique	14.5735	3.56813
1	89306775	89307399	89307087	0.93874	3.53841	0.0219187	H3K27cr_922_IP_unique	16.0865	8.39212
1	89397131	89398439	89397785	1.4233	3.09984	0.0110893	H3K27cr_922_IP_unique	14.0401	5.235
1	89526876	89527492	89527184	0.96618	2.89721	0.0458221	H3K27cr_922_IP_unique	10.4129	5.32993
1	90014390	90015067	90014729	1.79483	2.74593	0.0138855	H3K27cr_922_IP_unique	12.4955	3.60128
1	90592726	90593436	90593081	1.44011	2.8741	0.0138855	H3K27cr_922_IP_unique	12.0767	4.45072
1	90642768	90643679	90643224	1.71777	2.99718	0.00583649	H3K27cr_922_IP_unique	14.4807	4.4024
1	90849123	90849525	90849324	1.06136	3.30735	0.0277233	H3K27cr_922_IP_unique	14.3009	6.8527
1	90969511	90969805	90969658	1.49596	3.5	0.00490099	H3K27cr_922_IP_unique	19.0007	6.73661
1	91512333	91513061	91512697	0.99029	3.68316	0.0174598	H3K27cr_922_IP_unique	18.1049	9.11357
1	92225549	92227164	92226357	1.47546	3.32012	0.00601691	H3K27cr_922_IP_unique	16.6546	5.98933
1	93091168	93092538	93091853	0.73923	3.68316	0.0314276	H3K27cr_922_IP_unique	16.5961	9.94208
1	93132296	93133361	93132829	1.42232	3.61801	0.00330817	H3K27cr_922_IP_unique	20.1006	7.49977
1	93175185	93176394	93175790	1.4936	3.6496	0.00220545	H3K27cr_922_IP_unique	21.0596	7.47879
1	93348520	93349225	93348873	1.41783	3.46537	0.00716299	H3K27cr_922_IP_unique	18.0545	6.75733
1	93355456	93355966	93355711	1.61912	2.95345	0.00583649	H3K27cr_922_IP_unique	13.5762	4.41951
1	93454130	93454639	93454385	0.93874	3.53841	0.0219187	H3K27cr_922_IP_unique	16.0865	8.39212
1	93534782	93535407	93535095	1.28698	3.81468	0.00469388	H3K27cr_922_IP_unique	21.9808	9.00788
1	94182768	94183029	94182899	1.12054	3.7409	0.0093272	H3K27cr_922_IP_unique	19.7143	9.06702
1	94230241	94231311	94230776	1.89926	3.67878	0.000391837	H3K27cr_922_IP_unique	24.7337	6.63063
1	95151921	95152737	95152329	2.072	3.38739	0.000490099	H3K27cr_922_IP_unique	21.4573	5.10317
1	96706322	96707355	96706839	0.74024	3.88078	0.0254378	H3K27cr_922_IP_unique	19.0391	11.3976
1	96813440	96814169	96813805	1.61912	2.95345	0.00583649	H3K27cr_922_IP_unique	13.5762	4.41951
1	97343629	97344263	97343946	1.03592	3.81468	0.0139908	H3K27cr_922_IP_unique	20.149	9.82678
1	97388820	97389619	97389220	0.97828	3.42118	0.029225	H3K27cr_922_IP_unique	15.0357	7.63185
1	97437057	97438509	97437783	0.74632	4.05426	0.0214835	H3K27cr_922_IP_unique	21.5173	12.8269
1	97497667	97498979	97498323	1.36105	3.72561	0.00399737	H3K27cr_922_IP_unique	21.202	8.25394
1	97569509	97570249	97569879	0.93512	3.65871	0.0232797	H3K27cr_922_IP_unique	17.4635	9.13336
1	97602257	97602857	97602557	0.83348	3.82732	0.0254378	H3K27cr_922_IP_unique	18.9491	10.6337
1	97697740	97699399	97698570	1.2653	3.68316	0.0057893	H3K27cr_922_IP_unique	19.9154	8.28507
1	97770332	97771003	97770668	1.30746	3.41645	0.0103147	H3K27cr_922_IP_unique	16.7975	6.78672
1	97861864	97863604	97862734	2.21874	3.6496	6.44689e-05	H3K27cr_922_IP_unique	27.0766	5.81683
1	98031427	98031904	98031666	0.99793	3.56464	0.0161167	H3K27cr_922_IP_unique	16.7212	8.37262
1	98051432	98051914	98051673	1.19397	3.77345	0.00666229	H3K27cr_922_IP_unique	20.6838	9.04088
1	98467763	98468623	98468193	1.51668	3.65984	0.00220545	H3K27cr_922_IP_unique	21.3798	7.472
1	98702057	98702537	98702297	1.0713	3.46241	0.0219187	H3K27cr_922_IP_unique	15.9784	7.60399
1	99515798	99517029	99516414	0.73923	3.68316	0.0314276	H3K27cr_922_IP_unique	16.5961	9.94208
1	99723670	99724113	99723892	1.68555	2.98289	0.00583649	H3K27cr_922_IP_unique	14.1788	4.40798
1	100244355	100245041	100244698	0.84573	3.49718	0.029225	H3K27cr_922_IP_unique	15.1374	8.42287
1	100378570	100379752	100379161	0.80702	3.81559	0.0254378	H3K27cr_922_IP_unique	18.6241	10.6448
1	100784466	100784788	100784627	1.19397	3.77345	0.00666229	H3K27cr_922_IP_unique	20.6838	9.04088
1	100868242	100868687	100868465	1.52119	3.51118	0.00490099	H3K27cr_922_IP_unique	19.3167	6.72993
1	100981436	100982173	100981805	0.73804	3.31468	0.0485158	H3K27cr_922_IP_unique	12.85	7.70428
1	101059147	101059922	101059535	1.32606	3.2539	0.0129375	H3K27cr_922_IP_unique	15.1047	6.02461
1	102753833	102754629	102754231	1.18758	3.51395	0.0161167	H3K27cr_922_IP_unique	17.2407	7.56931
1	102809075	102810699	102809887	0.50096	4.09615	0.0405118	H3K27cr_922_IP_unique	20.3453	14.3767
1	102921090	102922017	102921554	0.91318	3.39232	0.0381196	H3K27cr_922_IP_unique	14.4091	7.65141
1	108185125	108186303	108185714	1.35548	3.06978	0.0163422	H3K27cr_922_IP_unique	13.4312	5.24897
1	108310550	108312594	108311572	1.35341	3.84413	0.00326531	H3K27cr_922_IP_unique	22.9565	8.98439
1	108521199	108521995	108521597	0.71282	3.43826	0.0381196	H3K27cr_922_IP_unique	13.8774	8.467
1	109455943	109456373	109456158	1.00958	2.91645	0.0333252	H3K27cr_922_IP_unique	10.7126	5.32084
1	109809832	109810290	109810061	1.00958	2.91645	0.0333252	H3K27cr_922_IP_unique	10.7126	5.32084
1	110689409	110689853	110689631	0.99793	3.56464	0.0161167	H3K27cr_922_IP_unique	16.7212	8.37262
1	113415661	113416169	113415915	1.40689	3.74593	0.00272548	H3K27cr_922_IP_unique	21.8471	8.23907
1	114857047	114858986	114858017	1.31388	3.7047	0.00399737	H3K27cr_922_IP_unique	20.5581	8.26926
1	115049409	115049680	115049545	0.91318	3.39232	0.0381196	H3K27cr_922_IP_unique	14.4091	7.65141
1	115973368	115974232	115973800	0.63172	3.83267	0.0322212	H3K27cr_922_IP_unique	17.735	11.4463
1	116142648	116143783	116143216	1.75286	3.24593	0.00313926	H3K27cr_922_IP_unique	17.4162	5.1676
1	117411776	117413643	117412710	1.33763	3.71523	0.00399737	H3K27cr_922_IP_unique	20.8799	8.26154
1	117414102	117414851	117414477	1.39093	3.45345	0.00716299	H3K27cr_922_IP_unique	17.7397	6.76448
1	117470989	117471630	117471310	1.51668	3.65984	0.00220545	H3K27cr_922_IP_unique	21.3798	7.472
1	117727832	117728345	117728089	0.9216	2.87744	0.0458221	H3K27cr_922_IP_unique	10.1137	5.33928
1	118792345	118793695	118793020	0.60867	3.72766	0.0485699	H3K27cr_922_IP_unique	16.3588	10.7282
1	119889290	119889755	119889523	0.67895	3.65644	0.0395755	H3K27cr_922_IP_unique	15.9548	9.96567
1	120133807	120134255	120134031	0.90772	3.75785	0.0186544	H3K27cr_922_IP_unique	18.5289	9.87644
1	125183644	125183992	125183818	0.27471	8.60276	0.000389119	H3K27cr_922_IP_unique	427.601	353.461
1	145781853	145782644	145782249	0.54725	3.70044	0.0485699	H3K27cr_922_IP_unique	15.7149	10.7541
1	146036190	146037172	146036681	1.51668	3.65984	0.00220545	H3K27cr_922_IP_unique	21.3798	7.472
1	147142282	147142707	147142495	1.30746	3.41645	0.0103147	H3K27cr_922_IP_unique	16.7975	6.78672
1	147882635	147883027	147882831	0.54529	3.79436	0.0399988	H3K27cr_922_IP_unique	16.7606	11.4853
1	151646218	151647088	151646653	1.99851	2.83621	0.00583649	H3K27cr_922_IP_unique	14.2755	3.57256
1	152893597	152895085	152894341	0.99793	3.56464	0.0161167	H3K27cr_922_IP_unique	16.7212	8.37262
1	153256525	153256806	153256666	0.83348	3.82732	0.0254378	H3K27cr_922_IP_unique	18.9491	10.6337
1	154639226	154640127	154639677	1.34777	3.58496	0.00827042	H3K27cr_922_IP_unique	19.1444	7.52179
1	155464774	155465808	155465291	2.99342	2.39068	0.000518799	H3K27cr_922_IP_unique	14.7986	1.85828
1	161097697	161097961	161097829	0.77225	3.0084	0.0472107	H3K27cr_922_IP_unique	10.5161	6.15723
1	161379675	161380141	161379908	0.9393	3.08245	0.035408	H3K27cr_922_IP_unique	11.7298	6.11692
1	161417298	161417782	161417540	0.64205	3.40689	0.0485158	H3K27cr_922_IP_unique	13.25	8.49059
1	163901338	163902648	163901993	1.12647	3.33621	0.0203304	H3K27cr_922_IP_unique	14.9228	6.83518
1	164046856	164047451	164047154	0.63853	3.7409	0.0399988	H3K27cr_922_IP_unique	16.6813	10.7156
1	164211357	164213532	164212445	1.95489	3.10229	0.00142694	H3K27cr_922_IP_unique	16.9091	4.36155
1	164941084	164941541	164941313	1.28472	3.03841	0.0163422	H3K27cr_922_IP_unique	12.8239	5.2636
1	166559456	166560271	166559864	1.29611	3.56206	0.00827042	H3K27cr_922_IP_unique	18.5085	7.53708
1	168157015	168157828	168157422	1.12647	3.33621	0.0203304	H3K27cr_922_IP_unique	14.9228	6.83518
1	169345059	169345529	169345294	0.68688	3.85712	0.0322212	H3K27cr_922_IP_unique	18.3864	11.4215
1	169987877	169988823	169988350	1.09531	3.72972	0.0128651	H3K27cr_922_IP_unique	19.3918	9.07602
1	170194786	170195828	170195307	1.26965	3.55033	0.0116399	H3K27cr_922_IP_unique	18.191	7.54493
1	170493179	170493732	170493456	1.05503	3.58995	0.0161167	H3K27cr_922_IP_unique	17.3573	8.35384
1	170641392	170641961	170641677	1.22936	3.21103	0.0184822	H3K27cr_922_IP_unique	14.1793	6.04756
1	170643648	170644892	170644270	0.6936	3.55164	0.0389667	H3K27cr_922_IP_unique	14.9124	9.2205
1	172311943	172312809	172312376	1.32606	3.2539	0.0129375	H3K27cr_922_IP_unique	15.1047	6.02461
1	172407183	172407446	172407315	1.86559	2.77729	0.00907898	H3K27cr_922_IP_unique	13.0873	3.59128
1	172411837	172412384	172412111	1.18607	3.98361	0.00381633	H3K27cr_922_IP_unique	23.8621	10.4874
1	172712537	172713492	172713015	0.85952	3.83886	0.0254378	H3K27cr_922_IP_unique	19.2745	10.6229
1	172902231	172902834	172902533	1.49596	3.5	0.00490099	H3K27cr_922_IP_unique	19.0007	6.73661
1	173564188	173564603	173564396	0.81564	3.02764	0.0472107	H3K27cr_922_IP_unique	10.8188	6.14673
1	174219450	174220002	174219726	1.02781	3.29248	0.0277233	H3K27cr_922_IP_unique	13.9906	6.86175
1	174257489	174258376	174257933	1.58583	3.36905	0.00401127	H3K27cr_922_IP_unique	17.9009	5.96339
1	176009354	176011275	176010315	1.7385	3.43672	0.00171535	H3K27cr_922_IP_unique	19.78	5.92771
1	176013359	176014808	176014084	1.42232	3.61801	0.00330817	H3K27cr_922_IP_unique	20.1006	7.49977
1	176029081	176029520	176029301	1.16155	3.18097	0.0184822	H3K27cr_922_IP_unique	13.5643	6.0637
1	176236796	176238226	176237511	1.58141	3.16993	0.00485158	H3K27cr_922_IP_unique	15.5693	5.20255
1	178046211	178047021	178046616	1.12647	3.33621	0.0203304	H3K27cr_922_IP_unique	14.9228	6.83518
1	178109400	178109767	178109584	1.18758	3.51395	0.0161167	H3K27cr_922_IP_unique	17.2407	7.56931
1	178700528	178702564	178701546	1.80622	3.26958	0.00200564	H3K27cr_922_IP_unique	18.0345	5.15677
1	178803553	178804283	178803918	1.18906	3.36396	0.0146125	H3K27cr_922_IP_unique	15.5462	6.81838
1	178845494	178846390	178845942	1.21772	3.78398	0.00666229	H3K27cr_922_IP_unique	21.0076	9.03244
1	179991651	179991972	179991812	1.26965	3.55033	0.0116399	H3K27cr_922_IP_unique	18.191	7.54493
1	180705162	180706111	180705637	1.04365	3.70681	0.0128651	H3K27cr_922_IP_unique	18.7477	9.09447
1	180724469	180725046	180724758	1.51668	3.65984	0.00220545	H3K27cr_922_IP_unique	21.3798	7.472
1	180751730	180752366	180752048	1.21772	3.78398	0.00666229	H3K27cr_922_IP_unique	21.0076	9.03244
1	183529314	183530475	183529895	1.58583	3.36905	0.00401127	H3K27cr_922_IP_unique	17.9009	5.96339
1	183638500	183638937	183638719	1.16155	3.18097	0.0184822	H3K27cr_922_IP_unique	13.5643	6.0637
1	183745119	183746571	183745845	1.35341	3.84413	0.00326531	H3K27cr_922_IP_unique	22.9565	8.98439
1	184676940	184678173	184677557	1.47033	3.48864	0.00490099	H3K27cr_922_IP_unique	18.6849	6.7434
1	184738419	184738919	184738669	0.75742	3.57994	0.0304427	H3K27cr_922_IP_unique	15.5479	9.19739
1	184924590	184925712	184925151	0.99029	3.68316	0.0174598	H3K27cr_922_IP_unique	18.1049	9.11357
1	185214585	185215391	185214988	1.35706	3.26764	0.0129375	H3K27cr_922_IP_unique	15.414	6.01727
1	185517647	185518452	185518050	1.06968	3.71836	0.0128651	H3K27cr_922_IP_unique	19.0695	9.08517
1	186131569	186132507	186132038	1.29611	3.56206	0.00827042	H3K27cr_922_IP_unique	18.5085	7.53708
1	186396649	186398092	186397371	1.29611	3.56206	0.00827042	H3K27cr_922_IP_unique	18.5085	7.53708
1	186429850	186430345	186430098	1.19581	3.19616	0.0184822	H3K27cr_922_IP_unique	13.8716	6.05554
1	186671602	186673513	186672558	1.1371	3.62633	0.0116399	H3K27cr_922_IP_unique	18.3141	8.32693
1	186830836	186832647	186831742	0.90682	3.64616	0.0232797	H3K27cr_922_IP_unique	17.1433	9.14353
1	186968176	186969662	186968919	1.19397	3.77345	0.00666229	H3K27cr_922_IP_unique	20.6838	9.04088
1	187030165	187031201	187030683	1.68555	2.98289	0.00583649	H3K27cr_922_IP_unique	14.1788	4.40798
1	187169121	187170034	187169578	1.16479	3.97418	0.00381633	H3K27cr_922_IP_unique	23.5325	10.4961
1	187684603	187685281	187684942	1.04365	3.70681	0.0128651	H3K27cr_922_IP_unique	18.7477	9.09447
1	187793641	187795516	187794579	0.65344	3.93054	0.0328572	H3K27cr_922_IP_unique	19.1234	12.1579
1	187890732	187892046	187891389	1.34777	3.58496	0.00827042	H3K27cr_922_IP_unique	19.1444	7.52179
1	187993562	187994412	187993987	2.1507	2.90368	0.00231028	H3K27cr_922_IP_unique	15.7691	3.55125
1	188081340	188082339	188081840	1.50376	3.33267	0.00601691	H3K27cr_922_IP_unique	16.9657	5.98267
1	188099591	188100977	188100284	1.34777	3.58496	0.00827042	H3K27cr_922_IP_unique	19.1444	7.52179
1	188156306	188157358	188156832	1.24934	3.39068	0.0146125	H3K27cr_922_IP_unique	16.1711	6.80224
1	188189460	188191522	188190491	1.26965	3.55033	0.0116399	H3K27cr_922_IP_unique	18.191	7.54493
1	188283729	188284233	188283981	1.75286	3.24593	0.00313926	H3K27cr_922_IP_unique	17.4162	5.1676
1	188303221	188304517	188303869	0.83348	3.82732	0.0254378	H3K27cr_922_IP_unique	18.9491	10.6337
1	188383830	188386039	188384935	1.17524	4.0736	0.00437143	H3K27cr_922_IP_unique	25.3028	11.2043
1	188425895	188426660	188426278	1.24934	3.39068	0.0146125	H3K27cr_922_IP_unique	16.1711	6.80224
1	188442660	188443102	188442881	1.92205	3.51809	0.000701733	H3K27cr_922_IP_unique	22.3022	5.88508
1	188601225	188601808	188601517	1.47546	3.32012	0.00601691	H3K27cr_922_IP_unique	16.6546	5.98933
1	188653244	188654437	188653841	1.2154	3.52628	0.0116399	H3K27cr_922_IP_unique	17.5571	7.56104
1	188656246	188658129	188657188	3.36245	2.55426	5.00679e-05	H3K27cr_922_IP_unique	18.8369	1.83151
1	188721191	188722947	188722069	1.44643	3.62869	0.00330817	H3K27cr_922_IP_unique	20.42	7.49267
1	188739393	188740236	188739815	1.04726	4.2652	0.00400634	H3K27cr_922_IP_unique	27.6429	13.376
1	188925747	188927010	188926379	0.98358	3.98864	0.0112653	H3K27cr_922_IP_unique	22.3225	11.289
1	188992973	188993421	188993197	0.70937	3.66993	0.0395755	H3K27cr_922_IP_unique	16.2753	9.95376
1	189010749	189013190	189011970	2.17981	3.43518	0.000183061	H3K27cr_922_IP_unique	23.0243	5.08158
1	189041621	189042775	189042198	1.71403	3.42587	0.002639	H3K27cr_922_IP_unique	19.466	5.93341
1	189106672	189107536	189107104	1.51668	3.65984	0.00220545	H3K27cr_922_IP_unique	21.3798	7.472
1	189118712	189119703	189119208	1.34777	3.58496	0.00827042	H3K27cr_922_IP_unique	19.1444	7.52179
1	189278338	189279407	189278873	1.72551	3.2338	0.00313926	H3K27cr_922_IP_unique	17.1075	5.17316
1	189390478	189391731	189391105	1.34777	3.58496	0.00827042	H3K27cr_922_IP_unique	19.1444	7.52179
1	189424367	189424867	189424617	1.30746	3.41645	0.0103147	H3K27cr_922_IP_unique	16.7975	6.78672
1	189451436	189451903	189451670	1.18959	3.6496	0.00827042	H3K27cr_922_IP_unique	18.9536	8.30976
1	189456707	189458550	189457629	1.29153	4.12515	0.00218883	H3K27cr_922_IP_unique	27.3016	11.1532
1	189507451	189509593	189508522	1.47019	3.63922	0.00220545	H3K27cr_922_IP_unique	20.7396	7.48567
1	189533345	189534051	189533698	1.64178	3.56464	0.00220545	H3K27cr_922_IP_unique	20.9015	6.69809
1	189536386	189537544	189536965	1.47033	3.48864	0.00490099	H3K27cr_922_IP_unique	18.6849	6.7434
1	189618790	189620619	189619705	1.71484	3.88244	0.000342491	H3K27cr_922_IP_unique	26.7202	8.13992
1	189629625	189630653	189630139	1.7385	3.43672	0.00171535	H3K27cr_922_IP_unique	19.78	5.92771
1	189698070	189700034	189699052	1.41723	3.87242	0.0022449	H3K27cr_922_IP_unique	23.9347	8.96187
1	189747761	189748724	189748243	1.13048	3.48864	0.0161167	H3K27cr_922_IP_unique	16.6088	7.58632
1	189768208	189769252	189768730	1.83226	3.28112	0.00200564	H3K27cr_922_IP_unique	18.3442	5.1515
1	189838058	189838521	189838290	1.30746	3.41645	0.0103147	H3K27cr_922_IP_unique	16.7975	6.78672
1	189943610	189944087	189943849	0.75277	3.79154	0.0322212	H3K27cr_922_IP_unique	17.9751	10.6676
1	189956974	189958084	189957529	1.41733	3.29436	0.00889456	H3K27cr_922_IP_unique	16.0336	6.00303
1	190046542	190047507	190047025	1.10825	3.84674	0.0103265	H3K27cr_922_IP_unique	21.1249	9.79887
1	190241062	190243147	190242105	1.75405	3.61441	0.00145359	H3K27cr_922_IP_unique	22.4935	6.66859
1	190258323	190258925	190258624	1.32243	2.82193	0.0208282	H3K27cr_922_IP_unique	11.1823	4.47136
1	190310629	190312344	190311487	1.11383	4.04638	0.00607144	H3K27cr_922_IP_unique	24.3069	11.2314
1	190446791	190448374	190447583	1.49487	3.78493	0.00183674	H3K27cr_922_IP_unique	23.1408	8.21062
1	190471970	190473419	190472695	1.71484	3.88244	0.000342491	H3K27cr_922_IP_unique	26.7202	8.13992
1	190488261	190488921	190488591	0.95969	3.88326	0.0150204	H3K27cr_922_IP_unique	20.5791	10.5811
1	190521435	190522124	190521780	1.19397	3.77345	0.00666229	H3K27cr_922_IP_unique	20.6838	9.04088
1	190742171	190743326	190742749	1.51834	3.91724	0.00102747	H3K27cr_922_IP_unique	25.5705	8.92632
1	190780477	190781786	190781132	1.42232	3.61801	0.00330817	H3K27cr_922_IP_unique	20.1006	7.49977
1	190880611	190881507	190881059	1.09531	3.72972	0.0128651	H3K27cr_922_IP_unique	19.3918	9.07602
1	190909418	190909810	190909614	1.15928	3.50141	0.0161167	H3K27cr_922_IP_unique	16.9246	7.57774
1	190959694	190959928	190959811	0.54725	3.70044	0.0485699	H3K27cr_922_IP_unique	15.7149	10.7541
1	190968433	190968883	190968658	2.12138	2.89068	0.00369644	H3K27cr_922_IP_unique	15.4697	3.55534
1	191054490	191055292	191054891	1.33576	3.42899	0.0103147	H3K27cr_922_IP_unique	17.1112	6.77917
1	191144015	191144732	191144374	0.93418	3.76958	0.0186544	H3K27cr_922_IP_unique	18.8523	9.86617
1	191422472	191424298	191423385	1.9803	3.34674	0.000791699	H3K27cr_922_IP_unique	20.2085	5.1216
1	191611714	191612813	191612264	1.09531	3.72972	0.0128651	H3K27cr_922_IP_unique	19.3918	9.07602
1	191836008	191836414	191836211	0.74024	3.88078	0.0254378	H3K27cr_922_IP_unique	19.0391	11.3976
1	191867940	191868770	191868355	1.4233	3.09984	0.0110893	H3K27cr_922_IP_unique	14.0401	5.235
1	192001229	192002463	192001846	1.26224	3.22561	0.0184822	H3K27cr_922_IP_unique	14.4874	6.03975
1	192003294	192005195	192004245	1.77976	3.25785	0.00200564	H3K27cr_922_IP_unique	17.7252	5.16214
1	192006704	192007874	192007289	1.80622	3.26958	0.00200564	H3K27cr_922_IP_unique	18.0345	5.15677
1	192014965	192016046	192015506	1.7626	3.44741	0.00171535	H3K27cr_922_IP_unique	20.0943	5.92209
1	192035239	192035556	192035398	0.72495	3.77921	0.0322212	H3K27cr_922_IP_unique	17.6511	10.6792
1	192052020	192053007	192052514	1.18906	3.36396	0.0146125	H3K27cr_922_IP_unique	15.5462	6.81838
1	192057477	192058970	192058224	0.91432	3.95794	0.0150204	H3K27cr_922_IP_unique	21.3343	11.3198
1	192142499	192142986	192142743	0.54529	3.79436	0.0399988	H3K27cr_922_IP_unique	16.7606	11.4853
1	192197698	192198124	192197911	1.36261	2.83974	0.0208282	H3K27cr_922_IP_unique	11.48	4.46431
1	192328460	192330285	192329373	1.08845	4.12337	0.00673929	H3K27cr_922_IP_unique	25.4147	11.9517
1	192367711	192369344	192368528	1.47033	3.48864	0.00490099	H3K27cr_922_IP_unique	18.6849	6.7434
1	192490581	192491931	192491256	1.28698	3.81468	0.00469388	H3K27cr_922_IP_unique	21.9808	9.00788
1	192507701	192508327	192508014	0.87733	3.51118	0.029225	H3K27cr_922_IP_unique	15.4534	8.41241
1	192710005	192711757	192710881	1.09531	3.72972	0.0128651	H3K27cr_922_IP_unique	19.3918	9.07602
1	192972538	192972952	192972745	1.55709	3.93441	0.00102747	H3K27cr_922_IP_unique	26.2265	8.91273
1	193017397	193018797	193018097	1.82461	4.26666	2.89642e-05	H3K27cr_922_IP_unique	36.2264	10.2273
1	193025895	193026637	193026266	1.26422	3.80459	0.00469388	H3K27cr_922_IP_unique	21.6561	9.01595
1	193113932	193115581	193114757	1.1787	4.24593	0.00290114	H3K27cr_922_IP_unique	28.5472	12.6107
1	193159724	193161081	193160403	1.54063	4.03841	0.000859898	H3K27cr_922_IP_unique	28.0266	9.63371
1	193164836	193165629	193165233	1.7109	3.74593	0.000612246	H3K27cr_922_IP_unique	24.2746	7.41517
1	193563938	193564750	193564344	2.09152	2.87744	0.00369644	H3K27cr_922_IP_unique	15.1706	3.55952
1	193866049	193866552	193866301	1.38974	3.08496	0.0110893	H3K27cr_922_IP_unique	13.7355	5.24191
1	194098366	194098853	194098610	1.68555	2.98289	0.00583649	H3K27cr_922_IP_unique	14.1788	4.40798
1	194143124	194144166	194143645	1.373	3.59615	0.00827042	H3K27cr_922_IP_unique	19.4628	7.51433
1	194192449	194193193	194192821	0.88514	3.85022	0.0197143	H3K27cr_922_IP_unique	19.6001	10.6122
1	194235041	194235881	194235461	1.80978	3.46832	0.00110272	H3K27cr_922_IP_unique	20.7237	5.91112
1	194612640	194613860	194613250	0.91922	4.04836	0.0121429	H3K27cr_922_IP_unique	22.7527	12.0315
1	194688452	194689068	194688760	0.75742	3.57994	0.0304427	H3K27cr_922_IP_unique	15.5479	9.19739
1	194767004	194768669	194767837	1.00725	4.16993	0.0073873	H3K27cr_922_IP_unique	25.5199	12.696
1	194820068	194820946	194820507	1.59856	3.83089	0.000808164	H3K27cr_922_IP_unique	24.7639	8.17722
1	194912823	194913162	194912993	1.24934	3.39068	0.0146125	H3K27cr_922_IP_unique	16.1711	6.80224
1	194955493	194958033	194956763	2.03256	3.73787	0.000156567	H3K27cr_922_IP_unique	26.9862	6.59597
1	194984117	194986466	194985292	1.34777	3.58496	0.00827042	H3K27cr_922_IP_unique	19.1444	7.52179
1	195080098	195080943	195080521	2.49041	3.05426	0.000316679	H3K27cr_922_IP_unique	19.691	3.50413
1	195115641	195117144	195116393	1.52119	3.51118	0.00490099	H3K27cr_922_IP_unique	19.3167	6.72993
1	195123633	195124163	195123898	1.47546	3.32012	0.00601691	H3K27cr_922_IP_unique	16.6546	5.98933
1	195151243	195151932	195151588	1.58583	3.36905	0.00401127	H3K27cr_922_IP_unique	17.9009	5.96339
1	195232178	195232842	195232510	0.44262	3.99718	0.047661	H3K27cr_922_IP_unique	18.6162	13.6977
1	195301248	195302008	195301628	1.61837	3.55426	0.00220545	H3K27cr_922_IP_unique	20.5839	6.70426
1	195326709	195327649	195327179	1.10116	3.47564	0.0219187	H3K27cr_922_IP_unique	16.2935	7.59507
1	195352792	195353486	195353139	1.18959	3.6496	0.00827042	H3K27cr_922_IP_unique	18.9536	8.30976
1	195528904	195530250	195529577	0.6463	4.08746	0.0337599	H3K27cr_922_IP_unique	21.268	13.5885
1	195652394	195653602	195652998	1.35706	3.26764	0.0129375	H3K27cr_922_IP_unique	15.414	6.01727
1	195691710	195693320	195692515	0.80702	3.81559	0.0254378	H3K27cr_922_IP_unique	18.6241	10.6448
1	195705268	195705652	195705460	1.04088	3.44892	0.0219187	H3K27cr_922_IP_unique	15.6638	7.61309
1	195759194	195759752	195759473	1.05503	3.58995	0.0161167	H3K27cr_922_IP_unique	17.3573	8.35384
1	195776828	195778360	195777594	1.17524	4.0736	0.00437143	H3K27cr_922_IP_unique	25.3028	11.2043
1	195921729	195922949	195922339	1.81079	3.03841	0.00369644	H3K27cr_922_IP_unique	15.3887	4.38633
1	196045585	196046349	196045967	1.28977	3.69401	0.0057893	H3K27cr_922_IP_unique	20.2366	8.2771
1	196225608	196227494	196226551	1.12054	3.7409	0.0093272	H3K27cr_922_IP_unique	19.7143	9.06702
1	196309606	196311222	196310414	1.1214	3.95495	0.00832654	H3K27cr_922_IP_unique	22.8741	10.5141
1	196320071	196320419	196320245	1.75286	3.24593	0.00313926	H3K27cr_922_IP_unique	17.4162	5.1676
1	196329455	196330562	196330009	1.33157	3.83444	0.00326531	H3K27cr_922_IP_unique	22.631	8.99211
1	196435196	196435565	196435381	1.58583	3.36905	0.00401127	H3K27cr_922_IP_unique	17.9009	5.96339
1	196524176	196526248	196525212	1.24394	3.90689	0.00538776	H3K27cr_922_IP_unique	23.0846	9.74674
1	196573718	196574646	196574182	0.54529	3.79436	0.0399988	H3K27cr_922_IP_unique	16.7606	11.4853
1	196618519	196618824	196618672	0.44262	3.99718	0.047661	H3K27cr_922_IP_unique	18.6162	13.6977
1	196671569	196672241	196671905	0.93418	3.76958	0.0186544	H3K27cr_922_IP_unique	18.8523	9.86617
1	196999827	197000174	197000001	1.06968	3.71836	0.0128651	H3K27cr_922_IP_unique	19.0695	9.08517
1	197163967	197164662	197164315	0.87802	3.63339	0.0232797	H3K27cr_922_IP_unique	16.8235	9.15389
1	197192061	197192897	197192479	1.26965	3.55033	0.0116399	H3K27cr_922_IP_unique	18.191	7.54493
1	197275969	197276617	197276293	1.64059	3.19616	0.00485158	H3K27cr_922_IP_unique	16.1835	5.19046
1	197488324	197488691	197488508	0.70062	3.29809	0.0485158	H3K27cr_922_IP_unique	12.5395	7.71562
1	197525558	197527100	197526329	2.15881	3.42587	0.000183061	H3K27cr_922_IP_unique	22.7104	5.08578
1	197602060	197602974	197602517	1.00755	3.90448	0.0150204	H3K27cr_922_IP_unique	21.2333	10.5612
1	197644275	197646267	197645271	1.69043	3.73685	0.000612246	H3K27cr_922_IP_unique	23.9519	7.42114
1	197664863	197666318	197665591	1.71777	2.99718	0.00583649	H3K27cr_922_IP_unique	14.4807	4.4024
1	197671780	197672165	197671973	2.0611	2.86396	0.00369644	H3K27cr_922_IP_unique	14.8719	3.56378
1	197755205	197755648	197755427	0.55791	3.4915	0.0487083	H3K27cr_922_IP_unique	13.6464	9.26982
1	197791988	197792241	197792115	0.63853	3.7409	0.0399988	H3K27cr_922_IP_unique	16.6813	10.7156
1	197874066	197874443	197874255	0.67895	3.65644	0.0395755	H3K27cr_922_IP_unique	15.9548	9.96567
1	198297621	198298594	198298108	0.88082	3.74593	0.0244437	H3K27cr_922_IP_unique	18.2059	9.88689
1	198304494	198305460	198304977	1.98587	3.54638	0.000442397	H3K27cr_922_IP_unique	23.2525	5.87033
1	198588743	198590007	198589375	1.51615	3.79436	0.00183674	H3K27cr_922_IP_unique	23.4649	8.20376
1	199019390	199020111	199019751	1.72551	3.2338	0.00313926	H3K27cr_922_IP_unique	17.1075	5.17316
1	199428090	199430021	199429056	2.04955	3.37744	0.000490099	H3K27cr_922_IP_unique	21.1446	5.10767
1	199484765	199485143	199484954	1.61837	3.55426	0.00220545	H3K27cr_922_IP_unique	20.5839	6.70426
1	199513754	199514381	199514068	2.6303	2.22972	0.0027771	H3K27cr_922_IP_unique	11.6711	1.885
1	199597306	199598460	199597883	1.2154	3.52628	0.0116399	H3K27cr_922_IP_unique	17.5571	7.56104
1	200245731	200246900	200246316	1.64059	3.19616	0.00485158	H3K27cr_922_IP_unique	16.1835	5.19046
1	200723278	200723965	200723622	1.99851	2.83621	0.00583649	H3K27cr_922_IP_unique	14.2755	3.57256
1	200841598	200842540	200842069	1.44665	3.30735	0.00889456	H3K27cr_922_IP_unique	16.3439	5.99611
1	201242743	201244270	201243507	1.36358	3.44132	0.0103147	H3K27cr_922_IP_unique	17.4253	6.77176
1	203105651	203107477	203106564	2.68992	3.1427	3.42727e-05	H3K27cr_922_IP_unique	22.4347	3.47675
1	207121182	207121801	207121492	1.36358	3.44132	0.0103147	H3K27cr_922_IP_unique	17.4253	6.77176
1	207374064	207374417	207374241	1.02673	3.57741	0.0161167	H3K27cr_922_IP_unique	17.039	8.36314
1	207766807	207767183	207766995	0.99355	3.27729	0.0277233	H3K27cr_922_IP_unique	13.6807	6.87099
1	207782224	207782729	207782477	2.7043	2.78112	0.000317097	H3K27cr_922_IP_unique	17.5484	2.69255
1	207797073	207797481	207797277	1.30746	3.41645	0.0103147	H3K27cr_922_IP_unique	16.7975	6.78672
1	207916388	207916674	207916531	2.0356	3.13806	0.000872016	H3K27cr_922_IP_unique	17.8254	4.34773
1	207938090	207938792	207938441	1.33576	3.42899	0.0103147	H3K27cr_922_IP_unique	17.1112	6.77917
1	211305589	211306661	211306125	1.85562	3.48864	0.00110272	H3K27cr_922_IP_unique	21.3542	5.90047
1	212017577	212018995	212018286	1.63832	3.39232	0.002639	H3K27cr_922_IP_unique	18.526	5.9511
1	212288081	212289557	212288819	1.33763	3.71523	0.00399737	H3K27cr_922_IP_unique	20.8799	8.26154
1	212372920	212373530	212373225	1.10116	3.47564	0.0219187	H3K27cr_922_IP_unique	16.2935	7.59507
1	212572877	212574793	212573835	1.25368	4.10837	0.00218883	H3K27cr_922_IP_unique	26.6343	11.1698
1	213170083	213170671	213170377	1.01719	3.69508	0.0174598	H3K27cr_922_IP_unique	18.4261	9.10394
1	213563357	213564341	213563849	1.64059	3.19616	0.00485158	H3K27cr_922_IP_unique	16.1835	5.19046
1	213664891	213666191	213665541	1.42232	3.61801	0.00330817	H3K27cr_922_IP_unique	20.1006	7.49977
1	215210148	215210456	215210302	1.28472	3.03841	0.0163422	H3K27cr_922_IP_unique	12.8239	5.2636
1	216106874	216107390	216107132	1.72551	3.2338	0.00313926	H3K27cr_922_IP_unique	17.1075	5.17316
1	217667695	217668764	217668230	1.05503	3.58995	0.0161167	H3K27cr_922_IP_unique	17.3573	8.35384
1	218166790	218167224	218167007	1.35548	3.06978	0.0163422	H3K27cr_922_IP_unique	13.4312	5.24897
1	218329974	218330823	218330399	1.34777	3.58496	0.00827042	H3K27cr_922_IP_unique	19.1444	7.52179
1	218496045	218497967	218497006	1.49487	3.78493	0.00183674	H3K27cr_922_IP_unique	23.1408	8.21062
1	218721988	218723845	218722917	1.24114	3.79436	0.00666229	H3K27cr_922_IP_unique	21.3317	9.02413
1	218990490	218991207	218990849	0.91318	3.39232	0.0381196	H3K27cr_922_IP_unique	14.4091	7.65141
1	219644071	219644434	219644253	0.88514	3.85022	0.0197143	H3K27cr_922_IP_unique	19.6001	10.6122
1	219644726	219645571	219645149	1.24275	3.53841	0.0116399	H3K27cr_922_IP_unique	17.8739	7.55291
1	219961089	219961728	219961409	1.19556	2.76569	0.0305481	H3K27cr_922_IP_unique	10.2921	4.49372
1	220311976	220312775	220312376	0.59291	3.50701	0.0487083	H3K27cr_922_IP_unique	13.9623	9.25708
1	220354110	220354521	220354316	1.45617	3.11441	0.0110893	H3K27cr_922_IP_unique	14.3452	5.22823
1	220530700	220532115	220531408	1.14324	3.96463	0.00832654	H3K27cr_922_IP_unique	23.2032	10.505
1	220724919	220726377	220725648	1.58583	3.36905	0.00401127	H3K27cr_922_IP_unique	17.9009	5.96339
1	221288015	221288526	221288271	0.66072	3.53707	0.0389667	H3K27cr_922_IP_unique	14.5953	9.23243
1	221422595	221423630	221423113	4.00706	1.95345	6.48499e-05	H3K27cr_922_IP_unique	15.5299	0.96588
1	221658696	221659083	221658890	1.38974	3.08496	0.0110893	H3K27cr_922_IP_unique	13.7355	5.24191
1	221659941	221660633	221660287	1.80622	3.26958	0.00200564	H3K27cr_922_IP_unique	18.0345	5.15677
1	225231011	225231458	225231235	1.33157	3.83444	0.00326531	H3K27cr_922_IP_unique	22.631	8.99211
1	227101678	227103293	227102486	2.82858	2.83621	0.000183582	H3K27cr_922_IP_unique	19.034	2.67942
1	227162559	227163965	227163262	1.7109	3.74593	0.000612246	H3K27cr_922_IP_unique	24.2746	7.41517
1	227253362	227254074	227253718	1.15475	3.86735	0.00751021	H3K27cr_922_IP_unique	21.777	9.78098
1	228691841	228692453	228692147	1.44429	3.4771	0.00716299	H3K27cr_922_IP_unique	18.3695	6.7503
1	230041052	230042258	230041655	1.33576	3.42899	0.0103147	H3K27cr_922_IP_unique	17.1112	6.77917
1	231583807	231584430	231584119	1.72551	3.2338	0.00313926	H3K27cr_922_IP_unique	17.1075	5.17316
1	234677800	234678519	234678160	1.52119	3.51118	0.00490099	H3K27cr_922_IP_unique	19.3167	6.72993
1	235969806	235971555	235970681	1.32215	3.5736	0.00827042	H3K27cr_922_IP_unique	18.8263	7.52937
1	237274218	237274681	237274450	0.91318	3.39232	0.0381196	H3K27cr_922_IP_unique	14.4091	7.65141
1	238384315	238385765	238385040	1.68555	2.98289	0.00583649	H3K27cr_922_IP_unique	14.1788	4.40798
1	239059931	239060909	239060420	1.86997	3.06464	0.00231028	H3K27cr_922_IP_unique	15.9959	4.37614
1	240953146	240953603	240953375	0.70937	3.66993	0.0395755	H3K27cr_922_IP_unique	16.2753	9.95376
1	242148415	242149331	242148873	2.0356	3.13806	0.000872016	H3K27cr_922_IP_unique	17.8254	4.34773
1	244331039	244332040	244331540	0.9838	3.89395	0.0150204	H3K27cr_922_IP_unique	20.9061	10.5711
1	244829949	244830984	244830467	0.61635	3.62869	0.0487083	H3K27cr_922_IP_unique	15.315	9.99022
1	246588146	246589243	246588695	0.97851	3.09984	0.035408	H3K27cr_922_IP_unique	12.0344	6.1075
10	3867482	3868350	3867916	0.65344	3.93054	0.0328572	H3K27cr_922_IP_unique	19.1234	12.1579
10	9104851	9105986	9105419	0.73923	3.68316	0.0314276	H3K27cr_922_IP_unique	16.5961	9.94208
10	12377098	12377606	12377352	1.05185	2.93518	0.0333252	H3K27cr_922_IP_unique	11.0128	5.31201
10	14899727	14900927	14900327	0.9686	3.55164	0.0219187	H3K27cr_922_IP_unique	16.4037	8.38228
10	15775008	15775507	15775258	0.73804	3.31468	0.0485158	H3K27cr_922_IP_unique	12.85	7.70428
10	16993849	16994688	16994269	1.32606	3.2539	0.0129375	H3K27cr_922_IP_unique	15.1047	6.02461
10	17155796	17156127	17155962	0.71378	3.86905	0.0254378	H3K27cr_922_IP_unique	18.7126	11.4094
10	17664677	17665898	17665288	1.38915	3.97126	0.00267143	H3K27cr_922_IP_unique	25.3837	9.69125
10	21803462	21804581	21804022	1.38915	3.97126	0.00267143	H3K27cr_922_IP_unique	25.3837	9.69125
10	21974681	21975410	21975046	1.59461	3.54373	0.00330817	H3K27cr_922_IP_unique	20.2667	6.71053
10	22043854	22045481	22044668	1.57834	3.82193	0.00122449	H3K27cr_922_IP_unique	24.4388	8.18372
10	22986759	22987262	22987011	0.87733	3.51118	0.029225	H3K27cr_922_IP_unique	15.4534	8.41241
10	23428322	23429055	23428689	1.4233	3.09984	0.0110893	H3K27cr_922_IP_unique	14.0401	5.235
10	25802438	25803477	25802958	1.66939	3.20893	0.00485158	H3K27cr_922_IP_unique	16.4912	5.18459
10	26329125	26329529	26329327	0.91318	3.39232	0.0381196	H3K27cr_922_IP_unique	14.4091	7.65141
10	27673258	27673743	27673501	1.81079	3.03841	0.00369644	H3K27cr_922_IP_unique	15.3887	4.38633
10	28029833	28030454	28030144	1.66395	3.40368	0.002639	H3K27cr_922_IP_unique	18.839	5.9451
10	28054288	28054915	28054602	0.41494	4.31468	0.0403508	H3K27cr_922_IP_unique	22.9775	17.2343
10	28079280	28079870	28079575	0.43542	3.91645	0.048022	H3K27cr_922_IP_unique	17.5592	12.9846
10	28098084	28099535	28098810	1.08569	4.2047	0.00547208	H3K27cr_922_IP_unique	26.8629	12.6569
10	28169556	28171323	28170440	1.51615	3.79436	0.00183674	H3K27cr_922_IP_unique	23.4649	8.20376
10	28254239	28254872	28254556	0.49598	4.02083	0.047661	H3K27cr_922_IP_unique	19.2771	13.6691
10	29246741	29247511	29247126	1.32606	3.2539	0.0129375	H3K27cr_922_IP_unique	15.1047	6.02461
10	29787299	29787981	29787640	0.78012	3.80367	0.0322212	H3K27cr_922_IP_unique	18.2994	10.6561
10	30236399	30236943	30236671	1.26224	3.22561	0.0184822	H3K27cr_922_IP_unique	14.4874	6.03975
10	30898620	30899683	30899152	0.45849	3.84413	0.0483319	H3K27cr_922_IP_unique	16.8348	12.2514
10	31354228	31355493	31354861	1.03097	3.91486	0.0112653	H3K27cr_922_IP_unique	21.5609	10.5515
10	32018900	32019664	32019282	2.20781	2.92899	0.00231028	H3K27cr_922_IP_unique	16.369	3.54328
10	32413537	32414521	32414029	1.2154	3.52628	0.0116399	H3K27cr_922_IP_unique	17.5571	7.56104
10	32632481	32633942	32633212	0.76855	3.69616	0.0314276	H3K27cr_922_IP_unique	16.9174	9.93062
10	32673147	32674409	32673778	1.36358	3.44132	0.0103147	H3K27cr_922_IP_unique	17.4253	6.77176
10	32737762	32739721	32738742	2.32352	3.26569	0.000111386	H3K27cr_922_IP_unique	21.5177	4.29879
10	32857628	32858900	32858264	2.12019	2.5222	0.00694275	H3K27cr_922_IP_unique	11.9778	2.7551
10	33445141	33446137	33445639	0.54579	3.96537	0.0404396	H3K27cr_922_IP_unique	18.8731	12.9284
10	34320815	34321574	34321195	0.66785	3.7539	0.0399988	H3K27cr_922_IP_unique	17.0042	10.7032
10	42663409	42664376	42663893	1.01719	3.69508	0.0174598	H3K27cr_922_IP_unique	18.4261	9.10394
10	43830590	43831297	43830944	0.81037	3.34674	0.0485158	H3K27cr_922_IP_unique	13.4724	7.6824
10	44604667	44605576	44605122	1.21948	3.37744	0.0146125	H3K27cr_922_IP_unique	15.8585	6.81023
10	45544168	45544774	45544471	0.87733	3.51118	0.029225	H3K27cr_922_IP_unique	15.4534	8.41241
10	45632291	45632863	45632577	1.02673	3.57741	0.0161167	H3K27cr_922_IP_unique	17.039	8.36314
10	46994878	46995495	46995187	1.58486	2.93826	0.00907898	H3K27cr_922_IP_unique	13.2754	4.42547
10	48359166	48359785	48359476	0.62717	3.5222	0.0487083	H3K27cr_922_IP_unique	14.2786	9.24462
10	48413945	48414525	48414235	1.89877	3.07741	0.00231028	H3K27cr_922_IP_unique	16.2999	4.37118
10	48646522	48646787	48646655	0.95855	3.26178	0.0369644	H3K27cr_922_IP_unique	13.3712	6.88046
10	48675826	48676667	48676247	1.65949	4.19347	0.000108988	H3K27cr_922_IP_unique	32.5191	10.294
10	49200781	49202608	49201695	1.96487	3.53707	0.000442397	H3K27cr_922_IP_unique	22.9355	5.87518
10	50449659	50451411	50450535	1.24045	3.67215	0.0057893	H3K27cr_922_IP_unique	19.5944	8.29316
10	51057743	51058240	51057992	0.4501	4.0736	0.0405118	H3K27cr_922_IP_unique	19.68	14.4055
10	51157636	51158466	51158051	0.88514	3.85022	0.0197143	H3K27cr_922_IP_unique	19.6001	10.6122
10	51345420	51345886	51345653	0.93874	3.53841	0.0219187	H3K27cr_922_IP_unique	16.0865	8.39212
10	51538214	51538864	51538539	0.93874	3.53841	0.0219187	H3K27cr_922_IP_unique	16.0865	8.39212
10	51988446	51988982	51988714	0.90682	3.64616	0.0232797	H3K27cr_922_IP_unique	17.1433	9.14353
10	52318653	52321480	52320067	0.61288	4.84106	0.0152642	H3K27cr_922_IP_unique	35.4447	23.177
10	52617300	52617929	52617615	2.00371	3.35712	0.000490099	H3K27cr_922_IP_unique	20.5203	5.11689
10	52726160	52727111	52726636	1.09305	2.95345	0.0333252	H3K27cr_922_IP_unique	11.3135	5.30341
10	52834464	52834723	52834594	1.68256	2.69616	0.0138855	H3K27cr_922_IP_unique	11.6111	3.61722
10	58362299	58362996	58362648	2.72993	2.79248	0.000317097	H3K27cr_922_IP_unique	17.845	2.68983
10	58984422	58985131	58984777	0.57825	3.71418	0.0485699	H3K27cr_922_IP_unique	16.0367	10.741
10	59643393	59644925	59644159	1.77976	3.25785	0.00200564	H3K27cr_922_IP_unique	17.7252	5.16214
10	60225617	60226056	60225837	1.35548	3.06978	0.0163422	H3K27cr_922_IP_unique	13.4312	5.24897
10	60645639	60646315	60645977	0.57461	3.80735	0.0399988	H3K27cr_922_IP_unique	17.085	11.472
10	60686102	60688069	60687086	1.00755	3.90448	0.0150204	H3K27cr_922_IP_unique	21.2333	10.5612
10	61517724	61518324	61518024	0.64795	3.6427	0.0395755	H3K27cr_922_IP_unique	15.6347	9.97782
10	61576640	61578023	61577332	0.90772	3.75785	0.0186544	H3K27cr_922_IP_unique	18.5289	9.87644
10	61667332	61668351	61667842	2.00914	3.12633	0.000872016	H3K27cr_922_IP_unique	17.5196	4.35226
10	61693653	61695916	61694785	1.47546	3.32012	0.00601691	H3K27cr_922_IP_unique	16.6546	5.98933
10	61716550	61717498	61717024	2.96356	2.37744	0.000518799	H3K27cr_922_IP_unique	14.5125	1.86046
10	61758079	61758969	61758524	0.73034	3.96463	0.0262857	H3K27cr_922_IP_unique	20.1094	12.1212
10	62531765	62532220	62531993	1.12647	3.33621	0.0203304	H3K27cr_922_IP_unique	14.9228	6.83518
10	63209442	63210699	63210071	1.01719	3.69508	0.0174598	H3K27cr_922_IP_unique	18.4261	9.10394
10	63216978	63218475	63217727	1.60587	3.69937	0.000947993	H3K27cr_922_IP_unique	22.6636	7.44585
10	63743896	63744451	63744174	1.0713	3.46241	0.0219187	H3K27cr_922_IP_unique	15.9784	7.60399
10	64345421	64346077	64345749	0.55125	3.59984	0.0487083	H3K27cr_922_IP_unique	14.6768	10.0158
10	64788991	64789905	64789448	1.08285	3.60229	0.0116399	H3K27cr_922_IP_unique	17.6759	8.34471
10	64906634	64907136	64906885	0.64205	3.40689	0.0485158	H3K27cr_922_IP_unique	13.25	8.49059
10	64977392	64977891	64977642	2.02679	3.36735	0.000490099	H3K27cr_922_IP_unique	20.8323	5.11225
10	65003194	65004226	65003710	0.93418	3.76958	0.0186544	H3K27cr_922_IP_unique	18.8523	9.86617
10	65056358	65057116	65056737	1.45148	3.76569	0.00272548	H3K27cr_922_IP_unique	22.4934	8.22464
10	65141187	65141880	65141534	0.59814	4.13922	0.0276217	H3K27cr_922_IP_unique	21.6801	14.3219
10	65148209	65149315	65148762	1.90021	3.5084	0.000701733	H3K27cr_922_IP_unique	21.9859	5.89014
10	65149692	65151630	65150661	1.15475	3.86735	0.00751021	H3K27cr_922_IP_unique	21.777	9.78098
10	65287983	65288873	65288428	1.00988	3.43518	0.029225	H3K27cr_922_IP_unique	15.3495	7.62238
10	65291063	65292190	65291627	1.89877	3.07741	0.00231028	H3K27cr_922_IP_unique	16.2999	4.37118
10	65457018	65457604	65457311	2.04449	2.48864	0.0111084	H3K27cr_922_IP_unique	11.3994	2.76331
10	65472726	65473527	65473127	1.98224	3.11441	0.00142694	H3K27cr_922_IP_unique	17.2142	4.35686
10	65625142	65625914	65625528	1.38747	3.28112	0.00889456	H3K27cr_922_IP_unique	15.7236	6.01008
10	65676495	65678285	65677390	1.59461	3.54373	0.00330817	H3K27cr_922_IP_unique	20.2667	6.71053
10	66179195	66179898	66179547	1.51615	3.79436	0.00183674	H3K27cr_922_IP_unique	23.4649	8.20376
10	66238748	66239108	66238928	1.63832	3.39232	0.002639	H3K27cr_922_IP_unique	18.526	5.9511
10	67094639	67095079	67094859	1.18607	3.98361	0.00381633	H3K27cr_922_IP_unique	23.8621	10.4874
10	67543232	67543753	67543493	0.70511	3.95345	0.0262857	H3K27cr_922_IP_unique	19.7804	12.1332
10	67665254	67666546	67665900	1.16479	3.97418	0.00381633	H3K27cr_922_IP_unique	23.5325	10.4961
10	67837288	67838439	67837864	1.42232	3.61801	0.00330817	H3K27cr_922_IP_unique	20.1006	7.49977
10	69171399	69173504	69172452	2.18592	3.2047	0.000316679	H3K27cr_922_IP_unique	19.6663	4.32211
10	70014227	70014881	70014554	1.12655	3.16546	0.0258751	H3K27cr_922_IP_unique	13.2575	6.07205
10	72536481	72538890	72537686	1.36105	3.72561	0.00399737	H3K27cr_922_IP_unique	21.202	8.25394
10	72963563	72964268	72963916	1.28472	3.03841	0.0163422	H3K27cr_922_IP_unique	12.8239	5.2636
10	73467643	73468087	73467865	2.03011	2.85022	0.00369644	H3K27cr_922_IP_unique	14.5735	3.56813
10	74170937	74172173	74171555	1.84065	3.05164	0.00231028	H3K27cr_922_IP_unique	15.6921	4.38118
10	74225464	74225946	74225705	0.85347	3.7338	0.0244437	H3K27cr_922_IP_unique	17.8833	9.89752
10	74357910	74358614	74358262	1.47546	3.32012	0.00601691	H3K27cr_922_IP_unique	16.6546	5.98933
10	74398202	74399440	74398821	2.34237	2.98864	0.000872016	H3K27cr_922_IP_unique	17.8744	3.52459
10	78029913	78030464	78030189	0.70062	3.29809	0.0485158	H3K27cr_922_IP_unique	12.5395	7.71562
10	78788506	78789408	78788957	1.39093	3.45345	0.00716299	H3K27cr_922_IP_unique	17.7397	6.76448
10	85115515	85116459	85115987	0.84881	3.21313	0.0480537	H3K27cr_922_IP_unique	12.4454	6.91021
10	86404162	86404772	86404467	0.99355	3.27729	0.0277233	H3K27cr_922_IP_unique	13.6807	6.87099
10	86858130	86858594	86858362	0.87733	3.51118	0.029225	H3K27cr_922_IP_unique	15.4534	8.41241
10	87510104	87510474	87510289	1.02781	3.29248	0.0277233	H3K27cr_922_IP_unique	13.9906	6.86175
10	87876501	87877850	87877176	2.04955	3.37744	0.000490099	H3K27cr_922_IP_unique	21.1446	5.10767
10	87959638	87960241	87959940	1.53158	3.345	0.00601691	H3K27cr_922_IP_unique	17.2771	5.97613
10	88002542	88003617	88003080	0.59829	3.98864	0.0333627	H3K27cr_922_IP_unique	19.5322	12.9018
10	88143124	88143722	88143423	1.19397	3.77345	0.00666229	H3K27cr_922_IP_unique	20.6838	9.04088
10	88323232	88324414	88323823	1.0845	3.83621	0.0103265	H3K27cr_922_IP_unique	20.7993	9.80803
10	88429844	88430611	88430228	0.80574	4.15814	0.0175888	H3K27cr_922_IP_unique	23.6048	13.5036
10	90278180	90280011	90279096	1.53944	3.66993	0.00145359	H3K27cr_922_IP_unique	21.7004	7.46532
10	90304022	90304721	90304372	1.2221	3.89721	0.00538776	H3K27cr_922_IP_unique	22.7573	9.75511
10	90309269	90309693	90309481	2.19253	2.55426	0.00427246	H3K27cr_922_IP_unique	12.5579	2.74727
10	90321646	90321994	90321820	0.88514	3.85022	0.0197143	H3K27cr_922_IP_unique	19.6001	10.6122
10	91261061	91261934	91261498	1.38974	3.08496	0.0110893	H3K27cr_922_IP_unique	13.7355	5.24191
10	91397973	91399254	91398614	1.1371	3.62633	0.0116399	H3K27cr_922_IP_unique	18.3141	8.32693
10	91501323	91502569	91501946	1.19581	3.19616	0.0184822	H3K27cr_922_IP_unique	13.8716	6.05554
10	91909203	91910246	91909725	1.21074	3.00561	0.0236053	H3K27cr_922_IP_unique	12.2184	5.27893
10	92243535	92244438	92243987	1.4233	3.09984	0.0110893	H3K27cr_922_IP_unique	14.0401	5.235
10	94723523	94724004	94723764	0.73804	3.31468	0.0485158	H3K27cr_922_IP_unique	12.85	7.70428
10	96550601	96551431	96551016	1.59461	3.54373	0.00330817	H3K27cr_922_IP_unique	20.2667	6.71053
10	98160111	98160870	98160491	2.13734	3.18316	0.000527799	H3K27cr_922_IP_unique	19.0515	4.33038
10	98175758	98176836	98176297	0.97851	3.09984	0.035408	H3K27cr_922_IP_unique	12.0344	6.1075
10	98451285	98451745	98451515	0.49598	4.02083	0.047661	H3K27cr_922_IP_unique	19.2771	13.6691
10	98706959	98707844	98707402	0.84198	3.92587	0.0197143	H3K27cr_922_IP_unique	20.3487	11.3521
10	98748234	98749375	98748805	0.70395	4.49965	0.0162311	H3K27cr_922_IP_unique	28.8725	17.7245
10	98762802	98763618	98763210	1.17751	3.87744	0.00751021	H3K27cr_922_IP_unique	22.1034	9.77223
10	98765800	98766354	98766077	1.30746	3.41645	0.0103147	H3K27cr_922_IP_unique	16.7975	6.78672
10	103196368	103197113	103196741	1.7626	3.44741	0.00171535	H3K27cr_922_IP_unique	20.0943	5.92209
10	103979365	103980787	103980076	1.52792	4.13515	0.000385471	H3K27cr_922_IP_unique	29.8386	10.3474
10	104624309	104625161	104624735	0.91595	4.41486	0.00918911	H3K27cr_922_IP_unique	29.3001	15.5289
10	105421431	105421712	105421572	1.35548	3.06978	0.0163422	H3K27cr_922_IP_unique	13.4312	5.24897
10	109205275	109206100	109205688	0.60342	3.82012	0.0399988	H3K27cr_922_IP_unique	17.4098	11.459
10	110251270	110251976	110251623	1.59461	3.54373	0.00330817	H3K27cr_922_IP_unique	20.2667	6.71053
10	110263687	110264113	110263900	0.96321	4.06785	0.0121429	H3K27cr_922_IP_unique	23.4166	12.0107
10	110686948	110687231	110687090	1.06586	4.27345	0.00400634	H3K27cr_922_IP_unique	27.981	13.3662
10	110874210	110876048	110875129	1.25384	4.56464	0.000497533	H3K27cr_922_IP_unique	36.544	15.324
10	110887801	110888626	110888214	1.42175	4.08809	0.000859898	H3K27cr_922_IP_unique	27.8376	10.3906
10	110893753	110895166	110894460	1.27419	4.50806	0.000999569	H3K27cr_922_IP_unique	35.3871	14.631
10	110938151	110938966	110938559	1.16479	3.97418	0.00381633	H3K27cr_922_IP_unique	23.5325	10.4961
10	111673309	111674223	111673766	0.6674	4.16993	0.0222175	H3K27cr_922_IP_unique	22.6843	14.283
10	112564320	112566868	112565594	1.84174	4.36905	1.65884e-05	H3K27cr_922_IP_unique	39.1222	10.9145
10	113208987	113210662	113209825	1.43796	3.88161	0.0022449	H3K27cr_922_IP_unique	24.2614	8.95457
10	113466726	113467352	113467039	2.26297	2.95345	0.00142694	H3K27cr_922_IP_unique	16.9702	3.53561
10	113685450	113686002	113685726	1.4152	4.50141	0.000287038	H3K27cr_922_IP_unique	36.9885	13.8692
10	113686242	113687615	113686929	1.1382	4.30551	0.00290114	H3K27cr_922_IP_unique	29.3362	13.3282
10	114162337	114162862	114162600	0.56145	4.32012	0.0285818	H3K27cr_922_IP_unique	24.2657	16.443
10	114924133	114924570	114924352	0.84198	3.92587	0.0197143	H3K27cr_922_IP_unique	20.3487	11.3521
10	115129180	115131133	115130157	1.25919	4.50141	0.000999569	H3K27cr_922_IP_unique	35.0418	14.6397
10	115149993	115150686	115150340	1.00988	3.43518	0.029225	H3K27cr_922_IP_unique	15.3495	7.62238
10	115204957	115205901	115205429	1.35341	3.84413	0.00326531	H3K27cr_922_IP_unique	22.9565	8.98439
10	115324359	115324748	115324554	0.55791	3.4915	0.0487083	H3K27cr_922_IP_unique	13.6464	9.26982
10	115374674	115375456	115375065	0.93522	3.87242	0.0197143	H3K27cr_922_IP_unique	20.2525	10.5913
10	115424971	115425678	115425325	0.96321	4.06785	0.0121429	H3K27cr_922_IP_unique	23.4166	12.0107
10	115427371	115428166	115427769	1.03097	3.91486	0.0112653	H3K27cr_922_IP_unique	21.5609	10.5515
10	115446091	115446610	115446351	1.61353	3.95943	0.000684983	H3K27cr_922_IP_unique	27.2125	8.89297
10	115748828	115749775	115749302	0.83074	4.31148	0.0144228	H3K27cr_922_IP_unique	26.4804	14.8884
10	116244669	116245334	116245002	1.10825	3.84674	0.0103265	H3K27cr_922_IP_unique	21.1249	9.79887
10	116940184	116941546	116940865	1.00602	3.99859	0.00832654	H3K27cr_922_IP_unique	22.6525	11.2791
10	116945795	116946419	116946107	1.58583	3.36905	0.00401127	H3K27cr_922_IP_unique	17.9009	5.96339
10	117827400	117827849	117827625	1.16479	3.97418	0.00381633	H3K27cr_922_IP_unique	23.5325	10.4961
10	118007758	118008739	118008249	1.75183	3.89883	0.000342491	H3K27cr_922_IP_unique	27.3742	8.12809
10	118011161	118011703	118011432	2.37611	3.5222	3.95605e-05	H3K27cr_922_IP_unique	26.1774	5.04252
10	118114433	118114792	118114613	1.25368	4.10837	0.00218883	H3K27cr_922_IP_unique	26.6343	11.1698
10	118198359	118199282	118198821	3.24815	3.0222	6.10203e-06	H3K27cr_922_IP_unique	25.0419	2.63558
10	118417581	118417839	118417710	0.41473	4.42587	0.0400414	H3K27cr_922_IP_unique	24.8167	18.6165
10	118715073	118715618	118715346	0.67948	3.94209	0.0328572	H3K27cr_922_IP_unique	19.4517	12.1455
10	118876902	118877960	118877431	2.78063	3.46832	2.38186e-06	H3K27cr_922_IP_unique	29.0131	4.22223
10	118878751	118879120	118878936	1.21772	3.78398	0.00666229	H3K27cr_922_IP_unique	21.0076	9.03244
10	119797702	119798723	119798213	1.20706	3.99292	0.00381633	H3K27cr_922_IP_unique	24.1919	10.4787
10	119859331	119859622	119859477	1.75967	4.33267	4.01371e-05	H3K27cr_922_IP_unique	37.0784	10.9498
10	119918167	119918657	119918412	0.8487	3.6204	0.0232797	H3K27cr_922_IP_unique	16.504	9.16445
10	121325057	121326467	121325762	1.27272	4.11681	0.00218883	H3K27cr_922_IP_unique	26.9678	11.1614
10	123030784	123031774	123031279	1.17751	3.87744	0.00751021	H3K27cr_922_IP_unique	22.1034	9.77223
10	123153230	123153594	123153412	0.56145	4.32012	0.0285818	H3K27cr_922_IP_unique	24.2657	16.443
10	123183386	123184013	123183700	0.53485	4.24593	0.0342982	H3K27cr_922_IP_unique	22.8378	15.7634
10	123308231	123308544	123308388	2.13754	3.41645	0.000300743	H3K27cr_922_IP_unique	22.3967	5.09004
10	124762696	124763046	124762871	1.64059	3.19616	0.00485158	H3K27cr_922_IP_unique	16.1835	5.19046
10	124937514	124938176	124937845	1.71777	2.99718	0.00583649	H3K27cr_922_IP_unique	14.4807	4.4024
10	125481243	125482376	125481810	1.87503	3.95345	8.89549e-05	H3K27cr_922_IP_unique	29.6706	8.08881
10	125876474	125877056	125876765	1.44429	3.4771	0.00716299	H3K27cr_922_IP_unique	18.3695	6.7503
10	127623857	127625102	127624480	1.04726	4.2652	0.00400634	H3K27cr_922_IP_unique	27.6429	13.376
10	127787538	127788025	127787782	1.36358	3.44132	0.0103147	H3K27cr_922_IP_unique	17.4253	6.77176
10	128129937	128130323	128130130	0.70511	3.95345	0.0262857	H3K27cr_922_IP_unique	19.7804	12.1332
10	128329314	128330637	128329976	2.0066	3.55557	0.000276498	H3K27cr_922_IP_unique	23.5698	5.86555
11	2241761	2243547	2242654	0.94584	4.1427	0.00984974	H3K27cr_922_IP_unique	24.5154	12.7267
11	4109110	4109401	4109256	1.35548	3.06978	0.0163422	H3K27cr_922_IP_unique	13.4312	5.24897
11	4747790	4748397	4748094	1.51409	2.90689	0.00907898	H3K27cr_922_IP_unique	12.6752	4.4378
11	5116782	5117353	5117068	1.00988	3.43518	0.029225	H3K27cr_922_IP_unique	15.3495	7.62238
11	5127947	5129485	5128716	1.27866	3.40368	0.0146125	H3K27cr_922_IP_unique	16.4841	6.79441
11	5175778	5176817	5176298	1.44429	3.4771	0.00716299	H3K27cr_922_IP_unique	18.3695	6.7503
11	5473524	5474004	5473764	1.19581	3.19616	0.0184822	H3K27cr_922_IP_unique	13.8716	6.05554
11	5706191	5706605	5706398	0.84573	3.49718	0.029225	H3K27cr_922_IP_unique	15.1374	8.42287
11	7872510	7872927	7872719	0.76855	3.69616	0.0314276	H3K27cr_922_IP_unique	16.9174	9.93062
11	7875130	7875883	7875507	1.33576	3.42899	0.0103147	H3K27cr_922_IP_unique	17.1112	6.77917
11	9222033	9222611	9222322	0.67782	3.42275	0.0381196	H3K27cr_922_IP_unique	13.5635	8.47866
11	9801289	9802197	9801743	1.13048	3.48864	0.0161167	H3K27cr_922_IP_unique	16.6088	7.58632
11	10033493	10034224	10033859	1.03592	3.81468	0.0139908	H3K27cr_922_IP_unique	20.149	9.82678
11	10150018	10151720	10150869	1.64178	3.56464	0.00220545	H3K27cr_922_IP_unique	20.9015	6.69809
11	11861772	11862628	11862200	2.28987	2.96537	0.00142694	H3K27cr_922_IP_unique	17.2713	3.53187
11	11935578	11936186	11935882	2.00371	3.35712	0.000490099	H3K27cr_922_IP_unique	20.5203	5.11689
11	12297779	12298865	12298322	1.72551	3.2338	0.00313926	H3K27cr_922_IP_unique	17.1075	5.17316
11	12624179	12625725	12624952	1.58403	3.68969	0.00145359	H3K27cr_922_IP_unique	22.3423	7.45224
11	13020059	13020535	13020297	1.1371	3.62633	0.0116399	H3K27cr_922_IP_unique	18.3141	8.32693
11	13424182	13424604	13424393	0.81052	3.19616	0.0480537	H3K27cr_922_IP_unique	12.1376	6.92062
11	13706354	13706888	13706621	1.47546	3.32012	0.00601691	H3K27cr_922_IP_unique	16.6546	5.98933
11	14291465	14292163	14291814	2.20781	2.92899	0.00231028	H3K27cr_922_IP_unique	16.369	3.54328
11	14784548	14786345	14785447	1.1214	3.95495	0.00832654	H3K27cr_922_IP_unique	22.8741	10.5141
11	14804175	14804962	14804569	1.51999	3.1427	0.00739288	H3K27cr_922_IP_unique	14.9565	5.21513
11	14908382	14909330	14908856	1.32606	3.2539	0.0129375	H3K27cr_922_IP_unique	15.1047	6.02461
11	16104381	16104781	16104581	0.75742	3.57994	0.0304427	H3K27cr_922_IP_unique	15.5479	9.19739
11	16270141	16271573	16270857	0.99029	3.68316	0.0174598	H3K27cr_922_IP_unique	18.1049	9.11357
11	16616870	16617224	16617047	1.14539	3.75191	0.0093272	H3K27cr_922_IP_unique	20.0372	9.05817
11	17667364	17668255	17667810	2.85234	2.84674	0.000183582	H3K27cr_922_IP_unique	19.3319	2.67692
11	20286000	20286482	20286241	0.84881	3.21313	0.0480537	H3K27cr_922_IP_unique	12.4454	6.91021
11	22307906	22308708	22308307	0.93512	3.65871	0.0232797	H3K27cr_922_IP_unique	17.4635	9.13336
11	22595212	22595598	22595405	0.48781	3.85712	0.0483319	H3K27cr_922_IP_unique	17.1606	12.2373
11	27496914	27498157	27497536	1.90796	3.31468	0.00126672	H3K27cr_922_IP_unique	19.275	5.13619
11	28017210	28018009	28017610	1.00602	3.99859	0.00832654	H3K27cr_922_IP_unique	22.6525	11.2791
11	28024491	28025227	28024859	1.66939	3.20893	0.00485158	H3K27cr_922_IP_unique	16.4912	5.18459
11	28049070	28050642	28049856	1.23443	4.09984	0.00311044	H3K27cr_922_IP_unique	26.3011	11.1783
11	28074588	28075060	28074824	1.41733	3.29436	0.00889456	H3K27cr_922_IP_unique	16.0336	6.00303
11	28178948	28179717	28179333	1.19397	3.77345	0.00666229	H3K27cr_922_IP_unique	20.6838	9.04088
11	28185507	28186770	28186139	1.64059	3.19616	0.00485158	H3K27cr_922_IP_unique	16.1835	5.19046
11	28289485	28291002	28290244	1.16986	3.76276	0.0093272	H3K27cr_922_IP_unique	20.3603	9.04946
11	29194129	29194475	29194302	1.68555	2.98289	0.00583649	H3K27cr_922_IP_unique	14.1788	4.40798
11	29286868	29287218	29287043	1.54986	2.92275	0.00907898	H3K27cr_922_IP_unique	12.9751	4.43156
11	31454592	31455333	31454963	0.42863	3.83089	0.0483319	H3K27cr_922_IP_unique	16.5093	12.2658
11	31602499	31603488	31602994	1.80978	3.46832	0.00110272	H3K27cr_922_IP_unique	20.7237	5.91112
11	31639481	31639966	31639724	0.89056	3.94741	0.0150204	H3K27cr_922_IP_unique	21.0054	11.3304
11	32629791	32630201	32629996	1.35706	3.26764	0.0129375	H3K27cr_922_IP_unique	15.414	6.01727
11	35505596	35506373	35505985	0.81884	3.60716	0.0304427	H3K27cr_922_IP_unique	16.1849	9.17521
11	37807865	37808317	37808091	1.00958	2.91645	0.0333252	H3K27cr_922_IP_unique	10.7126	5.32084
11	43641234	43641928	43641581	2.99342	2.39068	0.000518799	H3K27cr_922_IP_unique	14.7986	1.85828
11	43702039	43702617	43702328	1.60316	2.66096	0.0208282	H3K27cr_922_IP_unique	11.0238	3.62853
11	46025176	46025644	46025410	0.59291	3.50701	0.0487083	H3K27cr_922_IP_unique	13.9623	9.25708
11	46125665	46125926	46125796	0.95855	3.26178	0.0369644	H3K27cr_922_IP_unique	13.3712	6.88046
11	46189889	46190243	46190066	1.12647	3.33621	0.0203304	H3K27cr_922_IP_unique	14.9228	6.83518
11	46556277	46556749	46556513	0.58413	3.61441	0.0487083	H3K27cr_922_IP_unique	14.9957	10.0029
11	59745695	59746484	59746090	0.95855	3.26178	0.0369644	H3K27cr_922_IP_unique	13.3712	6.88046
11	60214567	60216194	60215381	1.14324	3.96463	0.00832654	H3K27cr_922_IP_unique	23.2032	10.505
11	74166830	74168271	74167551	0.78012	3.80367	0.0322212	H3K27cr_922_IP_unique	18.2994	10.6561
11	75086284	75087246	75086765	0.57274	3.89477	0.0402765	H3K27cr_922_IP_unique	18.1404	12.1965
11	75883481	75884359	75883920	1.26965	3.55033	0.0116399	H3K27cr_922_IP_unique	18.191	7.54493
11	76853845	76854187	76854016	0.90682	3.64616	0.0232797	H3K27cr_922_IP_unique	17.1433	9.14353
11	77463606	77464361	77463984	0.78842	3.59368	0.0304427	H3K27cr_922_IP_unique	15.8662	9.18619
11	79452744	79453119	79452932	1.64059	3.19616	0.00485158	H3K27cr_922_IP_unique	16.1835	5.19046
11	82775001	82775968	82775485	1.96628	2.82193	0.00583649	H3K27cr_922_IP_unique	13.9778	3.57709
11	82777966	82778908	82778437	0.66072	3.53707	0.0389667	H3K27cr_922_IP_unique	14.5953	9.23243
11	83151947	83152487	83152217	1.03592	3.81468	0.0139908	H3K27cr_922_IP_unique	20.149	9.82678
11	83274140	83274701	83274421	0.78063	3.46832	0.029225	H3K27cr_922_IP_unique	14.5066	8.44445
11	84517271	84518081	84517676	0.92279	3.24593	0.0369644	H3K27cr_922_IP_unique	13.0622	6.89014
11	85228573	85229182	85228878	0.71282	3.43826	0.0381196	H3K27cr_922_IP_unique	13.8774	8.467
11	85257512	85258305	85257909	0.99793	3.56464	0.0161167	H3K27cr_922_IP_unique	16.7212	8.37262
11	85553363	85554301	85553832	1.47546	3.32012	0.00601691	H3K27cr_922_IP_unique	16.6546	5.98933
11	85585847	85586237	85586042	0.73804	3.31468	0.0485158	H3K27cr_922_IP_unique	12.85	7.70428
11	85689536	85690196	85689866	0.63853	3.7409	0.0399988	H3K27cr_922_IP_unique	16.6813	10.7156
11	85702591	85704357	85703474	1.78636	3.45794	0.00171535	H3K27cr_922_IP_unique	20.4088	5.91656
11	86021426	86022741	86022084	1.85789	3.29248	0.00126672	H3K27cr_922_IP_unique	18.6541	5.14631
11	86266850	86267530	86267190	0.9686	3.55164	0.0219187	H3K27cr_922_IP_unique	16.4037	8.38228
11	86368337	86368745	86368541	0.57287	4.05492	0.0405118	H3K27cr_922_IP_unique	20.2711	13.6278
11	87036672	87037529	87037101	0.7713	3.17878	0.0480537	H3K27cr_922_IP_unique	11.8304	6.9313
11	87067200	87067470	87067335	1.24275	3.53841	0.0116399	H3K27cr_922_IP_unique	17.8739	7.55291
11	87912614	87913347	87912981	1.18906	3.36396	0.0146125	H3K27cr_922_IP_unique	15.5462	6.81838
11	87975645	87976286	87975966	0.97851	3.09984	0.035408	H3K27cr_922_IP_unique	12.0344	6.1075
11	88037570	88037986	88037778	0.8487	3.6204	0.0232797	H3K27cr_922_IP_unique	16.504	9.16445
11	88319434	88319759	88319597	1.79364	2.37744	0.0174561	H3K27cr_922_IP_unique	9.67501	2.7907
11	89163404	89163818	89163611	1.61127	3.18316	0.00485158	H3K27cr_922_IP_unique	15.8762	5.19645
11	90325819	90326216	90326018	0.9393	3.08245	0.035408	H3K27cr_922_IP_unique	11.7298	6.11692
11	94419073	94420533	94419803	1.24275	3.53841	0.0116399	H3K27cr_922_IP_unique	17.8739	7.55291
11	94697524	94698194	94697859	0.75277	3.79154	0.0322212	H3K27cr_922_IP_unique	17.9751	10.6676
11	94991337	94992743	94992040	1.60587	3.69937	0.000947993	H3K27cr_922_IP_unique	22.6636	7.44585
11	95394981	95397067	95396024	1.25368	4.10837	0.00218883	H3K27cr_922_IP_unique	26.6343	11.1698
11	95466918	95468538	95467728	1.78636	3.45794	0.00171535	H3K27cr_922_IP_unique	20.4088	5.91656
11	95772500	95773557	95773029	1.84065	3.05164	0.00231028	H3K27cr_922_IP_unique	15.6921	4.38118
11	95779808	95780977	95780393	1.56189	3.67987	0.00145359	H3K27cr_922_IP_unique	22.0212	7.45873
11	95870391	95870806	95870599	2.434	2.1427	0.00805664	H3K27cr_922_IP_unique	10.2653	1.8996
11	96003775	96004407	96004091	1.02673	3.57741	0.0161167	H3K27cr_922_IP_unique	17.039	8.36314
11	101322074	101322804	101322439	1.26965	3.55033	0.0116399	H3K27cr_922_IP_unique	18.191	7.54493
11	101587675	101588664	101588170	1.89985	2.79248	0.00907898	H3K27cr_922_IP_unique	13.3837	3.58645
11	101893495	101893911	101893703	0.76855	3.69616	0.0314276	H3K27cr_922_IP_unique	16.9174	9.93062
11	102345013	102345698	102345356	1.10841	4.13222	0.00492487	H3K27cr_922_IP_unique	25.7487	11.9423
11	103115656	103117161	103116409	1.92707	3.08995	0.00142694	H3K27cr_922_IP_unique	16.6044	4.36632
11	103179974	103181723	103180849	0.98358	3.98864	0.0112653	H3K27cr_922_IP_unique	22.3225	11.289
11	103182016	103182736	103182376	0.96082	3.97855	0.0112653	H3K27cr_922_IP_unique	21.9928	11.2991
11	103281729	103282484	103282107	0.67948	3.94209	0.0328572	H3K27cr_922_IP_unique	19.4517	12.1455
11	103474376	103475853	103475115	1.0845	3.83621	0.0103265	H3K27cr_922_IP_unique	20.7993	9.80803
11	104215291	104216762	104216027	1.09531	3.72972	0.0128651	H3K27cr_922_IP_unique	19.3918	9.07602
11	104580223	104581006	104580615	1.58583	3.36905	0.00401127	H3K27cr_922_IP_unique	17.9009	5.96339
11	104701777	104702655	104702216	1.27866	3.40368	0.0146125	H3K27cr_922_IP_unique	16.4841	6.79441
11	104844072	104844470	104844271	1.10116	3.47564	0.0219187	H3K27cr_922_IP_unique	16.2935	7.59507
11	105172211	105173499	105172855	1.95489	3.10229	0.00142694	H3K27cr_922_IP_unique	16.9091	4.36155
11	105281265	105282184	105281725	1.68555	2.98289	0.00583649	H3K27cr_922_IP_unique	14.1788	4.40798
11	105446583	105446989	105446786	0.62698	3.91881	0.0328572	H3K27cr_922_IP_unique	18.7954	12.1706
11	105639545	105640021	105639783	1.47752	2.89068	0.0138855	H3K27cr_922_IP_unique	12.3757	4.44418
11	105662914	105663377	105663146	2.18592	3.2047	0.000316679	H3K27cr_922_IP_unique	19.6663	4.32211
11	105928125	105929018	105928572	0.99029	3.68316	0.0174598	H3K27cr_922_IP_unique	18.1049	9.11357
11	106947345	106948255	106947800	0.71282	3.43826	0.0381196	H3K27cr_922_IP_unique	13.8774	8.467
11	107171262	107172817	107172040	1.83286	3.47855	0.00110272	H3K27cr_922_IP_unique	21.0388	5.90576
11	107406660	107407640	107407150	1.21772	3.78398	0.00666229	H3K27cr_922_IP_unique	21.0076	9.03244
11	107554267	107555008	107554638	1.10116	3.47564	0.0219187	H3K27cr_922_IP_unique	16.2935	7.59507
11	107601779	107602134	107601957	0.99355	3.27729	0.0277233	H3K27cr_922_IP_unique	13.6807	6.87099
11	107726378	107727251	107726815	1.44665	3.30735	0.00889456	H3K27cr_922_IP_unique	16.3439	5.99611
11	107746490	107747057	107746774	1.74937	3.01118	0.00369644	H3K27cr_922_IP_unique	14.783	4.39693
11	108047591	108047863	108047727	0.81564	3.02764	0.0472107	H3K27cr_922_IP_unique	10.8188	6.14673
11	108369740	108371076	108370408	1.47332	3.77537	0.00183674	H3K27cr_922_IP_unique	22.8169	8.21758
11	108648714	108650952	108649833	1.19996	3.88739	0.00751021	H3K27cr_922_IP_unique	22.4302	9.76361
11	108680691	108682035	108681363	1.27866	3.40368	0.0146125	H3K27cr_922_IP_unique	16.4841	6.79441
11	108760589	108761240	108760915	0.90772	3.75785	0.0186544	H3K27cr_922_IP_unique	18.5289	9.87644
11	109097265	109098782	109098024	1.61229	3.38078	0.00401127	H3K27cr_922_IP_unique	18.2133	5.95719
11	109195286	109196425	109195856	0.71378	3.86905	0.0254378	H3K27cr_922_IP_unique	18.7126	11.4094
11	109211889	109213769	109212829	0.9838	3.89395	0.0150204	H3K27cr_922_IP_unique	20.9061	10.5711
11	110117450	110117747	110117599	1.61852	3.83974	0.000808164	H3K27cr_922_IP_unique	25.0893	8.1708
11	110149770	110150799	110150285	1.19397	3.77345	0.00666229	H3K27cr_922_IP_unique	20.6838	9.04088
11	112049340	112050726	112050033	0.54529	3.79436	0.0399988	H3K27cr_922_IP_unique	16.7606	11.4853
11	112113224	112113653	112113439	0.66072	3.53707	0.0389667	H3K27cr_922_IP_unique	14.5953	9.23243
11	112171430	112173281	112172356	1.38915	3.97126	0.00267143	H3K27cr_922_IP_unique	25.3837	9.69125
11	112174823	112175306	112175065	0.91037	3.8614	0.0197143	H3K27cr_922_IP_unique	19.9261	10.6016
11	114646084	114647184	114646634	0.67895	3.65644	0.0395755	H3K27cr_922_IP_unique	15.9548	9.96567
11	115854837	115855421	115855129	0.62717	3.5222	0.0487083	H3K27cr_922_IP_unique	14.2786	9.24462
11	120348762	120349328	120349045	0.52202	4.03237	0.0405118	H3K27cr_922_IP_unique	19.6081	13.6551
11	121505129	121506160	121505645	2.39323	3.01118	0.000872016	H3K27cr_922_IP_unique	18.4788	3.51755
11	121733286	121733921	121733604	1.2221	3.89721	0.00538776	H3K27cr_922_IP_unique	22.7573	9.75511
11	121748779	121749723	121749251	1.04088	3.44892	0.0219187	H3K27cr_922_IP_unique	15.6638	7.61309
11	121835271	121836783	121836027	1.36358	3.44132	0.0103147	H3K27cr_922_IP_unique	17.4253	6.77176
11	122459921	122460343	122460132	1.64059	3.19616	0.00485158	H3K27cr_922_IP_unique	16.1835	5.19046
11	123806917	123807795	123807356	0.73923	3.68316	0.0314276	H3K27cr_922_IP_unique	16.5961	9.94208
11	125976343	125976811	125976577	0.57825	3.71418	0.0485699	H3K27cr_922_IP_unique	16.0367	10.741
11	128124924	128125888	128125406	1.24934	3.39068	0.0146125	H3K27cr_922_IP_unique	16.1711	6.80224
11	128413768	128414781	128414275	2.00371	3.35712	0.000490099	H3K27cr_922_IP_unique	20.5203	5.11689
11	129126563	129126827	129126695	0.93512	3.65871	0.0232797	H3K27cr_922_IP_unique	17.4635	9.13336
11	129146634	129147483	129147059	0.72257	4.04373	0.0270079	H3K27cr_922_IP_unique	21.1856	12.8389
11	129776467	129777040	129776754	1.13048	3.48864	0.0161167	H3K27cr_922_IP_unique	16.6088	7.58632
11	130751265	130751929	130751597	0.87802	3.63339	0.0232797	H3K27cr_922_IP_unique	16.8235	9.15389
11	134115150	134115536	134115343	1.38974	3.08496	0.0110893	H3K27cr_922_IP_unique	13.7355	5.24191
11	134650195	134651791	134650993	1.75286	3.24593	0.00313926	H3K27cr_922_IP_unique	17.4162	5.1676
12	60204	60781	60493	0.63172	3.83267	0.0322212	H3K27cr_922_IP_unique	17.735	11.4463
12	848320	849471	848896	1.61912	2.95345	0.00583649	H3K27cr_922_IP_unique	13.5762	4.41951
12	1039507	1040356	1039932	1.71777	2.99718	0.00583649	H3K27cr_922_IP_unique	14.4807	4.4024
12	1078368	1079419	1078894	2.89884	2.86735	0.00010556	H3K27cr_922_IP_unique	19.9287	2.67203
12	1129616	1130632	1130124	0.79735	3.70893	0.0314276	H3K27cr_922_IP_unique	17.239	9.91939
12	1214739	1215921	1215330	1.04365	3.70681	0.0128651	H3K27cr_922_IP_unique	18.7477	9.09447
12	1588158	1588642	1588400	0.73804	3.31468	0.0485158	H3K27cr_922_IP_unique	12.85	7.70428
12	4553627	4554164	4553896	1.79483	2.74593	0.0138855	H3K27cr_922_IP_unique	12.4955	3.60128
12	7400833	7401646	7401240	1.19996	3.88739	0.00751021	H3K27cr_922_IP_unique	22.4302	9.76361
12	7421437	7421967	7421702	1.19581	3.19616	0.0184822	H3K27cr_922_IP_unique	13.8716	6.05554
12	7435110	7436376	7435743	2.13734	3.18316	0.000527799	H3K27cr_922_IP_unique	19.0515	4.33038
12	8753351	8754163	8753757	1.68555	2.98289	0.00583649	H3K27cr_922_IP_unique	14.1788	4.40798
12	9002235	9003747	9002991	1.41733	3.29436	0.00889456	H3K27cr_922_IP_unique	16.0336	6.00303
12	9039077	9039626	9039352	0.90833	3.52492	0.0219187	H3K27cr_922_IP_unique	15.7698	8.40216
12	9262467	9263000	9262734	0.99355	3.27729	0.0277233	H3K27cr_922_IP_unique	13.6807	6.87099
12	9278729	9279978	9279354	1.31388	3.7047	0.00399737	H3K27cr_922_IP_unique	20.5581	8.26926
12	9697645	9698130	9697888	0.54492	3.88244	0.0402765	H3K27cr_922_IP_unique	17.8134	12.2099
12	9829853	9830426	9830140	3.83561	1.87744	0.000228882	H3K27cr_922_IP_unique	13.883	0.97241
12	10410909	10412693	10411801	2.27893	3.24593	0.0001885	H3K27cr_922_IP_unique	20.8994	4.30634
12	10539895	10540298	10540097	1.28472	3.03841	0.0163422	H3K27cr_922_IP_unique	12.8239	5.2636
12	10910614	10911298	10910956	1.95489	3.10229	0.00142694	H3K27cr_922_IP_unique	16.9091	4.36155
12	10919137	10920414	10919776	1.47033	3.48864	0.00490099	H3K27cr_922_IP_unique	18.6849	6.7434
12	10970837	10972739	10971788	1.6697	3.72766	0.000612246	H3K27cr_922_IP_unique	23.6294	7.42719
12	13205015	13205708	13205362	1.09531	3.72972	0.0128651	H3K27cr_922_IP_unique	19.3918	9.07602
12	14392315	14393840	14393078	1.1214	3.95495	0.00832654	H3K27cr_922_IP_unique	22.8741	10.5141
12	14610491	14611745	14611118	1.58583	3.36905	0.00401127	H3K27cr_922_IP_unique	17.9009	5.96339
12	15766738	15767506	15767122	0.89911	3.06464	0.0472107	H3K27cr_922_IP_unique	11.4256	6.12659
12	17881290	17882592	17881941	0.62717	3.5222	0.0487083	H3K27cr_922_IP_unique	14.2786	9.24462
12	17917337	17918127	17917732	0.60867	3.72766	0.0485699	H3K27cr_922_IP_unique	16.3588	10.7282
12	18244119	18244425	18244272	1.61229	3.38078	0.00401127	H3K27cr_922_IP_unique	18.2133	5.95719
12	18245592	18246399	18245996	1.41783	3.46537	0.00716299	H3K27cr_922_IP_unique	18.0545	6.75733
12	18793816	18794837	18794327	1.71007	3.59491	0.00145359	H3K27cr_922_IP_unique	21.8559	6.68014
12	19219192	19219897	19219545	1.41783	3.46537	0.00716299	H3K27cr_922_IP_unique	18.0545	6.75733
12	20611249	20612722	20611986	1.97676	3.71313	0.000248666	H3K27cr_922_IP_unique	26.0194	6.61046
12	20617648	20618116	20617882	1.45617	3.11441	0.0110893	H3K27cr_922_IP_unique	14.3452	5.22823
12	20823137	20824045	20823591	0.38208	4.1126	0.0472638	H3K27cr_922_IP_unique	19.7481	15.1533
12	21201000	21201647	21201324	1.27866	3.40368	0.0146125	H3K27cr_922_IP_unique	16.4841	6.79441
12	21227127	21228243	21227685	1.58403	3.68969	0.00145359	H3K27cr_922_IP_unique	22.3423	7.45224
12	21269781	21272493	21271137	1.2599	4.19937	0.00254061	H3K27cr_922_IP_unique	28.4296	11.8714
12	21937845	21939036	21938441	1.13048	3.48864	0.0161167	H3K27cr_922_IP_unique	16.6088	7.58632
12	22324167	22324553	22324360	1.35548	3.06978	0.0163422	H3K27cr_922_IP_unique	13.4312	5.24897
12	22387141	22387819	22387480	0.70937	3.66993	0.0395755	H3K27cr_922_IP_unique	16.2753	9.95376
12	22684873	22685985	22685429	1.18906	3.36396	0.0146125	H3K27cr_922_IP_unique	15.5462	6.81838
12	22757670	22758863	22758267	0.95969	3.88326	0.0150204	H3K27cr_922_IP_unique	20.5791	10.5811
12	25178861	25179921	25179391	1.18959	3.6496	0.00827042	H3K27cr_922_IP_unique	18.9536	8.30976
12	25809569	25809889	25809729	0.78063	3.46832	0.029225	H3K27cr_922_IP_unique	14.5066	8.44445
12	26225214	26226050	26225632	0.43542	3.91645	0.048022	H3K27cr_922_IP_unique	17.5592	12.9846
12	26818716	26819241	26818979	1.06136	3.30735	0.0277233	H3K27cr_922_IP_unique	14.3009	6.8527
12	26905794	26906257	26906026	0.97851	3.09984	0.035408	H3K27cr_922_IP_unique	12.0344	6.1075
12	26915784	26917099	26916442	1.90796	3.31468	0.00126672	H3K27cr_922_IP_unique	19.275	5.13619
12	26927404	26928946	26928175	1.27866	3.40368	0.0146125	H3K27cr_922_IP_unique	16.4841	6.79441
12	27155135	27156648	27155892	1.95489	3.10229	0.00142694	H3K27cr_922_IP_unique	16.9091	4.36155
12	28037318	28037876	28037597	0.66072	3.53707	0.0389667	H3K27cr_922_IP_unique	14.5953	9.23243
12	28267058	28267648	28267353	0.87802	3.63339	0.0232797	H3K27cr_922_IP_unique	16.8235	9.15389
12	28301543	28301855	28301699	1.38974	3.08496	0.0110893	H3K27cr_922_IP_unique	13.7355	5.24191
12	28451595	28453603	28452599	2.04955	3.37744	0.000490099	H3K27cr_922_IP_unique	21.1446	5.10767
12	28533281	28534541	28533911	1.24275	3.53841	0.0116399	H3K27cr_922_IP_unique	17.8739	7.55291
12	28924842	28925590	28925216	0.55125	3.59984	0.0487083	H3K27cr_922_IP_unique	14.6768	10.0158
12	29262785	29263203	29262994	0.77461	3.33089	0.0485158	H3K27cr_922_IP_unique	13.1609	7.69321
12	29369573	29371081	29370327	3.00958	2.91645	6.03199e-05	H3K27cr_922_IP_unique	21.4252	2.66042
12	38922100	38922854	38922477	0.87733	3.51118	0.029225	H3K27cr_922_IP_unique	15.4534	8.41241
12	39021639	39022660	39022150	0.97828	3.42118	0.029225	H3K27cr_922_IP_unique	15.0357	7.63185
12	39416833	39417298	39417066	1.58141	3.16993	0.00485158	H3K27cr_922_IP_unique	15.5693	5.20255
12	39658585	39659512	39659049	0.54529	3.79436	0.0399988	H3K27cr_922_IP_unique	16.7606	11.4853
12	39888861	39889307	39889084	1.05421	3.13339	0.0258751	H3K27cr_922_IP_unique	12.645	6.08935
12	40060987	40061499	40061243	0.62698	3.91881	0.0328572	H3K27cr_922_IP_unique	18.7954	12.1706
12	40167097	40168120	40167609	1.96628	2.82193	0.00583649	H3K27cr_922_IP_unique	13.9778	3.57709
12	40304740	40305570	40305155	0.82565	3.72147	0.0244437	H3K27cr_922_IP_unique	17.5609	9.90835
12	40396962	40397548	40397255	1.53158	3.345	0.00601691	H3K27cr_922_IP_unique	17.2771	5.97613
12	40783462	40784167	40783815	0.70937	3.66993	0.0395755	H3K27cr_922_IP_unique	16.2753	9.95376
12	40864961	40866026	40865494	0.72495	3.77921	0.0322212	H3K27cr_922_IP_unique	17.6511	10.6792
12	40908175	40908691	40908433	1.24275	3.53841	0.0116399	H3K27cr_922_IP_unique	17.8739	7.55291
12	42419644	42420440	42420042	0.67782	3.42275	0.0381196	H3K27cr_922_IP_unique	13.5635	8.47866
12	42971892	42972757	42972325	1.55893	3.35712	0.00401127	H3K27cr_922_IP_unique	17.5888	5.9697
12	43165784	43166384	43166084	0.64205	3.40689	0.0485158	H3K27cr_922_IP_unique	13.25	8.49059
12	43926609	43928538	43927574	1.46665	4.00561	0.00126722	H3K27cr_922_IP_unique	26.7032	9.66177
12	44232045	44234950	44233498	0.93522	3.87242	0.0197143	H3K27cr_922_IP_unique	20.2525	10.5913
12	45111673	45112566	45112120	1.06136	3.30735	0.0277233	H3K27cr_922_IP_unique	14.3009	6.8527
12	45316382	45317012	45316697	1.05185	2.93518	0.0333252	H3K27cr_922_IP_unique	11.0128	5.31201
12	45760025	45760695	45760360	0.59814	4.13922	0.0276217	H3K27cr_922_IP_unique	21.6801	14.3219
12	45827686	45827937	45827812	1.53158	3.345	0.00601691	H3K27cr_922_IP_unique	17.2771	5.97613
12	45864466	45864818	45864642	1.61127	3.18316	0.00485158	H3K27cr_922_IP_unique	15.8762	5.19645
12	46513554	46514829	46514192	1.30746	3.41645	0.0103147	H3K27cr_922_IP_unique	16.7975	6.78672
12	46634176	46634790	46634483	0.60009	3.90689	0.0402765	H3K27cr_922_IP_unique	18.4677	12.1834
12	46762134	46763222	46762678	0.67895	3.65644	0.0395755	H3K27cr_922_IP_unique	15.9548	9.96567
12	47693397	47694295	47693846	0.99029	3.68316	0.0174598	H3K27cr_922_IP_unique	18.1049	9.11357
12	50437335	50438065	50437700	0.97828	3.42118	0.029225	H3K27cr_922_IP_unique	15.0357	7.63185
12	50895513	50896041	50895777	0.57461	3.80735	0.0399988	H3K27cr_922_IP_unique	17.085	11.472
12	54623636	54624455	54624046	1.23896	2.78493	0.0208282	H3K27cr_922_IP_unique	10.5884	4.48606
12	55427348	55428592	55427970	0.60342	3.82012	0.0399988	H3K27cr_922_IP_unique	17.4098	11.459
12	55473076	55474483	55473780	0.82565	3.72147	0.0244437	H3K27cr_922_IP_unique	17.5609	9.90835
12	56513251	56513822	56513537	1.32243	2.82193	0.0208282	H3K27cr_922_IP_unique	11.1823	4.47136
12	58292612	58293302	58292957	1.40689	3.74593	0.00272548	H3K27cr_922_IP_unique	21.8471	8.23907
12	58791059	58791604	58791332	1.86997	3.06464	0.00231028	H3K27cr_922_IP_unique	15.9959	4.37614
12	59264533	59265764	59265149	0.71378	3.86905	0.0254378	H3K27cr_922_IP_unique	18.7126	11.4094
12	59361745	59362152	59361949	1.15928	3.50141	0.0161167	H3K27cr_922_IP_unique	16.9246	7.57774
12	59377299	59378564	59377932	1.19581	3.19616	0.0184822	H3K27cr_922_IP_unique	13.8716	6.05554
12	60287194	60288714	60287954	0.90682	3.64616	0.0232797	H3K27cr_922_IP_unique	17.1433	9.14353
12	60396395	60396824	60396610	1.58141	3.16993	0.00485158	H3K27cr_922_IP_unique	15.5693	5.20255
12	60402528	60402927	60402728	0.54725	3.70044	0.0485699	H3K27cr_922_IP_unique	15.7149	10.7541
12	60491670	60492097	60491884	1.66395	3.40368	0.002639	H3K27cr_922_IP_unique	18.839	5.9451
12	60492667	60493279	60492973	1.08285	3.60229	0.0116399	H3K27cr_922_IP_unique	17.6759	8.34471
12	60541891	60542915	60542403	1.87806	3.49859	0.000701733	H3K27cr_922_IP_unique	21.6699	5.89527
12	60705184	60705734	60705459	0.8487	3.6204	0.0232797	H3K27cr_922_IP_unique	16.504	9.16445
12	60721382	60722548	60721965	0.56145	4.32012	0.0285818	H3K27cr_922_IP_unique	24.2657	16.443
12	60743178	60744305	60743742	1.71777	2.99718	0.00583649	H3K27cr_922_IP_unique	14.4807	4.4024
12	60859828	60861106	60860467	2.06164	3.1496	0.000872016	H3K27cr_922_IP_unique	18.1314	4.34328
12	61005917	61006978	61006448	1.02673	3.57741	0.0161167	H3K27cr_922_IP_unique	17.039	8.36314
12	61025935	61026223	61026079	0.73112	3.16096	0.0480537	H3K27cr_922_IP_unique	11.5236	6.94226
12	61091620	61092443	61092032	1.4936	3.6496	0.00220545	H3K27cr_922_IP_unique	21.0596	7.47879
12	61784514	61785306	61784910	0.60009	3.90689	0.0402765	H3K27cr_922_IP_unique	18.4677	12.1834
12	61855412	61857125	61856269	1.24934	3.39068	0.0146125	H3K27cr_922_IP_unique	16.1711	6.80224
12	62311510	62313340	62312425	1.66486	3.57487	0.00220545	H3K27cr_922_IP_unique	21.2193	6.69202
12	62527291	62530056	62528674	1.2655	3.91645	0.00538776	H3K27cr_922_IP_unique	23.4123	9.73848
12	63202489	63203203	63202846	1.8306	2.76178	0.00907898	H3K27cr_922_IP_unique	12.7912	3.59622
12	63411682	63412715	63412199	0.79735	3.70893	0.0314276	H3K27cr_922_IP_unique	17.239	9.91939
12	65081660	65082675	65082168	1.92707	3.08995	0.00142694	H3K27cr_922_IP_unique	16.6044	4.36632
12	65127301	65128436	65127869	2.66892	3.13339	3.42727e-05	H3K27cr_922_IP_unique	22.1288	3.47963
12	65219659	65220301	65219980	0.67399	4.0222	0.0270079	H3K27cr_922_IP_unique	20.5233	12.8634
12	65253228	65254330	65253779	1.93243	3.32553	0.000791699	H3K27cr_922_IP_unique	19.5859	5.13125
12	65925162	65925597	65925380	0.73034	3.96463	0.0262857	H3K27cr_922_IP_unique	20.1094	12.1212
12	66324623	66325081	66324852	1.01107	3.80367	0.0139908	H3K27cr_922_IP_unique	19.8244	9.83638
12	66485487	66486162	66485825	1.43993	4.09615	0.000859898	H3K27cr_922_IP_unique	28.1705	10.3832
12	68033158	68033493	68033326	0.77461	3.33089	0.0485158	H3K27cr_922_IP_unique	13.1609	7.69321
12	68643140	68643696	68643418	1.72085	2.71313	0.0138855	H3K27cr_922_IP_unique	11.9055	3.61177
12	69227662	69228274	69227968	1.99851	2.83621	0.00583649	H3K27cr_922_IP_unique	14.2755	3.57256
12	69512330	69512986	69512658	1.55893	3.35712	0.00401127	H3K27cr_922_IP_unique	17.5888	5.9697
12	69695650	69696741	69696196	1.58583	3.36905	0.00401127	H3K27cr_922_IP_unique	17.9009	5.96339
12	70673104	70673574	70673339	0.9393	3.08245	0.035408	H3K27cr_922_IP_unique	11.7298	6.11692
12	71326705	71327401	71327053	1.29611	3.56206	0.00827042	H3K27cr_922_IP_unique	18.5085	7.53708
12	71379890	71380992	71380441	1.24934	3.39068	0.0146125	H3K27cr_922_IP_unique	16.1711	6.80224
12	71871468	71872472	71871970	1.68918	3.41486	0.002639	H3K27cr_922_IP_unique	19.1524	5.93921
12	72480997	72482233	72481615	2.0611	2.86396	0.00369644	H3K27cr_922_IP_unique	14.8719	3.56378
12	72542055	72543227	72542641	1.03592	3.81468	0.0139908	H3K27cr_922_IP_unique	20.149	9.82678
12	72589226	72589943	72589585	1.58583	3.36905	0.00401127	H3K27cr_922_IP_unique	17.9009	5.96339
12	72603974	72605435	72604705	2.13734	3.18316	0.000527799	H3K27cr_922_IP_unique	19.0515	4.33038
12	72646251	72647650	72646951	1.00755	3.90448	0.0150204	H3K27cr_922_IP_unique	21.2333	10.5612
12	72666508	72667738	72667123	1.28698	3.81468	0.00469388	H3K27cr_922_IP_unique	21.9808	9.00788
12	72922367	72923785	72923076	0.93522	3.87242	0.0197143	H3K27cr_922_IP_unique	20.2525	10.5913
12	72955140	72956660	72955900	0.9838	3.89395	0.0150204	H3K27cr_922_IP_unique	20.9061	10.5711
12	72993990	72995035	72994513	1.16052	4.23787	0.00400634	H3K27cr_922_IP_unique	28.2098	12.6197
12	73092108	73092625	73092367	1.72551	3.2338	0.00313926	H3K27cr_922_IP_unique	17.1075	5.17316
12	73153707	73154661	73154184	1.0713	3.46241	0.0219187	H3K27cr_922_IP_unique	15.9784	7.60399
12	73215707	73216439	73216073	2.00914	3.12633	0.000872016	H3K27cr_922_IP_unique	17.5196	4.35226
12	73221627	73223211	73222419	1.47033	3.48864	0.00490099	H3K27cr_922_IP_unique	18.6849	6.7434
12	73467246	73467623	73467435	1.00988	3.43518	0.029225	H3K27cr_922_IP_unique	15.3495	7.62238
12	73515641	73516103	73515872	1.26965	3.55033	0.0116399	H3K27cr_922_IP_unique	18.191	7.54493
12	73552526	73554017	73553272	1.86997	3.06464	0.00231028	H3K27cr_922_IP_unique	15.9959	4.37614
12	73594213	73594939	73594576	0.64795	3.6427	0.0395755	H3K27cr_922_IP_unique	15.6347	9.97782
12	73696276	73696924	73696600	0.78012	3.80367	0.0322212	H3K27cr_922_IP_unique	18.2994	10.6561
12	73832797	73833394	73833096	0.8487	3.6204	0.0232797	H3K27cr_922_IP_unique	16.504	9.16445
12	74098807	74099251	74099029	1.60587	3.69937	0.000947993	H3K27cr_922_IP_unique	22.6636	7.44585
12	74135599	74136104	74135852	0.75742	3.57994	0.0304427	H3K27cr_922_IP_unique	15.5479	9.19739
12	74246975	74247575	74247275	0.82752	4.00771	0.0206531	H3K27cr_922_IP_unique	21.4286	12.075
12	74463617	74465026	74464322	1.28977	3.69401	0.0057893	H3K27cr_922_IP_unique	20.2366	8.2771
12	74593829	74594193	74594011	0.87733	3.51118	0.029225	H3K27cr_922_IP_unique	15.4534	8.41241
12	74646067	74647154	74646611	1.4884	3.12869	0.00739288	H3K27cr_922_IP_unique	14.6506	5.22161
12	74650179	74650774	74650477	1.18906	3.36396	0.0146125	H3K27cr_922_IP_unique	15.5462	6.81838
12	74733291	74734084	74733688	1.04088	3.44892	0.0219187	H3K27cr_922_IP_unique	15.6638	7.61309
12	74745337	74746699	74746018	1.63832	3.39232	0.002639	H3K27cr_922_IP_unique	18.526	5.9511
12	74777145	74777944	74777545	0.90682	3.64616	0.0232797	H3K27cr_922_IP_unique	17.1433	9.14353
12	74889301	74889964	74889633	0.39761	4.05033	0.047661	H3K27cr_922_IP_unique	19.0159	14.4353
12	74916855	74917381	74917118	0.99355	3.27729	0.0277233	H3K27cr_922_IP_unique	13.6807	6.87099
12	74978288	74979044	74978666	1.54603	3.5222	0.00330817	H3K27cr_922_IP_unique	19.6331	6.72336
12	74998239	74999886	74999063	2.12138	2.89068	0.00369644	H3K27cr_922_IP_unique	15.4697	3.55534
12	75006997	75008474	75007736	2.26297	2.95345	0.00142694	H3K27cr_922_IP_unique	16.9702	3.53561
12	75062914	75063476	75063195	1.08285	3.60229	0.0116399	H3K27cr_922_IP_unique	17.6759	8.34471
12	75088925	75089997	75089461	1.64059	3.19616	0.00485158	H3K27cr_922_IP_unique	16.1835	5.19046
12	75090676	75091154	75090915	0.7713	3.17878	0.0480537	H3K27cr_922_IP_unique	11.8304	6.9313
12	75278445	75278838	75278642	1.21948	3.37744	0.0146125	H3K27cr_922_IP_unique	15.8585	6.81023
12	75335369	75336445	75335907	0.76621	4.34848	0.0150739	H3K27cr_922_IP_unique	26.5674	15.6206
12	75379831	75380815	75380323	0.79735	3.70893	0.0314276	H3K27cr_922_IP_unique	17.239	9.91939
12	75391993	75394614	75393304	1.02845	4.25686	0.00547208	H3K27cr_922_IP_unique	27.3049	13.3859
12	75498606	75499147	75498877	1.75286	3.24593	0.00313926	H3K27cr_922_IP_unique	17.4162	5.1676
12	75541939	75543247	75542593	0.8614	4.39068	0.0118437	H3K27cr_922_IP_unique	28.2735	15.5623
12	76395607	76396010	76395809	1.5705	3.53304	0.00330817	H3K27cr_922_IP_unique	19.9497	6.71689
12	76827394	76828008	76827701	1.83226	3.28112	0.00200564	H3K27cr_922_IP_unique	18.3442	5.1515
12	77257105	77259000	77258053	1.40689	3.74593	0.00272548	H3K27cr_922_IP_unique	21.8471	8.23907
12	77561607	77562335	77561971	0.58413	3.61441	0.0487083	H3K27cr_922_IP_unique	14.9957	10.0029
12	77660077	77660507	77660292	1.60316	2.66096	0.0208282	H3K27cr_922_IP_unique	11.0238	3.62853
12	77723450	77725236	77724343	1.59856	3.83089	0.000808164	H3K27cr_922_IP_unique	24.7639	8.17722
12	77957979	77958454	77958217	0.87802	3.63339	0.0232797	H3K27cr_922_IP_unique	16.8235	9.15389
12	77960255	77961328	77960792	2.50066	3.57741	1.38148e-05	H3K27cr_922_IP_unique	28.3984	5.01789
12	77961705	77962227	77961966	2.49041	3.05426	0.000316679	H3K27cr_922_IP_unique	19.691	3.50413
12	77978175	77978913	77978544	1.1371	3.62633	0.0116399	H3K27cr_922_IP_unique	18.3141	8.32693
12	78201652	78202863	78202258	1.36358	3.44132	0.0103147	H3K27cr_922_IP_unique	17.4253	6.77176
12	78414039	78414995	78414517	1.38747	3.28112	0.00889456	H3K27cr_922_IP_unique	15.7236	6.01008
12	78583262	78583867	78583565	1.36358	3.44132	0.0103147	H3K27cr_922_IP_unique	17.4253	6.77176
12	78596975	78598836	78597906	1.96487	3.53707	0.000442397	H3K27cr_922_IP_unique	22.9355	5.87518
12	78743960	78745131	78744546	2.32352	3.26569	0.000111386	H3K27cr_922_IP_unique	21.5177	4.29879
12	78772131	78774058	78773095	2.06873	3.7539	9.78546e-05	H3K27cr_922_IP_unique	27.6319	6.5866
12	78781135	78783844	78782490	1.90796	3.31468	0.00126672	H3K27cr_922_IP_unique	19.275	5.13619
12	78806281	78806586	78806434	1.72551	3.2338	0.00313926	H3K27cr_922_IP_unique	17.1075	5.17316
12	78867396	78868866	78868131	1.60587	3.69937	0.000947993	H3K27cr_922_IP_unique	22.6636	7.44585
12	79073656	79074209	79073933	1.71403	3.42587	0.002639	H3K27cr_922_IP_unique	19.466	5.93341
12	79387562	79388102	79387832	1.61912	2.95345	0.00583649	H3K27cr_922_IP_unique	13.5762	4.41951
12	79388975	79389890	79389433	1.21948	3.37744	0.0146125	H3K27cr_922_IP_unique	15.8585	6.81023
12	79636087	79636581	79636334	1.29446	3.23989	0.0129375	H3K27cr_922_IP_unique	14.7958	6.0321
12	79883906	79884213	79884060	1.44665	3.30735	0.00889456	H3K27cr_922_IP_unique	16.3439	5.99611
12	80339026	80339863	80339445	1.20706	3.99292	0.00381633	H3K27cr_922_IP_unique	24.1919	10.4787
12	80394982	80395253	80395118	1.65267	2.96832	0.00583649	H3K27cr_922_IP_unique	13.8773	4.41368
12	80571871	80572946	80572409	1.15806	3.35022	0.0203304	H3K27cr_922_IP_unique	15.2343	6.8267
12	80573900	80574799	80574350	0.45849	3.84413	0.0483319	H3K27cr_922_IP_unique	16.8348	12.2514
12	80578956	80579422	80579189	1.36358	3.44132	0.0103147	H3K27cr_922_IP_unique	17.4253	6.77176
12	80843787	80844813	80844300	1.47752	2.89068	0.0138855	H3K27cr_922_IP_unique	12.3757	4.44418
12	81236273	81236649	81236461	0.81351	3.48289	0.029225	H3K27cr_922_IP_unique	14.8218	8.43355
12	81257536	81258681	81258109	0.99029	3.68316	0.0174598	H3K27cr_922_IP_unique	18.1049	9.11357
12	81268516	81268939	81268728	1.24815	3.0222	0.0163422	H3K27cr_922_IP_unique	12.5209	5.27117
12	81830666	81832263	81831465	1.52119	3.51118	0.00490099	H3K27cr_922_IP_unique	19.3167	6.72993
12	81927452	81927789	81927621	2.15676	2.53841	0.00694275	H3K27cr_922_IP_unique	12.2677	2.75114
12	82434316	82434961	82434639	0.85347	3.7338	0.0244437	H3K27cr_922_IP_unique	17.8833	9.89752
12	82540891	82542868	82541880	1.1371	3.62633	0.0116399	H3K27cr_922_IP_unique	18.3141	8.32693
12	82876932	82877761	82877347	1.38974	3.08496	0.0110893	H3K27cr_922_IP_unique	13.7355	5.24191
12	83308843	83309602	83309223	1.54603	3.5222	0.00330817	H3K27cr_922_IP_unique	19.6331	6.72336
12	83526121	83527779	83526950	1.34777	3.58496	0.00827042	H3K27cr_922_IP_unique	19.1444	7.52179
12	83541894	83542817	83542356	1.34777	3.58496	0.00827042	H3K27cr_922_IP_unique	19.1444	7.52179
12	83635818	83636063	83635941	1.69769	3.22147	0.00313926	H3K27cr_922_IP_unique	16.7992	5.17882
12	83813508	83815028	83814268	2.02707	3.56464	0.000276498	H3K27cr_922_IP_unique	23.8874	5.86083
12	83925407	83926094	83925751	1.29446	3.23989	0.0129375	H3K27cr_922_IP_unique	14.7958	6.0321
12	84050464	84051661	84051063	1.83286	3.47855	0.00110272	H3K27cr_922_IP_unique	21.0388	5.90576
12	84054177	84054885	84054531	1.13048	3.48864	0.0161167	H3K27cr_922_IP_unique	16.6088	7.58632
12	84125532	84126186	84125859	0.87733	3.51118	0.029225	H3K27cr_922_IP_unique	15.4534	8.41241
12	84273449	84273672	84273561	0.70062	3.29809	0.0485158	H3K27cr_922_IP_unique	12.5395	7.71562
12	84369379	84371140	84370260	1.61229	3.38078	0.00401127	H3K27cr_922_IP_unique	18.2133	5.95719
12	84517822	84521268	84519545	1.20706	3.99292	0.00381633	H3K27cr_922_IP_unique	24.1919	10.4787
12	84640897	84641451	84641174	1.81079	3.03841	0.00369644	H3K27cr_922_IP_unique	15.3887	4.38633
12	85041648	85042182	85041915	0.64205	3.40689	0.0485158	H3K27cr_922_IP_unique	13.25	8.49059
12	85159372	85161232	85160302	1.58403	3.68969	0.00145359	H3K27cr_922_IP_unique	22.3423	7.45224
12	85245237	85246364	85245801	2.36691	3.28493	0.000111386	H3K27cr_922_IP_unique	22.137	4.29147
12	85292435	85293165	85292800	1.90021	3.5084	0.000701733	H3K27cr_922_IP_unique	21.9859	5.89014
12	85349417	85350237	85349827	1.39785	3.60716	0.0057893	H3K27cr_922_IP_unique	19.7816	7.50699
12	85460449	85461266	85460858	0.90833	3.52492	0.0219187	H3K27cr_922_IP_unique	15.7698	8.40216
12	85476713	85477693	85477203	1.24934	3.39068	0.0146125	H3K27cr_922_IP_unique	16.1711	6.80224
12	85512754	85514204	85513479	1.68762	3.58496	0.00145359	H3K27cr_922_IP_unique	21.5374	6.68603
12	85604755	85606287	85605521	2.82858	2.83621	0.000183582	H3K27cr_922_IP_unique	19.034	2.67942
12	85722401	85722842	85722622	0.90682	3.64616	0.0232797	H3K27cr_922_IP_unique	17.1433	9.14353
12	85876117	85876746	85876432	1.80622	3.26958	0.00200564	H3K27cr_922_IP_unique	18.0345	5.15677
12	86051684	86052107	86051896	1.74937	3.01118	0.00369644	H3K27cr_922_IP_unique	14.783	4.39693
12	86130246	86131623	86130935	1.29611	3.56206	0.00827042	H3K27cr_922_IP_unique	18.5085	7.53708
12	86138641	86138928	86138785	1.2154	3.52628	0.0116399	H3K27cr_922_IP_unique	17.5571	7.56104
12	86282544	86282910	86282727	1.33576	3.42899	0.0103147	H3K27cr_922_IP_unique	17.1112	6.77917
12	86284144	86284701	86284423	1.47546	3.32012	0.00601691	H3K27cr_922_IP_unique	16.6546	5.98933
12	86819741	86820779	86820260	1.59461	3.54373	0.00330817	H3K27cr_922_IP_unique	20.2667	6.71053
12	86888171	86888865	86888518	1.61229	3.38078	0.00401127	H3K27cr_922_IP_unique	18.2133	5.95719
12	86983659	86984669	86984164	0.45952	4.33444	0.0344663	H3K27cr_922_IP_unique	23.6572	17.2041
12	87060097	87060548	87060323	1.64059	3.19616	0.00485158	H3K27cr_922_IP_unique	16.1835	5.19046
12	87079353	87080918	87080136	1.25368	4.10837	0.00218883	H3K27cr_922_IP_unique	26.6343	11.1698
12	87129316	87130944	87130130	1.21772	3.78398	0.00666229	H3K27cr_922_IP_unique	21.0076	9.03244
12	87327523	87328286	87327905	1.52119	3.51118	0.00490099	H3K27cr_922_IP_unique	19.3167	6.72993
12	87572477	87572985	87572731	1.1102	3.61441	0.0116399	H3K27cr_922_IP_unique	17.9948	8.33574
12	87753283	87754029	87753656	1.68762	3.58496	0.00145359	H3K27cr_922_IP_unique	21.5374	6.68603
12	87885205	87885597	87885401	1.00988	3.43518	0.029225	H3K27cr_922_IP_unique	15.3495	7.62238
12	88042632	88043825	88043229	1.85789	3.29248	0.00126672	H3K27cr_922_IP_unique	18.6541	5.14631
12	88196176	88197586	88196881	1.63832	3.39232	0.002639	H3K27cr_922_IP_unique	18.526	5.9511
12	88599465	88600567	88600016	2.20781	2.92899	0.00231028	H3K27cr_922_IP_unique	16.369	3.54328
12	88664885	88666867	88665876	1.83861	3.65189	0.000612246	H3K27cr_922_IP_unique	23.7721	6.64646
12	88687100	88688166	88687633	1.64178	3.56464	0.00220545	H3K27cr_922_IP_unique	20.9015	6.69809
12	88700746	88701194	88700970	2.31633	2.9771	0.000872016	H3K27cr_922_IP_unique	17.5727	3.5282
12	88818432	88818946	88818689	1.49487	3.78493	0.00183674	H3K27cr_922_IP_unique	23.1408	8.21062
12	88879635	88880633	88880134	2.13734	3.18316	0.000527799	H3K27cr_922_IP_unique	19.0515	4.33038
12	89724291	89724970	89724631	0.63172	3.83267	0.0322212	H3K27cr_922_IP_unique	17.735	11.4463
12	89926240	89926663	89926452	1.28472	3.03841	0.0163422	H3K27cr_922_IP_unique	12.8239	5.2636
12	90286775	90288476	90287626	2.20967	3.21523	0.000316679	H3K27cr_922_IP_unique	19.9742	4.31808
12	90658696	90661994	90660345	1.18607	3.98361	0.00381633	H3K27cr_922_IP_unique	23.8621	10.4874
12	90689630	90690160	90689895	0.77461	3.33089	0.0485158	H3K27cr_922_IP_unique	13.1609	7.69321
12	90945118	90945663	90945391	0.85347	3.7338	0.0244437	H3K27cr_922_IP_unique	17.8833	9.89752
12	91278140	91279034	91278587	0.96294	3.67104	0.0174598	H3K27cr_922_IP_unique	17.784	9.12338
12	91336710	91337361	91337036	0.43294	4.13515	0.0472638	H3K27cr_922_IP_unique	20.4158	15.123
12	91450382	91452228	91451305	1.33763	3.71523	0.00399737	H3K27cr_922_IP_unique	20.8799	8.26154
12	91851203	91852096	91851650	0.87402	4.02832	0.0159592	H3K27cr_922_IP_unique	22.0901	12.0529
12	94414888	94415881	94415385	1.0713	3.46241	0.0219187	H3K27cr_922_IP_unique	15.9784	7.60399
12	95792105	95793119	95792612	1.66395	3.40368	0.002639	H3K27cr_922_IP_unique	18.839	5.9451
12	96557352	96557996	96557674	1.51999	3.1427	0.00739288	H3K27cr_922_IP_unique	14.9565	5.21513
12	96928014	96928543	96928279	1.02673	3.57741	0.0161167	H3K27cr_922_IP_unique	17.039	8.36314
12	97888594	97889414	97889004	0.60867	3.72766	0.0485699	H3K27cr_922_IP_unique	16.3588	10.7282
12	99673938	99674547	99674243	0.78842	3.59368	0.0304427	H3K27cr_922_IP_unique	15.8662	9.18619
12	100337547	100338541	100338044	2.12019	2.5222	0.00694275	H3K27cr_922_IP_unique	11.9778	2.7551
12	100945390	100945658	100945524	1.05185	2.93518	0.0333252	H3K27cr_922_IP_unique	11.0128	5.31201
12	101736090	101736838	101736464	1.5705	3.53304	0.00330817	H3K27cr_922_IP_unique	19.9497	6.71689
12	102246849	102248110	102247480	0.50636	4.1677	0.0405118	H3K27cr_922_IP_unique	21.4199	15.0795
12	104051257	104051812	104051535	1.49596	3.5	0.00490099	H3K27cr_922_IP_unique	19.0007	6.73661
12	104120999	104122457	104121728	1.58403	3.68969	0.00145359	H3K27cr_922_IP_unique	22.3423	7.45224
12	104843037	104843776	104843407	1.06968	3.71836	0.0128651	H3K27cr_922_IP_unique	19.0695	9.08517
12	104947437	104948324	104947881	0.73931	4.12869	0.0222175	H3K27cr_922_IP_unique	22.6015	13.5389
12	104952789	104953726	104953258	1.93243	3.32553	0.000791699	H3K27cr_922_IP_unique	19.5859	5.13125
12	106563436	106564120	106563778	1.0713	3.46241	0.0219187	H3K27cr_922_IP_unique	15.9784	7.60399
12	107046797	107047282	107047040	1.85789	3.29248	0.00126672	H3K27cr_922_IP_unique	18.6541	5.14631
12	114199061	114199549	114199305	1.09305	2.95345	0.0333252	H3K27cr_922_IP_unique	11.3135	5.30341
12	116150744	116151455	116151100	0.75277	3.79154	0.0322212	H3K27cr_922_IP_unique	17.9751	10.6676
12	116184823	116185243	116185033	0.67895	3.65644	0.0395755	H3K27cr_922_IP_unique	15.9548	9.96567
12	116189431	116190709	116190070	1.66395	3.40368	0.002639	H3K27cr_922_IP_unique	18.839	5.9451
12	116256254	116256609	116256432	0.95855	3.26178	0.0369644	H3K27cr_922_IP_unique	13.3712	6.88046
12	118235616	118236849	118236233	1.44429	3.4771	0.00716299	H3K27cr_922_IP_unique	18.3695	6.7503
12	125626918	125627905	125627412	0.64795	3.6427	0.0395755	H3K27cr_922_IP_unique	15.6347	9.97782
12	126928219	126928571	126928395	0.57825	3.71418	0.0485699	H3K27cr_922_IP_unique	16.0367	10.741
12	128915875	128916329	128916102	0.99793	3.56464	0.0161167	H3K27cr_922_IP_unique	16.7212	8.37262
12	130911775	130912724	130912250	1.41783	3.46537	0.00716299	H3K27cr_922_IP_unique	18.0545	6.75733
12	131358745	131359277	131359011	0.9393	3.08245	0.035408	H3K27cr_922_IP_unique	11.7298	6.11692
13	20015777	20017053	20016415	1.69769	3.22147	0.00313926	H3K27cr_922_IP_unique	16.7992	5.17882
13	21584564	21585246	21584905	0.99793	3.56464	0.0161167	H3K27cr_922_IP_unique	16.7212	8.37262
13	21625364	21625600	21625482	1.15097	2.74593	0.0458221	H3K27cr_922_IP_unique	9.99643	4.50161
13	22767378	22768589	22767984	0.99793	3.56464	0.0161167	H3K27cr_922_IP_unique	16.7212	8.37262
13	23149484	23150609	23150047	0.81714	3.91486	0.0197143	H3K27cr_922_IP_unique	20.0208	11.3632
13	25159563	25159879	25159721	1.65205	2.31468	0.0268555	H3K27cr_922_IP_unique	8.81952	2.80627
13	25335819	25336610	25336215	1.21948	3.37744	0.0146125	H3K27cr_922_IP_unique	15.8585	6.81023
13	27607270	27608920	27608095	0.98584	3.79248	0.0139908	H3K27cr_922_IP_unique	19.5	9.84615
13	30621631	30622651	30622141	1.13048	3.48864	0.0161167	H3K27cr_922_IP_unique	16.6088	7.58632
13	31400107	31401277	31400692	0.75277	3.79154	0.0322212	H3K27cr_922_IP_unique	17.9751	10.6676
13	32459214	32460275	32459745	0.72495	3.77921	0.0322212	H3K27cr_922_IP_unique	17.6511	10.6792
13	32690941	32691759	32691350	0.39325	4.18316	0.0468418	H3K27cr_922_IP_unique	20.8184	15.8514
13	32853685	32854429	32854057	0.81714	3.91486	0.0197143	H3K27cr_922_IP_unique	20.0208	11.3632
13	32912331	32913121	32912726	0.54492	3.88244	0.0402765	H3K27cr_922_IP_unique	17.8134	12.2099
13	33480193	33481205	33480699	0.60867	3.72766	0.0485699	H3K27cr_922_IP_unique	16.3588	10.7282
13	33715106	33715616	33715361	0.70937	3.66993	0.0395755	H3K27cr_922_IP_unique	16.2753	9.95376
13	34091819	34092538	34092179	0.91318	3.39232	0.0381196	H3K27cr_922_IP_unique	14.4091	7.65141
13	35431814	35433916	35432865	0.67399	4.0222	0.0270079	H3K27cr_922_IP_unique	20.5233	12.8634
13	39661314	39662219	39661767	0.84537	3.36226	0.0381196	H3K27cr_922_IP_unique	13.7842	7.67184
13	41750824	41752189	41751507	1.2154	3.52628	0.0116399	H3K27cr_922_IP_unique	17.5571	7.56104
13	41758246	41758755	41758501	1.14539	3.75191	0.0093272	H3K27cr_922_IP_unique	20.0372	9.05817
13	41801179	41801915	41801547	1.05421	3.13339	0.0258751	H3K27cr_922_IP_unique	12.645	6.08935
13	42321161	42321729	42321445	1.51999	3.1427	0.00739288	H3K27cr_922_IP_unique	14.9565	5.21513
13	42739226	42740645	42739936	1.42232	3.61801	0.00330817	H3K27cr_922_IP_unique	20.1006	7.49977
13	43468919	43470637	43469778	0.59829	3.98864	0.0333627	H3K27cr_922_IP_unique	19.5322	12.9018
13	45236103	45236699	45236401	1.63832	3.39232	0.002639	H3K27cr_922_IP_unique	18.526	5.9511
13	45241349	45242299	45241824	1.81079	3.03841	0.00369644	H3K27cr_922_IP_unique	15.3887	4.38633
13	46501552	46502322	46501937	0.66072	3.53707	0.0389667	H3K27cr_922_IP_unique	14.5953	9.23243
13	48257493	48257974	48257734	1.29611	3.56206	0.00827042	H3K27cr_922_IP_unique	18.5085	7.53708
13	49106669	49107440	49107055	0.73923	3.68316	0.0314276	H3K27cr_922_IP_unique	16.5961	9.94208
13	49392923	49393958	49393441	1.21522	3.66096	0.00827042	H3K27cr_922_IP_unique	19.2739	8.30139
13	49403490	49404430	49403960	1.28977	3.69401	0.0057893	H3K27cr_922_IP_unique	20.2366	8.2771
13	49450048	49451484	49450766	1.2221	3.89721	0.00538776	H3K27cr_922_IP_unique	22.7573	9.75511
13	50073881	50074991	50074436	1.3285	3.94437	0.00381633	H3K27cr_922_IP_unique	24.3968	9.71439
13	50206790	50208157	50207474	0.91037	3.8614	0.0197143	H3K27cr_922_IP_unique	19.9261	10.6016
13	50280183	50280797	50280490	0.67895	3.65644	0.0395755	H3K27cr_922_IP_unique	15.9548	9.96567
13	51434177	51437000	51435589	1.98224	3.11441	0.00142694	H3K27cr_922_IP_unique	17.2142	4.35686
13	52444620	52444952	52444786	1.09078	3.1496	0.0258751	H3K27cr_922_IP_unique	12.951	6.0806
13	52658581	52658951	52658766	1.13323	2.97126	0.0236053	H3K27cr_922_IP_unique	11.6146	5.29504
13	57238433	57239136	57238785	0.59291	3.50701	0.0487083	H3K27cr_922_IP_unique	13.9623	9.25708
13	59920250	59920849	59920550	0.60867	3.72766	0.0485699	H3K27cr_922_IP_unique	16.3588	10.7282
13	60151887	60153292	60152590	1.75286	3.24593	0.00313926	H3K27cr_922_IP_unique	17.4162	5.1676
13	60441961	60442903	60442432	0.49598	4.02083	0.047661	H3K27cr_922_IP_unique	19.2771	13.6691
13	60967866	60968824	60968345	0.67782	3.42275	0.0381196	H3K27cr_922_IP_unique	13.5635	8.47866
13	62013500	62014516	62014008	1.92707	3.08995	0.00142694	H3K27cr_922_IP_unique	16.6044	4.36632
13	62422275	62423866	62423071	1.14324	3.96463	0.00832654	H3K27cr_922_IP_unique	23.2032	10.505
13	62475933	62476854	62476394	1.36105	3.72561	0.00399737	H3K27cr_922_IP_unique	21.202	8.25394
13	62541048	62541715	62541382	0.57825	3.71418	0.0485699	H3K27cr_922_IP_unique	16.0367	10.741
13	62781237	62782117	62781677	1.24934	3.39068	0.0146125	H3K27cr_922_IP_unique	16.1711	6.80224
13	62795601	62796817	62796209	1.86997	3.06464	0.00231028	H3K27cr_922_IP_unique	15.9959	4.37614
13	62797065	62797335	62797200	1.51409	2.90689	0.00907898	H3K27cr_922_IP_unique	12.6752	4.4378
13	62809765	62810762	62810264	0.90682	3.64616	0.0232797	H3K27cr_922_IP_unique	17.1433	9.14353
13	62837080	62838007	62837544	1.00755	3.90448	0.0150204	H3K27cr_922_IP_unique	21.2333	10.5612
13	62840341	62841119	62840730	1.53158	3.345	0.00601691	H3K27cr_922_IP_unique	17.2771	5.97613
13	62868811	62869530	62869171	1.21522	3.66096	0.00827042	H3K27cr_922_IP_unique	19.2739	8.30139
13	63155168	63155711	63155440	2.00914	3.12633	0.000872016	H3K27cr_922_IP_unique	17.5196	4.35226
13	63186262	63187213	63186738	0.4501	4.0736	0.0405118	H3K27cr_922_IP_unique	19.68	14.4055
13	63359057	63359744	63359401	0.99793	3.56464	0.0161167	H3K27cr_922_IP_unique	16.7212	8.37262
13	63381312	63384468	63382890	2.26119	3.47126	0.000110599	H3K27cr_922_IP_unique	24.2826	5.06535
13	63430372	63431291	63430832	1.24045	3.67215	0.0057893	H3K27cr_922_IP_unique	19.5944	8.29316
13	63481860	63483852	63482856	1.5705	3.53304	0.00330817	H3K27cr_922_IP_unique	19.9497	6.71689
13	63897232	63898370	63897801	0.98584	3.79248	0.0139908	H3K27cr_922_IP_unique	19.5	9.84615
13	63927960	63928408	63928184	1.44665	3.30735	0.00889456	H3K27cr_922_IP_unique	16.3439	5.99611
13	63939007	63940319	63939663	2.54144	2.70893	0.00092411	H3K27cr_922_IP_unique	15.7758	2.70984
13	63956640	63958224	63957432	1.09531	3.72972	0.0128651	H3K27cr_922_IP_unique	19.3918	9.07602
13	64127881	64128426	64128154	2.1507	2.90368	0.00231028	H3K27cr_922_IP_unique	15.7691	3.55125
13	64426636	64428041	64427339	1.33576	3.42899	0.0103147	H3K27cr_922_IP_unique	17.1112	6.77917
13	64437490	64437716	64437603	1.51999	3.1427	0.00739288	H3K27cr_922_IP_unique	14.9565	5.21513
13	64519686	64520530	64520108	1.16479	3.97418	0.00381633	H3K27cr_922_IP_unique	23.5325	10.4961
13	64589704	64590314	64590009	0.72495	3.77921	0.0322212	H3K27cr_922_IP_unique	17.6511	10.6792
13	64669854	64670438	64670146	0.54492	3.88244	0.0402765	H3K27cr_922_IP_unique	17.8134	12.2099
13	64691102	64691750	64691426	1.39785	3.60716	0.0057893	H3K27cr_922_IP_unique	19.7816	7.50699
13	64723576	64725630	64724603	1.06039	3.82553	0.0139908	H3K27cr_922_IP_unique	20.474	9.81733
13	64804657	64805608	64805133	1.01107	3.80367	0.0139908	H3K27cr_922_IP_unique	19.8244	9.83638
13	64820907	64821962	64821435	1.41783	3.46537	0.00716299	H3K27cr_922_IP_unique	18.0545	6.75733
13	64922643	64923510	64923077	1.12647	3.33621	0.0203304	H3K27cr_922_IP_unique	14.9228	6.83518
13	65049951	65053044	65051498	1.47019	3.63922	0.00220545	H3K27cr_922_IP_unique	20.7396	7.48567
13	65228118	65229874	65228996	1.80978	3.46832	0.00110272	H3K27cr_922_IP_unique	20.7237	5.91112
13	65349793	65351122	65350458	1.33157	3.83444	0.00326531	H3K27cr_922_IP_unique	22.631	8.99211
13	65667962	65669972	65668967	1.51834	3.91724	0.00102747	H3K27cr_922_IP_unique	25.5705	8.92632
13	65703249	65705000	65704125	1.47033	3.48864	0.00490099	H3K27cr_922_IP_unique	18.6849	6.7434
13	65959936	65961173	65960555	1.53158	3.345	0.00601691	H3K27cr_922_IP_unique	17.2771	5.97613
13	65982434	65983493	65982964	1.06968	3.71836	0.0128651	H3K27cr_922_IP_unique	19.0695	9.08517
13	65984115	65986992	65985554	1.26965	3.55033	0.0116399	H3K27cr_922_IP_unique	18.191	7.54493
13	66090462	66091189	66090826	0.67948	3.94209	0.0328572	H3K27cr_922_IP_unique	19.4517	12.1455
13	66131618	66132364	66131991	1.72551	3.2338	0.00313926	H3K27cr_922_IP_unique	17.1075	5.17316
13	66516167	66517331	66516749	1.18959	3.6496	0.00827042	H3K27cr_922_IP_unique	18.9536	8.30976
13	66701269	66701774	66701522	0.96022	3.78112	0.0186544	H3K27cr_922_IP_unique	19.176	9.85607
13	67023413	67024625	67024019	2.28987	2.96537	0.00142694	H3K27cr_922_IP_unique	17.2713	3.53187
13	68438342	68439648	68438995	0.74708	3.45345	0.0381196	H3K27cr_922_IP_unique	14.1918	8.4556
13	68924995	68925927	68925461	0.98584	3.79248	0.0139908	H3K27cr_922_IP_unique	19.5	9.84615
13	69143135	69143685	69143410	0.77461	3.33089	0.0485158	H3K27cr_922_IP_unique	13.1609	7.69321
13	69216841	69217425	69217133	0.81884	3.60716	0.0304427	H3K27cr_922_IP_unique	16.1849	9.17521
13	69266642	69267154	69266898	0.67895	3.65644	0.0395755	H3K27cr_922_IP_unique	15.9548	9.96567
13	69559966	69560768	69560367	0.71282	3.43826	0.0381196	H3K27cr_922_IP_unique	13.8774	8.467
13	69780981	69781468	69781225	1.09305	2.95345	0.0333252	H3K27cr_922_IP_unique	11.3135	5.30341
13	69860085	69861567	69860826	1.30746	3.41645	0.0103147	H3K27cr_922_IP_unique	16.7975	6.78672
13	70866486	70868280	70867383	1.32215	3.5736	0.00827042	H3K27cr_922_IP_unique	18.8263	7.52937
13	71135087	71135946	71135517	0.72582	3.56593	0.0389667	H3K27cr_922_IP_unique	15.23	9.20883
13	71265758	71266772	71266265	1.01719	3.69508	0.0174598	H3K27cr_922_IP_unique	18.4261	9.10394
13	71552848	71553137	71552993	1.84065	3.05164	0.00231028	H3K27cr_922_IP_unique	15.6921	4.38118
13	72984314	72985105	72984710	1.12647	3.33621	0.0203304	H3K27cr_922_IP_unique	14.9228	6.83518
13	73421572	73422921	73422247	0.60372	4.33886	0.0234371	H3K27cr_922_IP_unique	24.9457	16.4157
13	74395862	74396500	74396181	0.81037	3.34674	0.0485158	H3K27cr_922_IP_unique	13.4724	7.6824
13	75321449	75322034	75321742	0.90833	3.52492	0.0219187	H3K27cr_922_IP_unique	15.7698	8.40216
13	75948007	75948602	75948305	0.93874	3.53841	0.0219187	H3K27cr_922_IP_unique	16.0865	8.39212
13	76317815	76319146	76318481	2.80447	2.82553	0.000183582	H3K27cr_922_IP_unique	18.7363	2.68196
13	76509878	76510340	76510109	1.09078	3.1496	0.0258751	H3K27cr_922_IP_unique	12.951	6.0806
13	77059690	77060358	77060024	1.2154	3.52628	0.0116399	H3K27cr_922_IP_unique	17.5571	7.56104
13	77105602	77106004	77105803	1.32215	3.5736	0.00827042	H3K27cr_922_IP_unique	18.8263	7.52937
13	77281402	77281953	77281678	1.72551	3.2338	0.00313926	H3K27cr_922_IP_unique	17.1075	5.17316
13	79427669	79428112	79427891	1.2154	3.52628	0.0116399	H3K27cr_922_IP_unique	17.5571	7.56104
13	82063199	82063994	82063597	0.81037	3.34674	0.0485158	H3K27cr_922_IP_unique	13.4724	7.6824
13	82442742	82443670	82443206	1.14539	3.75191	0.0093272	H3K27cr_922_IP_unique	20.0372	9.05817
13	83109091	83110413	83109752	1.45617	3.11441	0.0110893	H3K27cr_922_IP_unique	14.3452	5.22823
13	83236681	83237490	83237086	0.87733	3.51118	0.029225	H3K27cr_922_IP_unique	15.4534	8.41241
13	83716740	83718647	83717694	0.57439	4.12869	0.0337599	H3K27cr_922_IP_unique	21.3459	14.3353
13	85300997	85301323	85301160	1.89877	3.07741	0.00231028	H3K27cr_922_IP_unique	16.2999	4.37118
13	85319834	85321659	85320747	0.80702	3.81559	0.0254378	H3K27cr_922_IP_unique	18.6241	10.6448
13	85729680	85730034	85729857	1.75826	2.72972	0.0138855	H3K27cr_922_IP_unique	12.2003	3.60647
13	86157447	86158559	86158003	0.94606	3.40689	0.029225	H3K27cr_922_IP_unique	14.7222	7.64153
13	86200726	86201824	86201275	1.71777	2.99718	0.00583649	H3K27cr_922_IP_unique	14.4807	4.4024
13	86739576	86740067	86739822	0.7713	3.17878	0.0480537	H3K27cr_922_IP_unique	11.8304	6.9313
13	87067961	87068840	87068401	0.80376	3.99718	0.0206531	H3K27cr_922_IP_unique	21.0983	12.0862
13	87069082	87069565	87069324	0.68688	3.85712	0.0322212	H3K27cr_922_IP_unique	18.3864	11.4215
13	87085119	87085582	87085351	0.66072	3.53707	0.0389667	H3K27cr_922_IP_unique	14.5953	9.23243
13	87417793	87418455	87418124	0.66072	3.53707	0.0389667	H3K27cr_922_IP_unique	14.5953	9.23243
13	87464432	87465418	87464925	0.54764	4.04373	0.0405118	H3K27cr_922_IP_unique	19.9394	13.6413
13	87470679	87472516	87471598	1.36105	3.72561	0.00399737	H3K27cr_922_IP_unique	21.202	8.25394
13	87486954	87487703	87487329	1.0713	3.46241	0.0219187	H3K27cr_922_IP_unique	15.9784	7.60399
13	87713999	87715238	87714619	1.77976	3.25785	0.00200564	H3K27cr_922_IP_unique	17.7252	5.16214
13	87870316	87870754	87870535	1.04088	3.44892	0.0219187	H3K27cr_922_IP_unique	15.6638	7.61309
13	88030645	88032186	88031416	0.62219	4.07678	0.0337599	H3K27cr_922_IP_unique	20.9354	13.6014
13	89530175	89531730	89530953	1.12655	3.16546	0.0258751	H3K27cr_922_IP_unique	13.2575	6.07205
13	90217102	90218090	90217596	1.4233	3.09984	0.0110893	H3K27cr_922_IP_unique	14.0401	5.235
13	94733470	94735095	94734283	0.81558	4.08496	0.0168132	H3K27cr_922_IP_unique	22.5141	12.792
13	95338926	95339603	95339265	0.88622	3.22972	0.0369644	H3K27cr_922_IP_unique	12.7535	6.90005
13	95679489	95679811	95679650	1.32606	3.2539	0.0129375	H3K27cr_922_IP_unique	15.1047	6.02461
13	96981084	96982584	96981834	1.06039	3.82553	0.0139908	H3K27cr_922_IP_unique	20.474	9.81733
13	97377726	97378959	97378343	1.15928	3.50141	0.0161167	H3K27cr_922_IP_unique	16.9246	7.57774
13	97795868	97796618	97796243	0.93874	3.53841	0.0219187	H3K27cr_922_IP_unique	16.0865	8.39212
13	99317665	99318155	99317910	0.72582	3.56593	0.0389667	H3K27cr_922_IP_unique	15.23	9.20883
13	99869677	99870302	99869990	1.50376	3.33267	0.00601691	H3K27cr_922_IP_unique	16.9657	5.98267
13	100195207	100196717	100195962	1.66939	3.20893	0.00485158	H3K27cr_922_IP_unique	16.4912	5.18459
13	100201153	100201482	100201318	1.19581	3.19616	0.0184822	H3K27cr_922_IP_unique	13.8716	6.05554
13	100237351	100237687	100237519	0.97828	3.42118	0.029225	H3K27cr_922_IP_unique	15.0357	7.63185
13	100288731	100289771	100289251	1.04088	3.44892	0.0219187	H3K27cr_922_IP_unique	15.6638	7.61309
13	100439641	100440911	100440276	0.52202	4.03237	0.0405118	H3K27cr_922_IP_unique	19.6081	13.6551
13	103120738	103121125	103120932	1.68256	2.69616	0.0138855	H3K27cr_922_IP_unique	11.6111	3.61722
13	103881675	103882674	103882175	0.65344	3.93054	0.0328572	H3K27cr_922_IP_unique	19.1234	12.1579
13	103922810	103923276	103923043	1.12655	3.16546	0.0258751	H3K27cr_922_IP_unique	13.2575	6.07205
13	104075579	104076120	104075850	0.57825	3.71418	0.0485699	H3K27cr_922_IP_unique	16.0367	10.741
13	104409588	104410316	104409952	0.95969	3.88326	0.0150204	H3K27cr_922_IP_unique	20.5791	10.5811
13	104945948	104946410	104946179	0.99793	3.56464	0.0161167	H3K27cr_922_IP_unique	16.7212	8.37262
13	105077937	105078771	105078354	1.47033	3.48864	0.00490099	H3K27cr_922_IP_unique	18.6849	6.7434
13	105181682	105182301	105181992	1.08285	3.60229	0.0116399	H3K27cr_922_IP_unique	17.6759	8.34471
13	105388410	105389495	105388953	0.8487	3.6204	0.0232797	H3K27cr_922_IP_unique	16.504	9.16445
13	105697173	105697842	105697508	0.99793	3.56464	0.0161167	H3K27cr_922_IP_unique	16.7212	8.37262
13	106054532	106055278	106054905	0.81884	3.60716	0.0304427	H3K27cr_922_IP_unique	16.1849	9.17521
13	109340112	109340557	109340335	1.29446	3.23989	0.0129375	H3K27cr_922_IP_unique	14.7958	6.0321
13	109928931	109929740	109929336	1.93243	3.32553	0.000791699	H3K27cr_922_IP_unique	19.5859	5.13125
13	111352637	111353397	111353017	1.13167	3.85712	0.0103265	H3K27cr_922_IP_unique	21.4508	9.78986
14	20276070	20276373	20276222	1.43171	2.58496	0.0305481	H3K27cr_922_IP_unique	9.85473	3.65307
14	22072198	22073465	22072832	0.79191	3.90368	0.0197143	H3K27cr_922_IP_unique	19.6933	11.3744
14	22115924	22116547	22116236	0.81884	3.60716	0.0304427	H3K27cr_922_IP_unique	16.1849	9.17521
14	30566547	30567462	30567005	1.64059	3.19616	0.00485158	H3K27cr_922_IP_unique	16.1835	5.19046
14	30994231	30995850	30995041	1.61229	3.38078	0.00401127	H3K27cr_922_IP_unique	18.2133	5.95719
14	32140789	32141204	32140997	1.0713	3.46241	0.0219187	H3K27cr_922_IP_unique	15.9784	7.60399
14	34082860	34083243	34083052	1.21074	3.00561	0.0236053	H3K27cr_922_IP_unique	12.2184	5.27893
14	35486151	35487202	35486677	1.4884	3.12869	0.00739288	H3K27cr_922_IP_unique	14.6506	5.22161
14	35545475	35546844	35546160	0.57287	4.05492	0.0405118	H3K27cr_922_IP_unique	20.2711	13.6278
14	36103246	36104164	36103705	1.47546	3.32012	0.00601691	H3K27cr_922_IP_unique	16.6546	5.98933
14	36219006	36219547	36219277	0.66785	3.7539	0.0399988	H3K27cr_922_IP_unique	17.0042	10.7032
14	36953975	36955043	36954509	0.57461	3.80735	0.0399988	H3K27cr_922_IP_unique	17.085	11.472
14	37158869	37160173	37159521	1.36358	3.44132	0.0103147	H3K27cr_922_IP_unique	17.4253	6.77176
14	37244521	37244918	37244720	1.04088	3.44892	0.0219187	H3K27cr_922_IP_unique	15.6638	7.61309
14	39123047	39123674	39123361	1.44011	2.8741	0.0138855	H3K27cr_922_IP_unique	12.0767	4.45072
14	39471663	39472516	39472090	0.87733	3.51118	0.029225	H3K27cr_922_IP_unique	15.4534	8.41241
14	40193114	40194319	40193717	1.83226	3.28112	0.00200564	H3K27cr_922_IP_unique	18.3442	5.1515
14	40507433	40508246	40507840	0.72582	3.56593	0.0389667	H3K27cr_922_IP_unique	15.23	9.20883
14	40585300	40587027	40586164	1.08285	3.60229	0.0116399	H3K27cr_922_IP_unique	17.6759	8.34471
14	41446238	41447350	41446794	0.69665	3.76666	0.0399988	H3K27cr_922_IP_unique	17.3275	10.6911
14	41958675	41959572	41959124	1.32606	3.2539	0.0129375	H3K27cr_922_IP_unique	15.1047	6.02461
14	42026874	42027312	42027093	0.81052	3.19616	0.0480537	H3K27cr_922_IP_unique	12.1376	6.92062
14	42649864	42650423	42650144	0.90833	3.52492	0.0219187	H3K27cr_922_IP_unique	15.7698	8.40216
14	43214294	43215107	43214701	0.93874	3.53841	0.0219187	H3K27cr_922_IP_unique	16.0865	8.39212
14	49174972	49176533	49175753	0.42863	3.83089	0.0483319	H3K27cr_922_IP_unique	16.5093	12.2658
14	49905187	49906197	49905692	0.54725	3.70044	0.0485699	H3K27cr_922_IP_unique	15.7149	10.7541
14	50215534	50216009	50215772	0.81564	3.02764	0.0472107	H3K27cr_922_IP_unique	10.8188	6.14673
14	50575041	50575809	50575425	0.68985	4.17987	0.0222175	H3K27cr_922_IP_unique	23.0197	14.2704
14	52467014	52467377	52467196	0.62717	3.5222	0.0487083	H3K27cr_922_IP_unique	14.2786	9.24462
14	52528395	52528826	52528611	0.82565	3.72147	0.0244437	H3K27cr_922_IP_unique	17.5609	9.90835
14	53402880	53403909	53403395	0.72495	3.77921	0.0322212	H3K27cr_922_IP_unique	17.6511	10.6792
14	54563187	54564202	54563695	1.2655	3.91645	0.00538776	H3K27cr_922_IP_unique	23.4123	9.73848
14	55011230	55012497	55011864	0.85347	3.7338	0.0244437	H3K27cr_922_IP_unique	17.8833	9.89752
14	55203470	55203807	55203639	0.9393	3.08245	0.035408	H3K27cr_922_IP_unique	11.7298	6.11692
14	55222362	55223495	55222929	0.93512	3.65871	0.0232797	H3K27cr_922_IP_unique	17.4635	9.13336
14	56626831	56627486	56627159	0.73034	3.96463	0.0262857	H3K27cr_922_IP_unique	20.1094	12.1212
14	56827144	56827688	56827416	1.10116	3.47564	0.0219187	H3K27cr_922_IP_unique	16.2935	7.59507
14	56886193	56886932	56886563	1.39093	3.45345	0.00716299	H3K27cr_922_IP_unique	17.7397	6.76448
14	57070196	57070507	57070352	1.61912	2.95345	0.00583649	H3K27cr_922_IP_unique	13.5762	4.41951
14	57120754	57121705	57121230	1.32215	3.5736	0.00827042	H3K27cr_922_IP_unique	18.8263	7.52937
14	57123778	57124413	57124096	1.96628	2.82193	0.00583649	H3K27cr_922_IP_unique	13.9778	3.57709
14	58813191	58813972	58813582	0.64795	3.6427	0.0395755	H3K27cr_922_IP_unique	15.6347	9.97782
14	60132464	60133570	60133017	0.65953	3.845	0.0322212	H3K27cr_922_IP_unique	18.0605	11.4338
14	60138830	60139945	60139388	2.13734	3.18316	0.000527799	H3K27cr_922_IP_unique	19.0515	4.33038
14	60390050	60390273	60390162	-0.4236	4.05426	0.047661	H3K27cr_922_IP_unique	14.3449	19.2403
14	60468367	60469817	60469092	1.66939	3.20893	0.00485158	H3K27cr_922_IP_unique	16.4912	5.18459
14	64015097	64016880	64015989	1.55893	3.35712	0.00401127	H3K27cr_922_IP_unique	17.5888	5.9697
14	64523868	64525055	64524462	0.87802	3.63339	0.0232797	H3K27cr_922_IP_unique	16.8235	9.15389
14	66753480	66755138	66754309	1.677	3.86566	0.000528415	H3K27cr_922_IP_unique	26.0671	8.15204
14	67192691	67193337	67193014	1.00988	3.43518	0.029225	H3K27cr_922_IP_unique	15.3495	7.62238
14	67861738	67863415	67862577	1.80978	3.46832	0.00110272	H3K27cr_922_IP_unique	20.7237	5.91112
14	67993704	67994658	67994181	1.45148	3.76569	0.00272548	H3K27cr_922_IP_unique	22.4934	8.22464
14	68008097	68008709	68008403	0.94136	4.05817	0.0121429	H3K27cr_922_IP_unique	23.0845	12.021
14	68188707	68190814	68189761	0.68505	4.43441	0.0195073	H3K27cr_922_IP_unique	27.4158	17.0522
14	70351434	70351874	70351654	1.04088	3.44892	0.0219187	H3K27cr_922_IP_unique	15.6638	7.61309
14	71009286	71010648	71009967	1.1102	3.61441	0.0116399	H3K27cr_922_IP_unique	17.9948	8.33574
14	71951756	71953197	71952477	1.71403	3.42587	0.002639	H3K27cr_922_IP_unique	19.466	5.93341
14	73320648	73321110	73320879	1.09078	3.1496	0.0258751	H3K27cr_922_IP_unique	12.951	6.0806
14	77724001	77724517	77724259	0.9393	3.08245	0.035408	H3K27cr_922_IP_unique	11.7298	6.11692
14	81067599	81067935	81067767	0.60867	3.72766	0.0485699	H3K27cr_922_IP_unique	16.3588	10.7282
14	81240196	81241251	81240724	1.04365	3.70681	0.0128651	H3K27cr_922_IP_unique	18.7477	9.09447
14	91756281	91757534	91756908	1.21522	3.66096	0.00827042	H3K27cr_922_IP_unique	19.2739	8.30139
14	92009438	92009846	92009642	0.81037	3.34674	0.0485158	H3K27cr_922_IP_unique	13.4724	7.6824
14	93257397	93258465	93257931	0.79191	3.90368	0.0197143	H3K27cr_922_IP_unique	19.6933	11.3744
14	96049609	96050157	96049883	0.57461	3.80735	0.0399988	H3K27cr_922_IP_unique	17.085	11.472
14	96534804	96535889	96535347	1.16986	3.76276	0.0093272	H3K27cr_922_IP_unique	20.3603	9.04946
14	97421299	97421965	97421632	0.89911	3.06464	0.0472107	H3K27cr_922_IP_unique	11.4256	6.12659
14	99302273	99302995	99302634	1.2653	3.68316	0.0057893	H3K27cr_922_IP_unique	19.9154	8.28507
14	100505654	100505953	100505804	1.36358	3.44132	0.0103147	H3K27cr_922_IP_unique	17.4253	6.77176
14	100508265	100509019	100508642	1.13048	3.48864	0.0161167	H3K27cr_922_IP_unique	16.6088	7.58632
14	100916513	100916867	100916690	0.93418	3.76958	0.0186544	H3K27cr_922_IP_unique	18.8523	9.86617
14	100956846	100957367	100957107	1.4936	3.6496	0.00220545	H3K27cr_922_IP_unique	21.0596	7.47879
14	101099450	101100274	101099862	0.67782	3.42275	0.0381196	H3K27cr_922_IP_unique	13.5635	8.47866
14	101140621	101141424	101141023	2.18592	3.2047	0.000316679	H3K27cr_922_IP_unique	19.6663	4.32211
14	103262643	103264442	103263543	1.51615	3.79436	0.00183674	H3K27cr_922_IP_unique	23.4649	8.20376
14	104629707	104630726	104630217	1.22936	3.21103	0.0184822	H3K27cr_922_IP_unique	14.1793	6.04756
14	105542612	105543387	105543000	0.59291	3.50701	0.0487083	H3K27cr_922_IP_unique	13.9623	9.25708
15	20646892	20647677	20647285	-0.69223	3.93518	0.0328572	H3K27cr_922_IP_unique	12.0342	19.4446
15	29694481	29695770	29695126	0.85952	3.83886	0.0254378	H3K27cr_922_IP_unique	19.2745	10.6229
15	29804072	29804535	29804304	1.40182	2.85712	0.0138855	H3K27cr_922_IP_unique	11.7781	4.45743
15	29827942	29828593	29828268	0.84537	3.36226	0.0381196	H3K27cr_922_IP_unique	13.7842	7.67184
15	35481578	35482105	35481842	0.94606	3.40689	0.029225	H3K27cr_922_IP_unique	14.7222	7.64153
15	36246745	36247539	36247142	1.32048	3.05426	0.0163422	H3K27cr_922_IP_unique	13.1273	5.2562
15	37115158	37116900	37116029	0.70511	3.95345	0.0262857	H3K27cr_922_IP_unique	19.7804	12.1332
15	41974223	41974946	41974585	1.80622	3.26958	0.00200564	H3K27cr_922_IP_unique	18.0345	5.15677
15	42113246	42114153	42113700	1.28472	3.03841	0.0163422	H3K27cr_922_IP_unique	12.8239	5.2636
15	44192173	44193637	44192905	1.38476	4.07169	0.00126722	H3K27cr_922_IP_unique	27.1725	10.4057
15	44250945	44251870	44251408	0.54579	3.96537	0.0404396	H3K27cr_922_IP_unique	18.8731	12.9284
15	44349864	44351142	44350503	1.12647	3.33621	0.0203304	H3K27cr_922_IP_unique	14.9228	6.83518
15	48358098	48360064	48359081	1.01107	3.80367	0.0139908	H3K27cr_922_IP_unique	19.8244	9.83638
15	48703866	48704403	48704135	0.77461	3.33089	0.0485158	H3K27cr_922_IP_unique	13.1609	7.69321
15	49113601	49114176	49113889	1.29611	3.56206	0.00827042	H3K27cr_922_IP_unique	18.5085	7.53708
15	50078561	50079152	50078857	0.58413	3.61441	0.0487083	H3K27cr_922_IP_unique	14.9957	10.0029
15	51466915	51467551	51467233	2.09152	2.87744	0.00369644	H3K27cr_922_IP_unique	15.1706	3.55952
15	51907836	51909137	51908487	1.36358	3.44132	0.0103147	H3K27cr_922_IP_unique	17.4253	6.77176
15	52555041	52556058	52555550	0.57439	4.12869	0.0337599	H3K27cr_922_IP_unique	21.3459	14.3353
15	55911975	55914704	55913340	1.96487	3.53707	0.000442397	H3K27cr_922_IP_unique	22.9355	5.87518
15	56175168	56176069	56175619	1.32215	3.5736	0.00827042	H3K27cr_922_IP_unique	18.8263	7.52937
15	56178824	56180023	56179424	1.95489	3.10229	0.00142694	H3K27cr_922_IP_unique	16.9091	4.36155
15	56259661	56260864	56260263	1.06968	3.71836	0.0128651	H3K27cr_922_IP_unique	19.0695	9.08517
15	56635615	56636355	56635985	1.04088	3.44892	0.0219187	H3K27cr_922_IP_unique	15.6638	7.61309
15	56763386	56764006	56763696	0.60867	3.72766	0.0485699	H3K27cr_922_IP_unique	16.3588	10.7282
15	57218668	57219527	57219098	1.1102	3.61441	0.0116399	H3K27cr_922_IP_unique	17.9948	8.33574
15	58099752	58101005	58100379	0.60867	3.72766	0.0485699	H3K27cr_922_IP_unique	16.3588	10.7282
15	58617246	58617943	58617595	0.81037	3.34674	0.0485158	H3K27cr_922_IP_unique	13.4724	7.6824
15	58801289	58802784	58802037	1.83226	3.28112	0.00200564	H3K27cr_922_IP_unique	18.3442	5.1515
15	58984055	58984518	58984287	0.81037	3.34674	0.0485158	H3K27cr_922_IP_unique	13.4724	7.6824
15	60048759	60049078	60048919	0.64205	3.40689	0.0485158	H3K27cr_922_IP_unique	13.25	8.49059
15	60441103	60442212	60441658	0.69665	3.76666	0.0399988	H3K27cr_922_IP_unique	17.3275	10.6911
15	61977290	61978569	61977930	0.78012	3.80367	0.0322212	H3K27cr_922_IP_unique	18.2994	10.6561
15	62021735	62022362	62022049	0.79282	4.07487	0.0214835	H3K27cr_922_IP_unique	22.1815	12.8035
15	62036908	62037172	62037040	1.89985	2.79248	0.00907898	H3K27cr_922_IP_unique	13.3837	3.58645
15	62043836	62044843	62044340	2.29534	2.59984	0.00427246	H3K27cr_922_IP_unique	13.4311	2.73619
15	63748772	63750526	63749649	1.47033	3.48864	0.00490099	H3K27cr_922_IP_unique	18.6849	6.7434
15	64598779	64599898	64599339	1.21948	3.37744	0.0146125	H3K27cr_922_IP_unique	15.8585	6.81023
15	67041118	67041817	67041468	0.37297	4.81468	0.0344498	H3K27cr_922_IP_unique	32.0258	24.73
15	68132897	68133603	68133250	1.32243	2.82193	0.0208282	H3K27cr_922_IP_unique	11.1823	4.47136
15	68825759	68826058	68825909	1.44178	2.22147	0.0402832	H3K27cr_922_IP_unique	7.68668	2.82957
15	70922991	70923422	70923207	0.96022	3.78112	0.0186544	H3K27cr_922_IP_unique	19.176	9.85607
15	71007570	71008612	71008091	1.49862	3.90849	0.00152653	H3K27cr_922_IP_unique	25.2428	8.93324
15	71448455	71449078	71448767	1.36358	3.44132	0.0103147	H3K27cr_922_IP_unique	17.4253	6.77176
15	71699877	71701297	71700587	1.1371	3.62633	0.0116399	H3K27cr_922_IP_unique	18.3141	8.32693
15	71751189	71751692	71751441	0.92279	3.24593	0.0369644	H3K27cr_922_IP_unique	13.0622	6.89014
15	71915589	71916164	71915877	0.75742	3.57994	0.0304427	H3K27cr_922_IP_unique	15.5479	9.19739
15	73628228	73630051	73629140	1.88312	3.30367	0.00126672	H3K27cr_922_IP_unique	18.9644	5.14121
15	74666953	74667245	74667099	0.67782	3.42275	0.0381196	H3K27cr_922_IP_unique	13.5635	8.47866
15	76009082	76011137	76010110	2.04729	3.5736	0.000276498	H3K27cr_922_IP_unique	24.2052	5.85618
15	76600063	76600585	76600324	0.51889	3.95345	0.0404396	H3K27cr_922_IP_unique	18.5441	12.9421
15	76773219	76773681	76773450	1.18758	3.51395	0.0161167	H3K27cr_922_IP_unique	17.2407	7.56931
15	77171708	77172243	77171976	1.12647	3.33621	0.0203304	H3K27cr_922_IP_unique	14.9228	6.83518
15	79107907	79108929	79108418	0.79735	3.70893	0.0314276	H3K27cr_922_IP_unique	17.239	9.91939
15	81233029	81233669	81233349	0.93522	3.87242	0.0197143	H3K27cr_922_IP_unique	20.2525	10.5913
15	81837118	81838106	81837612	1.77976	3.25785	0.00200564	H3K27cr_922_IP_unique	17.7252	5.16214
15	82840964	82842027	82841496	0.84573	3.49718	0.029225	H3K27cr_922_IP_unique	15.1374	8.42287
15	83469381	83469834	83469608	1.41783	3.46537	0.00716299	H3K27cr_922_IP_unique	18.0545	6.75733
15	83836618	83837285	83836952	1.05503	3.58995	0.0161167	H3K27cr_922_IP_unique	17.3573	8.35384
15	85447725	85448635	85448180	1.74937	3.01118	0.00369644	H3K27cr_922_IP_unique	14.783	4.39693
15	90157677	90158341	90158009	1.28472	3.03841	0.0163422	H3K27cr_922_IP_unique	12.8239	5.2636
15	90399683	90400408	90400046	1.14539	3.75191	0.0093272	H3K27cr_922_IP_unique	20.0372	9.05817
15	92962358	92963103	92962731	1.12647	3.33621	0.0203304	H3K27cr_922_IP_unique	14.9228	6.83518
15	94343861	94344231	94344046	1.2655	3.91645	0.00538776	H3K27cr_922_IP_unique	23.4123	9.73848
15	94938979	94940219	94939599	1.55099	3.15644	0.00739288	H3K27cr_922_IP_unique	15.2627	5.20878
15	95769870	95770358	95770114	0.71282	3.43826	0.0381196	H3K27cr_922_IP_unique	13.8774	8.467
15	96230375	96230660	96230518	0.77461	3.33089	0.0485158	H3K27cr_922_IP_unique	13.1609	7.69321
15	96459431	96460832	96460132	0.89056	3.94741	0.0150204	H3K27cr_922_IP_unique	21.0054	11.3304
15	97816344	97817222	97816783	1.36261	2.83974	0.0208282	H3K27cr_922_IP_unique	11.48	4.46431
15	97843212	97843802	97843507	1.32048	3.05426	0.0163422	H3K27cr_922_IP_unique	13.1273	5.2562
15	99153335	99153850	99153593	1.00958	2.91645	0.0333252	H3K27cr_922_IP_unique	10.7126	5.32084
15	99301106	99301399	99301253	1.32606	3.2539	0.0129375	H3K27cr_922_IP_unique	15.1047	6.02461
15	99774732	99775239	99774986	2.06042	1.9771	0.0219727	H3K27cr_922_IP_unique	8.04062	1.92771
16	2350999	2351420	2351210	0.91318	3.39232	0.0381196	H3K27cr_922_IP_unique	14.4091	7.65141
16	10470828	10471065	10470947	0.70062	3.29809	0.0485158	H3K27cr_922_IP_unique	12.5395	7.71562
16	14535659	14536659	14536159	1.7385	3.43672	0.00171535	H3K27cr_922_IP_unique	19.78	5.92771
16	15466325	15466704	15466515	1.4884	3.12869	0.00739288	H3K27cr_922_IP_unique	14.6506	5.22161
16	21091072	21091466	21091269	1.61127	3.18316	0.00485158	H3K27cr_922_IP_unique	15.8762	5.19645
16	21291135	21292049	21291592	0.93874	3.53841	0.0219187	H3K27cr_922_IP_unique	16.0865	8.39212
16	22615973	22616334	22616154	0.6441	4.29436	0.0234371	H3K27cr_922_IP_unique	24.5289	15.6958
16	24600250	24601014	24600632	1.35548	3.06978	0.0163422	H3K27cr_922_IP_unique	13.4312	5.24897
16	26907348	26907631	26907490	-0.55571	3.4771	0.0487083	H3K27cr_922_IP_unique	9.18477	13.5006
16	27413623	27414787	27414205	2.11249	3.17215	0.000527799	H3K27cr_922_IP_unique	18.7445	4.33461
16	31295133	31296090	31295612	1.4233	3.09984	0.0110893	H3K27cr_922_IP_unique	14.0401	5.235
16	46390606	46391108	46390857	0.72312	8.08188	7.49381e-10	H3K27cr_922_IP_unique	348.121	210.886
16	47517658	47518412	47518035	0.95855	3.26178	0.0369644	H3K27cr_922_IP_unique	13.3712	6.88046
16	47576231	47577230	47576731	1.61127	3.18316	0.00485158	H3K27cr_922_IP_unique	15.8762	5.19645
16	50161996	50163359	50162678	1.18959	3.6496	0.00827042	H3K27cr_922_IP_unique	18.9536	8.30976
16	50349213	50349989	50349601	3.38743	1.67878	0.00268555	H3K27cr_922_IP_unique	10.3567	0.9897
16	52269265	52269952	52269609	-0.45937	4.03841	0.047661	H3K27cr_922_IP_unique	14.0133	19.2674
16	55356701	55357585	55357143	1.45617	3.11441	0.0110893	H3K27cr_922_IP_unique	14.3452	5.22823
16	65284480	65285461	65284971	6.56849	8.38808	7.12458e-218	H3K27cr_922_IP_unique	3263.77	34.388
16	65363169	65363830	65363500	5.03411	5.95495	1.1304e-90	H3K27cr_922_IP_unique	355.08	10.837
16	68955504	68955871	68955688	0.74708	3.45345	0.0381196	H3K27cr_922_IP_unique	14.1918	8.4556
16	69620804	69621728	69621266	1.01719	3.69508	0.0174598	H3K27cr_922_IP_unique	18.4261	9.10394
16	71329387	71330181	71329784	1.41783	3.46537	0.00716299	H3K27cr_922_IP_unique	18.0545	6.75733
16	71763619	71764262	71763941	0.87733	3.51118	0.029225	H3K27cr_922_IP_unique	15.4534	8.41241
16	71772501	71773203	71772852	1.72085	2.71313	0.0138855	H3K27cr_922_IP_unique	11.9055	3.61177
16	73059156	73059750	73059453	1.24004	2.5	0.0436401	H3K27cr_922_IP_unique	8.694	3.6807
16	73650844	73651598	73651221	0.88082	3.74593	0.0244437	H3K27cr_922_IP_unique	18.2059	9.88689
16	74245650	74245895	74245773	1.49596	3.5	0.00490099	H3K27cr_922_IP_unique	19.0007	6.73661
16	77185156	77186440	77185798	1.39093	3.45345	0.00716299	H3K27cr_922_IP_unique	17.7397	6.76448
16	84075988	84076302	84076145	0.55028	4.11801	0.0337599	H3K27cr_922_IP_unique	21.0121	14.3489
16	87394202	87394903	87394553	1.01719	3.69508	0.0174598	H3K27cr_922_IP_unique	18.4261	9.10394
17	3144330	3144962	3144646	0.58413	3.61441	0.0487083	H3K27cr_922_IP_unique	14.9957	10.0029
17	5335719	5336383	5336051	1.35706	3.26764	0.0129375	H3K27cr_922_IP_unique	15.414	6.01727
17	5831897	5834087	5832992	1.373	3.59615	0.00827042	H3K27cr_922_IP_unique	19.4628	7.51433
17	6947048	6948212	6947630	2.0611	2.86396	0.00369644	H3K27cr_922_IP_unique	14.8719	3.56378
17	7877264	7878282	7877773	0.9838	3.89395	0.0150204	H3K27cr_922_IP_unique	20.9061	10.5711
17	9304474	9305096	9304785	0.70062	3.29809	0.0485158	H3K27cr_922_IP_unique	12.5395	7.71562
17	10387686	10388409	10388048	1.09531	3.72972	0.0128651	H3K27cr_922_IP_unique	19.3918	9.07602
17	10422717	10424332	10423525	1.13167	3.85712	0.0103265	H3K27cr_922_IP_unique	21.4508	9.78986
17	11843245	11844212	11843729	0.72582	3.56593	0.0389667	H3K27cr_922_IP_unique	15.23	9.20883
17	12053930	12054578	12054254	1.9803	3.34674	0.000791699	H3K27cr_922_IP_unique	20.2085	5.1216
17	12108523	12109276	12108900	2.39323	3.01118	0.000872016	H3K27cr_922_IP_unique	18.4788	3.51755
17	12401732	12403523	12402628	1.32215	3.5736	0.00827042	H3K27cr_922_IP_unique	18.8263	7.52937
17	12530860	12531655	12531258	0.90772	3.75785	0.0186544	H3K27cr_922_IP_unique	18.5289	9.87644
17	12574224	12574790	12574507	1.05503	3.58995	0.0161167	H3K27cr_922_IP_unique	17.3573	8.35384
17	12701629	12702911	12702270	0.57461	3.80735	0.0399988	H3K27cr_922_IP_unique	17.085	11.472
17	12703455	12704820	12704138	0.49598	4.02083	0.047661	H3K27cr_922_IP_unique	19.2771	13.6691
17	12725434	12726061	12725748	1.83226	3.28112	0.00200564	H3K27cr_922_IP_unique	18.3442	5.1515
17	13246443	13247093	13246768	1.12647	3.33621	0.0203304	H3K27cr_922_IP_unique	14.9228	6.83518
17	13468351	13468683	13468517	3.06136	3.30735	5.7742e-07	H3K27cr_922_IP_unique	28.6019	3.42635
17	14243926	14244446	14244186	0.58413	3.61441	0.0487083	H3K27cr_922_IP_unique	14.9957	10.0029
17	17065027	17066317	17065672	0.38045	4.23989	0.0464034	H3K27cr_922_IP_unique	21.5575	16.5604
17	20036951	20038185	20037568	0.91318	3.39232	0.0381196	H3K27cr_922_IP_unique	14.4091	7.65141
17	22521336	22521582	22521459	1.20557	7.97236	1.5724e-21	H3K27cr_922_IP_unique	381.394	165.372
17	29751608	29752957	29752283	1.24045	3.67215	0.0057893	H3K27cr_922_IP_unique	19.5944	8.29316
17	29952167	29953160	29952664	0.6463	4.08746	0.0337599	H3K27cr_922_IP_unique	21.268	13.5885
17	30071626	30072909	30072268	1.09531	3.72972	0.0128651	H3K27cr_922_IP_unique	19.3918	9.07602
17	38956577	38957461	38957019	0.99355	3.27729	0.0277233	H3K27cr_922_IP_unique	13.6807	6.87099
17	39845600	39846637	39846119	1.21522	3.66096	0.00827042	H3K27cr_922_IP_unique	19.2739	8.30139
17	39878194	39878543	39878369	1.19397	3.77345	0.00666229	H3K27cr_922_IP_unique	20.6838	9.04088
17	40654571	40655448	40655010	1.81788	3.6427	0.000947993	H3K27cr_922_IP_unique	23.452	6.65188
17	42272833	42273104	42272969	0.87733	3.51118	0.029225	H3K27cr_922_IP_unique	15.4534	8.41241
17	47085042	47086679	47085861	1.1371	3.62633	0.0116399	H3K27cr_922_IP_unique	18.3141	8.32693
17	47749980	47751332	47750656	1.20473	4.17492	0.00355685	H3K27cr_922_IP_unique	27.4224	11.8972
17	48288885	48290226	48289556	2.10624	3.92118	2.29561e-05	H3K27cr_922_IP_unique	31.4349	7.3008
17	48993362	48993792	48993577	1.28677	3.92587	0.00381633	H3K27cr_922_IP_unique	23.7402	9.73034
17	51047631	51049053	51048342	2.55125	3.59984	8.09832e-06	H3K27cr_922_IP_unique	29.3535	5.00791
17	51055402	51056712	51056057	1.08569	4.2047	0.00547208	H3K27cr_922_IP_unique	26.8629	12.6569
17	51179172	51180027	51179600	1.06136	3.30735	0.0277233	H3K27cr_922_IP_unique	14.3009	6.8527
17	53828403	53829837	53829120	1.32215	3.5736	0.00827042	H3K27cr_922_IP_unique	18.8263	7.52937
17	55068405	55068921	55068663	0.62912	4.46648	0.0243842	H3K27cr_922_IP_unique	27.4938	17.7767
17	55432716	55434058	55433387	0.91076	4.2047	0.00984974	H3K27cr_922_IP_unique	25.2827	13.4479
17	55499971	55500778	55500375	1.05421	3.13339	0.0258751	H3K27cr_922_IP_unique	12.645	6.08935
17	56838208	56839328	56838768	0.7063	4.32193	0.01893	H3K27cr_922_IP_unique	25.5469	15.6575
17	56968468	56969313	56968891	1.47546	3.32012	0.00601691	H3K27cr_922_IP_unique	16.6546	5.98933
17	56977471	56977904	56977688	0.43542	3.91645	0.048022	H3K27cr_922_IP_unique	17.5592	12.9846
17	57208879	57209694	57209287	1.16052	4.23787	0.00400634	H3K27cr_922_IP_unique	28.2098	12.6197
17	58406452	58406997	58406725	0.62313	4.80367	0.0152642	H3K27cr_922_IP_unique	34.6608	22.5038
17	58709441	58710133	58709787	1.34777	3.58496	0.00827042	H3K27cr_922_IP_unique	19.1444	7.52179
17	59132777	59134284	59133531	1.0845	3.83621	0.0103265	H3K27cr_922_IP_unique	20.7993	9.80803
17	59795557	59797084	59796321	0.6851	4.37493	0.01893	H3K27cr_922_IP_unique	26.309	16.3632
17	60896515	60898518	60897517	1.24947	4.27729	0.00207915	H3K27cr_922_IP_unique	29.899	12.5756
17	61002392	61003068	61002730	1.00755	3.90448	0.0150204	H3K27cr_922_IP_unique	21.2333	10.5612
17	61029047	61029464	61029256	2.43829	3.74693	8.45751e-06	H3K27cr_922_IP_unique	31.2563	5.76684
17	61119713	61121251	61120482	1.18205	4.46721	0.00194202	H3K27cr_922_IP_unique	33.3183	14.6841
17	61623903	61624311	61624107	1.36918	3.96241	0.00267143	H3K27cr_922_IP_unique	25.0545	9.69887
17	61672298	61672770	61672534	1.33576	3.42899	0.0103147	H3K27cr_922_IP_unique	17.1112	6.77917
17	61692937	61693443	61693190	1.13456	4.05557	0.00437143	H3K27cr_922_IP_unique	24.6386	11.2222
17	61759144	61759831	61759488	1.6697	3.72766	0.000612246	H3K27cr_922_IP_unique	23.6294	7.42719
17	61760372	61761828	61761100	1.69573	4.10716	0.000254908	H3K27cr_922_IP_unique	31.0178	9.57514
17	61803691	61804916	61804304	1.11814	4.56689	0.00159306	H3K27cr_922_IP_unique	34.9195	16.087
17	61832404	61833236	61832820	1.21817	4.41407	0.00121376	H3K27cr_922_IP_unique	32.5177	13.977
17	61896852	61897237	61897045	1.17751	3.87744	0.00751021	H3K27cr_922_IP_unique	22.1034	9.77223
17	62210527	62211170	62210849	1.24815	3.0222	0.0163422	H3K27cr_922_IP_unique	12.5209	5.27117
17	62327431	62327903	62327667	1.05421	3.13339	0.0258751	H3K27cr_922_IP_unique	12.645	6.08935
17	62340602	62341461	62341032	1.40887	3.98	0.00184945	H3K27cr_922_IP_unique	25.7132	9.68374
17	62409284	62409772	62409528	0.60009	3.90689	0.0402765	H3K27cr_922_IP_unique	18.4677	12.1834
17	62967231	62968620	62967926	0.54979	4.96832	0.0163053	H3K27cr_922_IP_unique	37.8761	25.8738
17	63005710	63006668	63006189	1.79029	3.78112	0.000248666	H3K27cr_922_IP_unique	25.568	7.39205
17	63057894	63059157	63058526	0.96082	3.97855	0.0112653	H3K27cr_922_IP_unique	21.9928	11.2991
17	63068442	63069127	63068785	1.1732	4.32103	0.00207915	H3K27cr_922_IP_unique	30.0152	13.3099
17	63152966	63153194	63153080	0.74024	3.88078	0.0254378	H3K27cr_922_IP_unique	19.0391	11.3976
17	63235618	63236547	63236083	1.44762	3.99718	0.00184945	H3K27cr_922_IP_unique	26.3729	9.669
17	63274904	63277906	63276405	1.19113	4.87242	0.000332371	H3K27cr_922_IP_unique	44.2616	19.3848
17	63348572	63348828	63348700	0.6674	4.16993	0.0222175	H3K27cr_922_IP_unique	22.6843	14.283
17	64639780	64640476	64640128	1.00755	3.90448	0.0150204	H3K27cr_922_IP_unique	21.2333	10.5612
17	65352668	65354446	65353557	1.30611	4.37994	0.000723093	H3K27cr_922_IP_unique	32.7404	13.2405
17	65749582	65750580	65750081	1.57851	4.15757	0.000254908	H3K27cr_922_IP_unique	30.8421	10.3268
17	65763184	65764188	65763686	1.51668	3.65984	0.00220545	H3K27cr_922_IP_unique	21.3798	7.472
17	65842248	65844357	65843303	1.40336	4.07994	0.000859898	H3K27cr_922_IP_unique	27.5049	10.3981
17	66027723	66028094	66027909	0.85093	4.01809	0.0159592	H3K27cr_922_IP_unique	21.7592	12.0639
17	66039344	66040101	66039723	0.60661	4.39964	0.0239408	H3K27cr_922_IP_unique	26.0452	17.1049
17	66041011	66041333	66041172	1.39624	3.86311	0.0022449	H3K27cr_922_IP_unique	23.6084	8.96927
17	66117263	66119192	66118228	1.69603	3.8741	0.000528415	H3K27cr_922_IP_unique	26.3935	8.14594
17	66151998	66152568	66152283	0.77083	4.28493	0.0182924	H3K27cr_922_IP_unique	25.4632	14.9235
17	66235197	66235664	66235431	0.67895	3.65644	0.0395755	H3K27cr_922_IP_unique	15.9548	9.96567
17	67404140	67404878	67404509	1.24275	3.53841	0.0116399	H3K27cr_922_IP_unique	17.8739	7.55291
17	68954461	68956144	68955303	1.15579	4.31331	0.00207915	H3K27cr_922_IP_unique	29.6756	13.319
17	69068109	69068836	69068473	1.373	3.59615	0.00827042	H3K27cr_922_IP_unique	19.4628	7.51433
17	69156700	69160325	69158513	2.10647	3.59984	0.000171429	H3K27cr_922_IP_unique	25.1602	5.84257
17	69227759	69228669	69228214	0.84857	4.17712	0.0129602	H3K27cr_922_IP_unique	24.2751	13.4809
17	69245972	69248189	69247081	1.29686	4.58371	0.000346964	H3K27cr_922_IP_unique	37.5864	15.2981
17	69249898	69250428	69250163	0.99395	4.31468	0.00600951	H3K27cr_922_IP_unique	28.0836	14.1008
17	69363416	69363897	69363657	0.81884	3.60716	0.0304427	H3K27cr_922_IP_unique	16.1849	9.17521
17	69535826	69536402	69536114	0.39761	4.05033	0.047661	H3K27cr_922_IP_unique	19.0159	14.4353
17	70355379	70355855	70355617	0.59772	4.06593	0.0337599	H3K27cr_922_IP_unique	20.6031	13.6145
17	70417699	70418045	70417872	0.75277	3.79154	0.0322212	H3K27cr_922_IP_unique	17.9751	10.6676
17	70477678	70478363	70478021	1.18592	4.16658	0.00355685	H3K27cr_922_IP_unique	27.0872	11.906
17	70598329	70598898	70598614	1.26848	4.02014	0.00267143	H3K27cr_922_IP_unique	25.1831	10.4534
17	70675956	70676749	70676353	1.21772	3.78398	0.00666229	H3K27cr_922_IP_unique	21.0076	9.03244
17	70700748	70701647	70701198	1.46858	4.20363	0.000486643	H3K27cr_922_IP_unique	30.6524	11.0758
17	71164967	71165744	71165356	1.32215	3.5736	0.00827042	H3K27cr_922_IP_unique	18.8263	7.52937
17	71418970	71420230	71419600	0.75538	4.20893	0.0175888	H3K27cr_922_IP_unique	24.0276	14.2337
17	71585304	71586782	71586043	1.03326	4.40126	0.00490086	H3K27cr_922_IP_unique	30.2296	14.7703
17	71672219	71672507	71672363	1.72087	4.00701	0.000296516	H3K27cr_922_IP_unique	29.1908	8.85552
17	71686473	71687459	71686966	0.57943	4.26569	0.0285818	H3K27cr_922_IP_unique	23.5133	15.7357
17	71719843	71720717	71720280	1.08425	4.2816	0.00400634	H3K27cr_922_IP_unique	28.3195	13.3565
17	72009504	72010210	72009857	0.8428	4.38244	0.0118437	H3K27cr_922_IP_unique	27.9318	15.5737
17	72989189	72989703	72989446	0.74024	3.88078	0.0254378	H3K27cr_922_IP_unique	19.0391	11.3976
17	73081405	73081674	73081540	0.71378	3.86905	0.0254378	H3K27cr_922_IP_unique	18.7126	11.4094
17	73922752	73923751	73923252	0.89056	3.94741	0.0150204	H3K27cr_922_IP_unique	21.0054	11.3304
17	75403178	75403446	75403312	0.83803	4.09491	0.0168132	H3K27cr_922_IP_unique	22.8469	12.7807
17	75776794	75777500	75777147	2.25617	3.23584	0.0001885	H3K27cr_922_IP_unique	20.5907	4.31019
17	75779904	75780952	75780428	1.01883	4.63922	0.003587	H3K27cr_922_IP_unique	35.4727	17.5064
17	77713346	77713892	77713619	1.39848	4.2608	0.000871903	H3K27cr_922_IP_unique	31.1258	11.8069
17	77730106	77731201	77730654	0.51889	3.95345	0.0404396	H3K27cr_922_IP_unique	18.5441	12.9421
17	78061912	78062568	78062240	1.79029	3.78112	0.000248666	H3K27cr_922_IP_unique	25.568	7.39205
17	78642813	78643306	78643060	0.69665	3.76666	0.0399988	H3K27cr_922_IP_unique	17.3275	10.6911
17	83020999	83021429	83021214	0.60128	4.27537	0.0285818	H3K27cr_922_IP_unique	23.8516	15.7222
17	83169466	83170159	83169813	0.9686	3.55164	0.0219187	H3K27cr_922_IP_unique	16.4037	8.38228
18	1882718	1883986	1883352	0.61635	3.62869	0.0487083	H3K27cr_922_IP_unique	15.315	9.99022
18	3321775	3322088	3321932	0.91318	3.39232	0.0381196	H3K27cr_922_IP_unique	14.4091	7.65141
18	9643425	9644493	9643959	0.96022	3.78112	0.0186544	H3K27cr_922_IP_unique	19.176	9.85607
18	10977024	10977688	10977356	0.67895	3.65644	0.0395755	H3K27cr_922_IP_unique	15.9548	9.96567
18	11315745	11316519	11316132	0.9838	3.89395	0.0150204	H3K27cr_922_IP_unique	20.9061	10.5711
18	11396836	11397763	11397300	1.49596	3.5	0.00490099	H3K27cr_922_IP_unique	19.0007	6.73661
18	11436066	11436477	11436272	0.93512	3.65871	0.0232797	H3K27cr_922_IP_unique	17.4635	9.13336
18	11461361	11462431	11461896	1.61837	3.55426	0.00220545	H3K27cr_922_IP_unique	20.5839	6.70426
18	12803127	12803761	12803444	1.29446	3.23989	0.0129375	H3K27cr_922_IP_unique	14.7958	6.0321
18	21070262	21070660	21070461	1.80622	3.26958	0.00200564	H3K27cr_922_IP_unique	18.0345	5.15677
18	21086888	21087403	21087146	0.97851	3.09984	0.035408	H3K27cr_922_IP_unique	12.0344	6.1075
18	21245607	21246800	21246204	0.78842	3.59368	0.0304427	H3K27cr_922_IP_unique	15.8662	9.18619
18	22290518	22291486	22291002	1.77561	3.62396	0.000947993	H3K27cr_922_IP_unique	22.8127	6.66294
18	22780519	22781396	22780958	0.55791	3.4915	0.0487083	H3K27cr_922_IP_unique	13.6464	9.26982
18	23346474	23347423	23346949	1.74937	3.01118	0.00369644	H3K27cr_922_IP_unique	14.783	4.39693
18	26051150	26051699	26051425	0.81052	3.19616	0.0480537	H3K27cr_922_IP_unique	12.1376	6.92062
18	26063986	26065664	26064825	2.55967	3.08496	6.03199e-05	H3K27cr_922_IP_unique	20.6032	3.4946
18	26084355	26084745	26084550	0.79191	3.90368	0.0197143	H3K27cr_922_IP_unique	19.6933	11.3744
18	26414441	26415362	26414902	0.84537	3.36226	0.0381196	H3K27cr_922_IP_unique	13.7842	7.67184
18	29143176	29143643	29143410	1.93341	2.80735	0.00583649	H3K27cr_922_IP_unique	13.6806	3.58172
18	30367100	30368359	30367730	1.02781	3.29248	0.0277233	H3K27cr_922_IP_unique	13.9906	6.86175
18	30894601	30896110	30895356	1.68762	3.58496	0.00145359	H3K27cr_922_IP_unique	21.5374	6.68603
18	31000488	31001363	31000926	1.17751	3.87744	0.00751021	H3K27cr_922_IP_unique	22.1034	9.77223
18	31127007	31127963	31127485	0.88082	3.74593	0.0244437	H3K27cr_922_IP_unique	18.2059	9.88689
18	31274739	31275653	31275196	0.88201	4.11441	0.0129602	H3K27cr_922_IP_unique	23.5135	12.7586
18	31327130	31327632	31327381	0.93512	3.65871	0.0232797	H3K27cr_922_IP_unique	17.4635	9.13336
18	32150890	32151762	32151326	0.93512	3.65871	0.0232797	H3K27cr_922_IP_unique	17.4635	9.13336
18	35530285	35530965	35530625	0.60867	3.72766	0.0485699	H3K27cr_922_IP_unique	16.3588	10.7282
18	36669188	36669691	36669440	0.67895	3.65644	0.0395755	H3K27cr_922_IP_unique	15.9548	9.96567
18	39082860	39083866	39083363	1.18758	3.51395	0.0161167	H3K27cr_922_IP_unique	17.2407	7.56931
18	39245439	39246150	39245795	0.99355	3.27729	0.0277233	H3K27cr_922_IP_unique	13.6807	6.87099
18	39643632	39644086	39643859	0.77461	3.33089	0.0485158	H3K27cr_922_IP_unique	13.1609	7.69321
18	42008262	42009149	42008706	0.43294	4.13515	0.0472638	H3K27cr_922_IP_unique	20.4158	15.123
18	42046262	42047249	42046756	0.88514	3.85022	0.0197143	H3K27cr_922_IP_unique	19.6001	10.6122
18	46817460	46819390	46818425	1.01719	3.69508	0.0174598	H3K27cr_922_IP_unique	18.4261	9.10394
18	47869382	47869980	47869681	1.54603	3.5222	0.00330817	H3K27cr_922_IP_unique	19.6331	6.72336
18	49192880	49193865	49193373	1.1371	3.62633	0.0116399	H3K27cr_922_IP_unique	18.3141	8.32693
18	49296344	49298323	49297334	0.76974	4.06464	0.0214835	H3K27cr_922_IP_unique	21.8492	12.8151
18	51235388	51237056	51236222	1.44429	3.4771	0.00716299	H3K27cr_922_IP_unique	18.3695	6.7503
18	54172622	54173075	54172849	1.38747	3.28112	0.00889456	H3K27cr_922_IP_unique	15.7236	6.01008
18	54373482	54373800	54373641	2.13754	3.41645	0.000300743	H3K27cr_922_IP_unique	22.3967	5.09004
18	58189760	58190515	58190138	0.9686	3.55164	0.0219187	H3K27cr_922_IP_unique	16.4037	8.38228
18	60079146	60079745	60079446	1.38747	3.28112	0.00889456	H3K27cr_922_IP_unique	15.7236	6.01008
18	60449748	60450384	60450066	0.67948	3.94209	0.0328572	H3K27cr_922_IP_unique	19.4517	12.1455
18	60463827	60465076	60464452	1.32606	3.2539	0.0129375	H3K27cr_922_IP_unique	15.1047	6.02461
18	60468718	60469220	60468969	1.99851	2.83621	0.00583649	H3K27cr_922_IP_unique	14.2755	3.57256
18	60683816	60685145	60684481	0.8487	3.6204	0.0232797	H3K27cr_922_IP_unique	16.504	9.16445
18	61414621	61415242	61414932	0.64205	3.40689	0.0485158	H3K27cr_922_IP_unique	13.25	8.49059
18	62112508	62113420	62112964	1.32215	3.5736	0.00827042	H3K27cr_922_IP_unique	18.8263	7.52937
18	62249180	62249507	62249344	2.31633	2.9771	0.000872016	H3K27cr_922_IP_unique	17.5727	3.5282
18	63048648	63049055	63048852	1.10513	2.72561	0.0458221	H3K27cr_922_IP_unique	9.70125	4.50973
18	68808865	68809126	68808996	1.32048	3.05426	0.0163422	H3K27cr_922_IP_unique	13.1273	5.2562
18	70086032	70087239	70086636	1.85562	3.48864	0.00110272	H3K27cr_922_IP_unique	21.3542	5.90047
18	74653086	74653652	74653369	1.80622	3.26958	0.00200564	H3K27cr_922_IP_unique	18.0345	5.15677
18	74756872	74758056	74757464	1.33157	3.83444	0.00326531	H3K27cr_922_IP_unique	22.631	8.99211
18	74771571	74771955	74771763	0.96294	3.67104	0.0174598	H3K27cr_922_IP_unique	17.784	9.12338
18	74800920	74801576	74801248	1.28977	3.69401	0.0057893	H3K27cr_922_IP_unique	20.2366	8.2771
18	75709938	75710562	75710250	0.68688	3.85712	0.0322212	H3K27cr_922_IP_unique	18.3864	11.4215
19	6845344	6846008	6845676	2.6303	2.22972	0.0027771	H3K27cr_922_IP_unique	11.6711	1.885
19	8707323	8708107	8707715	2.15676	2.53841	0.00694275	H3K27cr_922_IP_unique	12.2677	2.75114
19	9139231	9140121	9139676	1.26224	3.22561	0.0184822	H3K27cr_922_IP_unique	14.4874	6.03975
19	12527466	12527881	12527674	1.0168	3.11681	0.035408	H3K27cr_922_IP_unique	12.3395	6.09831
19	14938654	14939289	14938972	1.44011	2.8741	0.0138855	H3K27cr_922_IP_unique	12.0767	4.45072
19	15918740	15919960	15919350	1.29611	3.56206	0.00827042	H3K27cr_922_IP_unique	18.5085	7.53708
19	29966595	29967832	29967214	0.76855	3.69616	0.0314276	H3K27cr_922_IP_unique	16.9174	9.93062
19	33853243	33853792	33853518	1.12655	3.16546	0.0258751	H3K27cr_922_IP_unique	13.2575	6.07205
19	39798473	39798741	39798607	1.81079	3.03841	0.00369644	H3K27cr_922_IP_unique	15.3887	4.38633
19	44029432	44029859	44029646	0.84881	3.21313	0.0480537	H3K27cr_922_IP_unique	12.4454	6.91021
19	44301867	44302630	44302249	0.85791	3.04638	0.0472107	H3K27cr_922_IP_unique	11.1219	6.13652
19	45572127	45572470	45572299	1.18906	3.36396	0.0146125	H3K27cr_922_IP_unique	15.5462	6.81838
19	47978529	47980033	47979281	1.03592	3.81468	0.0139908	H3K27cr_922_IP_unique	20.149	9.82678
2	738042	738435	738239	1.71777	2.99718	0.00583649	H3K27cr_922_IP_unique	14.4807	4.4024
2	3993393	3994288	3993841	0.94606	3.40689	0.029225	H3K27cr_922_IP_unique	14.7222	7.64153
2	4436656	4437179	4436918	1.44665	3.30735	0.00889456	H3K27cr_922_IP_unique	16.3439	5.99611
2	6951825	6952071	6951948	1.24114	3.79436	0.00666229	H3K27cr_922_IP_unique	21.3317	9.02413
2	7855235	7855989	7855612	0.88622	3.22972	0.0369644	H3K27cr_922_IP_unique	12.7535	6.90005
2	8783353	8783848	8783601	0.55791	3.4915	0.0487083	H3K27cr_922_IP_unique	13.6464	9.26982
2	9552615	9553421	9553018	2.48331	2.68316	0.0015564	H3K27cr_922_IP_unique	15.1875	2.71604
2	11220979	11222371	11221675	2.94404	2.88739	6.03199e-05	H3K27cr_922_IP_unique	20.5265	2.66729
2	13267431	13268152	13267792	1.36261	2.83974	0.0208282	H3K27cr_922_IP_unique	11.48	4.46431
2	15064774	15065162	15064968	1.81079	3.03841	0.00369644	H3K27cr_922_IP_unique	15.3887	4.38633
2	19561732	19562347	19562040	2.80447	2.82553	0.000183582	H3K27cr_922_IP_unique	18.7363	2.68196
2	20321735	20322029	20321882	1.74937	3.01118	0.00369644	H3K27cr_922_IP_unique	14.783	4.39693
2	22120874	22122366	22121620	1.1371	3.62633	0.0116399	H3K27cr_922_IP_unique	18.3141	8.32693
2	23816223	23817253	23816738	0.76628	3.89232	0.0254378	H3K27cr_922_IP_unique	19.3661	11.3859
2	24641358	24642132	24641745	1.64059	3.19616	0.00485158	H3K27cr_922_IP_unique	16.1835	5.19046
2	24703328	24704875	24704102	2.28091	3.48	6.63595e-05	H3K27cr_922_IP_unique	24.5978	5.06142
2	27931326	27931837	27931582	0.84198	3.92587	0.0197143	H3K27cr_922_IP_unique	20.3487	11.3521
2	28177634	28177939	28177787	0.75742	3.57994	0.0304427	H3K27cr_922_IP_unique	15.5479	9.19739
2	29675033	29675753	29675393	0.82858	2.83621	0.0458221	H3K27cr_922_IP_unique	9.51698	5.35884
2	30773290	30775815	30774553	0.93522	3.87242	0.0197143	H3K27cr_922_IP_unique	20.2525	10.5913
2	31036057	31036624	31036341	0.75277	3.79154	0.0322212	H3K27cr_922_IP_unique	17.9751	10.6676
2	31357409	31357825	31357617	0.8487	3.6204	0.0232797	H3K27cr_922_IP_unique	16.504	9.16445
2	31506696	31507717	31507207	0.93418	3.76958	0.0186544	H3K27cr_922_IP_unique	18.8523	9.86617
2	31830063	31830800	31830432	1.06136	3.30735	0.0277233	H3K27cr_922_IP_unique	14.3009	6.8527
2	31884670	31885306	31884988	1.21948	3.37744	0.0146125	H3K27cr_922_IP_unique	15.8585	6.81023
2	35615620	35616086	35615853	0.74708	3.45345	0.0381196	H3K27cr_922_IP_unique	14.1918	8.4556
2	36182426	36182734	36182580	1.08285	3.60229	0.0116399	H3K27cr_922_IP_unique	17.6759	8.34471
2	36184878	36185111	36184995	0.74024	3.88078	0.0254378	H3K27cr_922_IP_unique	19.0391	11.3976
2	36939346	36940369	36939858	0.92279	3.24593	0.0369644	H3K27cr_922_IP_unique	13.0622	6.89014
2	37497096	37497777	37497437	1.32606	3.2539	0.0129375	H3K27cr_922_IP_unique	15.1047	6.02461
2	38024753	38025244	38024999	1.36358	3.44132	0.0103147	H3K27cr_922_IP_unique	17.4253	6.77176
2	38744549	38744961	38744755	1.61229	3.38078	0.00401127	H3K27cr_922_IP_unique	18.2133	5.95719
2	39056275	39057395	39056835	1.16356	3.63806	0.00827042	H3K27cr_922_IP_unique	18.6337	8.31827
2	39117860	39118525	39118193	0.9686	3.55164	0.0219187	H3K27cr_922_IP_unique	16.4037	8.38228
2	39229505	39230454	39229980	0.62717	3.5222	0.0487083	H3K27cr_922_IP_unique	14.2786	9.24462
2	39622713	39623361	39623037	1.09531	3.72972	0.0128651	H3K27cr_922_IP_unique	19.3918	9.07602
2	42212772	42213721	42213247	0.84573	3.49718	0.029225	H3K27cr_922_IP_unique	15.1374	8.42287
2	43983414	43984215	43983815	0.86645	3.93672	0.0150204	H3K27cr_922_IP_unique	20.6769	11.3412
2	44415831	44416664	44416248	1.54986	2.92275	0.00907898	H3K27cr_922_IP_unique	12.9751	4.43156
2	51080791	51081230	51081011	0.92279	3.24593	0.0369644	H3K27cr_922_IP_unique	13.0622	6.89014
2	51127895	51128240	51128068	1.04088	3.44892	0.0219187	H3K27cr_922_IP_unique	15.6638	7.61309
2	51143087	51144344	51143716	1.78636	3.45794	0.00171535	H3K27cr_922_IP_unique	20.4088	5.91656
2	51183932	51184928	51184430	0.62219	4.07678	0.0337599	H3K27cr_922_IP_unique	20.9354	13.6014
2	51293924	51294652	51294288	0.46372	3.92899	0.048022	H3K27cr_922_IP_unique	17.8871	12.9702
2	51547243	51548069	51547656	1.61837	3.55426	0.00220545	H3K27cr_922_IP_unique	20.5839	6.70426
2	51548293	51548891	51548592	1.84065	3.05164	0.00231028	H3K27cr_922_IP_unique	15.6921	4.38118
2	51594689	51596148	51595419	1.24045	3.67215	0.0057893	H3K27cr_922_IP_unique	19.5944	8.29316
2	51763977	51765479	51764728	1.34777	3.58496	0.00827042	H3K27cr_922_IP_unique	19.1444	7.52179
2	51834162	51834563	51834363	1.21522	3.66096	0.00827042	H3K27cr_922_IP_unique	19.2739	8.30139
2	51837291	51839753	51838522	1.69043	3.73685	0.000612246	H3K27cr_922_IP_unique	23.9519	7.42114
2	51907732	51909799	51908766	1.80978	3.46832	0.00110272	H3K27cr_922_IP_unique	20.7237	5.91112
2	51958640	51959144	51958892	0.91922	4.04836	0.0121429	H3K27cr_922_IP_unique	22.7527	12.0315
2	52081973	52082697	52082335	1.12054	3.7409	0.0093272	H3K27cr_922_IP_unique	19.7143	9.06702
2	52121469	52123427	52122448	2.14476	3.61681	0.000105495	H3K27cr_922_IP_unique	25.798	5.83378
2	52188780	52189791	52189286	1.21522	3.66096	0.00827042	H3K27cr_922_IP_unique	19.2739	8.30139
2	52242239	52242690	52242465	1.16155	3.18097	0.0184822	H3K27cr_922_IP_unique	13.5643	6.0637
2	52307221	52307511	52307366	1.02673	3.57741	0.0161167	H3K27cr_922_IP_unique	17.039	8.36314
2	52399308	52400225	52399767	0.93418	3.76958	0.0186544	H3K27cr_922_IP_unique	18.8523	9.86617
2	52445134	52447409	52446272	1.13167	3.85712	0.0103265	H3K27cr_922_IP_unique	21.4508	9.78986
2	52560125	52561421	52560773	0.72495	3.77921	0.0322212	H3K27cr_922_IP_unique	17.6511	10.6792
2	52577644	52578341	52577993	1.80978	3.46832	0.00110272	H3K27cr_922_IP_unique	20.7237	5.91112
2	52662276	52662749	52662513	1.64059	3.19616	0.00485158	H3K27cr_922_IP_unique	16.1835	5.19046
2	53212682	53213459	53213071	0.77461	3.33089	0.0485158	H3K27cr_922_IP_unique	13.1609	7.69321
2	55401281	55401948	55401615	0.90682	3.64616	0.0232797	H3K27cr_922_IP_unique	17.1433	9.14353
2	55416479	55417185	55416832	1.99851	2.83621	0.00583649	H3K27cr_922_IP_unique	14.2755	3.57256
2	55573476	55573990	55573733	0.93874	3.53841	0.0219187	H3K27cr_922_IP_unique	16.0865	8.39212
2	55614768	55615478	55615123	1.24114	3.79436	0.00666229	H3K27cr_922_IP_unique	21.3317	9.02413
2	55849627	55850971	55850299	1.12655	3.16546	0.0258751	H3K27cr_922_IP_unique	13.2575	6.07205
2	56687484	56688499	56687992	0.63853	3.7409	0.0399988	H3K27cr_922_IP_unique	16.6813	10.7156
2	57376133	57377068	57376601	1.47019	3.63922	0.00220545	H3K27cr_922_IP_unique	20.7396	7.48567
2	57438415	57439059	57438737	1.64178	3.56464	0.00220545	H3K27cr_922_IP_unique	20.9015	6.69809
2	57970214	57971187	57970701	2.39323	3.01118	0.000872016	H3K27cr_922_IP_unique	18.4788	3.51755
2	58132820	58133523	58133172	0.9838	3.89395	0.0150204	H3K27cr_922_IP_unique	20.9061	10.5711
2	58164277	58167078	58165678	0.72495	3.77921	0.0322212	H3K27cr_922_IP_unique	17.6511	10.6792
2	58200499	58201172	58200836	1.96487	3.53707	0.000442397	H3K27cr_922_IP_unique	22.9355	5.87518
2	58687267	58688646	58687957	0.47573	4.08496	0.0405118	H3K27cr_922_IP_unique	20.0125	14.391
2	58713547	58714716	58714132	1.30746	3.41645	0.0103147	H3K27cr_922_IP_unique	16.7975	6.78672
2	60239337	60240978	60240158	1.61127	3.18316	0.00485158	H3K27cr_922_IP_unique	15.8762	5.19645
2	60884006	60884599	60884303	0.98584	3.79248	0.0139908	H3K27cr_922_IP_unique	19.5	9.84615
2	60918456	60918825	60918641	1.27866	3.40368	0.0146125	H3K27cr_922_IP_unique	16.4841	6.79441
2	61218516	61218883	61218700	1.45617	3.11441	0.0110893	H3K27cr_922_IP_unique	14.3452	5.22823
2	61520580	61521523	61521052	1.69769	3.22147	0.00313926	H3K27cr_922_IP_unique	16.7992	5.17882
2	61523867	61524493	61524180	1.24275	3.53841	0.0116399	H3K27cr_922_IP_unique	17.8739	7.55291
2	62542444	62542906	62542675	1.39785	3.60716	0.0057893	H3K27cr_922_IP_unique	19.7816	7.50699
2	62625183	62625704	62625444	0.68688	3.85712	0.0322212	H3K27cr_922_IP_unique	18.3864	11.4215
2	62678179	62678828	62678504	1.15806	3.35022	0.0203304	H3K27cr_922_IP_unique	15.2343	6.8267
2	62747605	62748315	62747960	1.92707	3.08995	0.00142694	H3K27cr_922_IP_unique	16.6044	4.36632
2	63033256	63034337	63033797	1.47033	3.48864	0.00490099	H3K27cr_922_IP_unique	18.6849	6.7434
2	63193951	63194632	63194292	1.01719	3.69508	0.0174598	H3K27cr_922_IP_unique	18.4261	9.10394
2	63912584	63913052	63912818	0.95855	3.26178	0.0369644	H3K27cr_922_IP_unique	13.3712	6.88046
2	63920774	63921385	63921080	1.32215	3.5736	0.00827042	H3K27cr_922_IP_unique	18.8263	7.52937
2	63984041	63984774	63984408	1.24934	3.39068	0.0146125	H3K27cr_922_IP_unique	16.1711	6.80224
2	64540916	64541417	64541167	1.03097	3.91486	0.0112653	H3K27cr_922_IP_unique	21.5609	10.5515
2	65246605	65247005	65246805	1.21074	3.00561	0.0236053	H3K27cr_922_IP_unique	12.2184	5.27893
2	66289793	66290263	66290028	0.81052	3.19616	0.0480537	H3K27cr_922_IP_unique	12.1376	6.92062
2	68158376	68159319	68158848	0.54492	3.88244	0.0402765	H3K27cr_922_IP_unique	17.8134	12.2099
2	68288438	68289378	68288908	1.32048	3.05426	0.0163422	H3K27cr_922_IP_unique	13.1273	5.2562
2	68517521	68517933	68517727	2.70765	1.37744	0.015625	H3K27cr_922_IP_unique	6.64039	1.01651
2	69854659	69855784	69855222	0.44262	3.99718	0.047661	H3K27cr_922_IP_unique	18.6162	13.6977
2	70104263	70105067	70104665	0.51543	3.78112	0.0485699	H3K27cr_922_IP_unique	16.4366	11.4987
2	70602440	70603983	70603212	1.69043	3.73685	0.000612246	H3K27cr_922_IP_unique	23.9519	7.42114
2	70701452	70701954	70701703	1.29446	3.23989	0.0129375	H3K27cr_922_IP_unique	14.7958	6.0321
2	71625894	71626771	71626333	1.5705	3.53304	0.00330817	H3K27cr_922_IP_unique	19.9497	6.71689
2	71627258	71628350	71627804	1.99851	2.83621	0.00583649	H3K27cr_922_IP_unique	14.2755	3.57256
2	72293766	72294963	72294365	2.31633	2.9771	0.000872016	H3K27cr_922_IP_unique	17.5727	3.5282
2	72393650	72394674	72394162	1.32606	3.2539	0.0129375	H3K27cr_922_IP_unique	15.1047	6.02461
2	72401672	72402212	72401942	2.09152	2.87744	0.00369644	H3K27cr_922_IP_unique	15.1706	3.55952
2	72417459	72418553	72418006	1.30746	3.41645	0.0103147	H3K27cr_922_IP_unique	16.7975	6.78672
2	72461309	72461679	72461494	0.81052	3.19616	0.0480537	H3K27cr_922_IP_unique	12.1376	6.92062
2	72496499	72496943	72496721	0.88082	3.74593	0.0244437	H3K27cr_922_IP_unique	18.2059	9.88689
2	72596578	72598584	72597581	1.6697	3.72766	0.000612246	H3K27cr_922_IP_unique	23.6294	7.42719
2	72598828	72599351	72599090	1.24275	3.53841	0.0116399	H3K27cr_922_IP_unique	17.8739	7.55291
2	73470544	73470971	73470758	1.7109	3.74593	0.000612246	H3K27cr_922_IP_unique	24.2746	7.41517
2	73575716	73576259	73575988	1.09424	3.32193	0.0203304	H3K27cr_922_IP_unique	14.6117	6.84385
2	74711081	74711374	74711228	1.32243	2.82193	0.0208282	H3K27cr_922_IP_unique	11.1823	4.47136
2	75247499	75248361	75247930	0.93874	3.53841	0.0219187	H3K27cr_922_IP_unique	16.0865	8.39212
2	81186304	81187701	81187003	0.93773	3.96832	0.0112653	H3K27cr_922_IP_unique	21.6634	11.3094
2	81265136	81267320	81266228	1.96487	3.53707	0.000442397	H3K27cr_922_IP_unique	22.9355	5.87518
2	81272388	81274536	81273462	1.47865	3.89964	0.00152653	H3K27cr_922_IP_unique	24.9154	8.94026
2	81330291	81331040	81330666	1.7385	3.43672	0.00171535	H3K27cr_922_IP_unique	19.78	5.92771
2	81382550	81383451	81383001	2.53691	3.07487	0.00010556	H3K27cr_922_IP_unique	20.2989	3.49773
2	81541902	81543347	81542625	0.98584	3.79248	0.0139908	H3K27cr_922_IP_unique	19.5	9.84615
2	81773399	81774285	81773842	1.58583	3.36905	0.00401127	H3K27cr_922_IP_unique	17.9009	5.96339
2	82070328	82071047	82070688	0.99029	3.68316	0.0174598	H3K27cr_922_IP_unique	18.1049	9.11357
2	82341095	82342012	82341554	0.88622	3.22972	0.0369644	H3K27cr_922_IP_unique	12.7535	6.90005
2	82347228	82347703	82347466	0.80702	3.81559	0.0254378	H3K27cr_922_IP_unique	18.6241	10.6448
2	82484737	82485354	82485046	1.24114	3.79436	0.00666229	H3K27cr_922_IP_unique	21.3317	9.02413
2	82555364	82555795	82555580	1.15806	3.35022	0.0203304	H3K27cr_922_IP_unique	15.2343	6.8267
2	82669361	82671805	82670583	1.90021	3.5084	0.000701733	H3K27cr_922_IP_unique	21.9859	5.89014
2	82744282	82745165	82744724	1.09531	3.72972	0.0128651	H3K27cr_922_IP_unique	19.3918	9.07602
2	83396913	83398618	83397766	1.21772	3.78398	0.00666229	H3K27cr_922_IP_unique	21.0076	9.03244
2	84600680	84602270	84601475	1.68918	3.41486	0.002639	H3K27cr_922_IP_unique	19.1524	5.93921
2	84882215	84883290	84882753	0.73804	3.31468	0.0485158	H3K27cr_922_IP_unique	12.85	7.70428
2	85970752	85972437	85971595	1.2221	3.89721	0.00538776	H3K27cr_922_IP_unique	22.7573	9.75511
2	86690178	86690581	86690380	1.40182	2.85712	0.0138855	H3K27cr_922_IP_unique	11.7781	4.45743
2	88878755	88879100	88878928	0.64205	3.40689	0.0485158	H3K27cr_922_IP_unique	13.25	8.49059
2	95250049	95250458	95250254	1.99851	2.83621	0.00583649	H3K27cr_922_IP_unique	14.2755	3.57256
2	95556668	95557248	95556958	1.09424	3.32193	0.0203304	H3K27cr_922_IP_unique	14.6117	6.84385
2	97960430	97961508	97960969	1.47033	3.48864	0.00490099	H3K27cr_922_IP_unique	18.6849	6.7434
2	98625187	98626081	98625634	0.76628	3.89232	0.0254378	H3K27cr_922_IP_unique	19.3661	11.3859
2	98649980	98650372	98650176	0.81564	3.02764	0.0472107	H3K27cr_922_IP_unique	10.8188	6.14673
2	98651201	98651719	98651460	0.81351	3.48289	0.029225	H3K27cr_922_IP_unique	14.8218	8.43355
2	99170716	99171211	99170964	0.93874	3.53841	0.0219187	H3K27cr_922_IP_unique	16.0865	8.39212
2	100313871	100315995	100314933	1.44643	3.62869	0.00330817	H3K27cr_922_IP_unique	20.42	7.49267
2	102078767	102079421	102079094	1.4884	3.12869	0.00739288	H3K27cr_922_IP_unique	14.6506	5.22161
2	102097070	102097974	102097522	1.07156	4.02764	0.00607144	H3K27cr_922_IP_unique	23.6443	11.2501
2	102627575	102628349	102627962	1.50376	3.33267	0.00601691	H3K27cr_922_IP_unique	16.9657	5.98267
2	102953601	102954146	102953874	0.55791	3.4915	0.0487083	H3K27cr_922_IP_unique	13.6464	9.26982
2	104978306	104978589	104978448	0.99793	3.56464	0.0161167	H3K27cr_922_IP_unique	16.7212	8.37262
2	110890906	110891569	110891238	0.54725	3.70044	0.0485699	H3K27cr_922_IP_unique	15.7149	10.7541
2	111133654	111134707	111134181	1.01719	3.69508	0.0174598	H3K27cr_922_IP_unique	18.4261	9.10394
2	112233224	112233927	112233576	0.97828	3.42118	0.029225	H3K27cr_922_IP_unique	15.0357	7.63185
2	112325715	112326422	112326069	1.38747	3.28112	0.00889456	H3K27cr_922_IP_unique	15.7236	6.01008
2	112332655	112333096	112332876	0.8487	3.6204	0.0232797	H3K27cr_922_IP_unique	16.504	9.16445
2	117843275	117843961	117843618	0.81564	3.02764	0.0472107	H3K27cr_922_IP_unique	10.8188	6.14673
2	119271096	119271433	119271265	0.99793	3.56464	0.0161167	H3K27cr_922_IP_unique	16.7212	8.37262
2	120666064	120666693	120666379	0.97851	3.09984	0.035408	H3K27cr_922_IP_unique	12.0344	6.1075
2	121308242	121308867	121308555	1.41783	3.46537	0.00716299	H3K27cr_922_IP_unique	18.0545	6.75733
2	129539492	129540694	129540093	0.93418	3.76958	0.0186544	H3K27cr_922_IP_unique	18.8523	9.86617
2	130296395	130297275	130296835	0.90772	3.75785	0.0186544	H3K27cr_922_IP_unique	18.5289	9.87644
2	132033765	132034800	132034283	2.36044	2.62869	0.00259399	H3K27cr_922_IP_unique	14.0151	2.72919
2	135190984	135191551	135191268	1.19556	2.76569	0.0305481	H3K27cr_922_IP_unique	10.2921	4.49372
2	135502540	135503063	135502802	0.96082	3.97855	0.0112653	H3K27cr_922_IP_unique	21.9928	11.2991
2	135508666	135509409	135509038	1.24815	3.0222	0.0163422	H3K27cr_922_IP_unique	12.5209	5.27117
2	135530746	135531257	135531002	1.33576	3.42899	0.0103147	H3K27cr_922_IP_unique	17.1112	6.77917
2	137957596	137958550	137958073	0.75277	3.79154	0.0322212	H3K27cr_922_IP_unique	17.9751	10.6676
2	138381229	138381768	138381499	0.93522	3.87242	0.0197143	H3K27cr_922_IP_unique	20.2525	10.5913
2	138427187	138428634	138427911	1.8919	3.96092	8.89549e-05	H3K27cr_922_IP_unique	29.9995	8.08345
2	138576994	138578581	138577788	0.91825	4.28112	0.00801268	H3K27cr_922_IP_unique	26.7274	14.1428
2	138696865	138698359	138697612	1.44754	4.28255	0.000599433	H3K27cr_922_IP_unique	32.1406	11.7842
2	138829853	138830163	138830008	1.65267	2.96832	0.00583649	H3K27cr_922_IP_unique	13.8773	4.41368
2	139204991	139206358	139205675	1.71403	3.42587	0.002639	H3K27cr_922_IP_unique	19.466	5.93341
2	139727467	139728286	139727877	0.81351	3.48289	0.029225	H3K27cr_922_IP_unique	14.8218	8.43355
2	141427379	141428658	141428019	1.10825	3.84674	0.0103265	H3K27cr_922_IP_unique	21.1249	9.79887
2	141468471	141468827	141468649	0.75742	3.57994	0.0304427	H3K27cr_922_IP_unique	15.5479	9.19739
2	141554097	141555008	141554553	0.68688	3.85712	0.0322212	H3K27cr_922_IP_unique	18.3864	11.4215
2	141831958	141832673	141832316	1.30746	3.41645	0.0103147	H3K27cr_922_IP_unique	16.7975	6.78672
2	142063687	142065373	142064530	1.06968	3.71836	0.0128651	H3K27cr_922_IP_unique	19.0695	9.08517
2	142173225	142173550	142173388	1.33576	3.42899	0.0103147	H3K27cr_922_IP_unique	17.1112	6.77917
2	142225379	142226224	142225802	1.61837	3.55426	0.00220545	H3K27cr_922_IP_unique	20.5839	6.70426
2	142250166	142251807	142250987	1.42232	3.61801	0.00330817	H3K27cr_922_IP_unique	20.1006	7.49977
2	142927205	142928263	142927734	0.67895	3.65644	0.0395755	H3K27cr_922_IP_unique	15.9548	9.96567
2	145394881	145395579	145395230	1.24114	3.79436	0.00666229	H3K27cr_922_IP_unique	21.3317	9.02413
2	145606178	145606787	145606483	0.93512	3.65871	0.0232797	H3K27cr_922_IP_unique	17.4635	9.13336
2	146028891	146029937	146029414	1.15928	3.50141	0.0161167	H3K27cr_922_IP_unique	16.9246	7.57774
2	146176409	146177688	146177049	1.04365	3.70681	0.0128651	H3K27cr_922_IP_unique	18.7477	9.09447
2	146649038	146649747	146649393	1.15928	3.50141	0.0161167	H3K27cr_922_IP_unique	16.9246	7.57774
2	146715012	146716646	146715829	1.53714	3.80367	0.00122449	H3K27cr_922_IP_unique	23.7892	8.19699
2	146746456	146747512	146746984	1.09424	3.32193	0.0203304	H3K27cr_922_IP_unique	14.6117	6.84385
2	146931477	146933184	146932331	2.75133	3.16993	1.93715e-05	H3K27cr_922_IP_unique	23.3539	3.46837
2	146940669	146941595	146941132	1.92707	3.08995	0.00142694	H3K27cr_922_IP_unique	16.6044	4.36632
2	147004781	147005491	147005136	0.67895	3.65644	0.0395755	H3K27cr_922_IP_unique	15.9548	9.96567
2	148168979	148169360	148169170	0.95855	3.26178	0.0369644	H3K27cr_922_IP_unique	13.3712	6.88046
2	148174644	148176439	148175542	1.10825	3.84674	0.0103265	H3K27cr_922_IP_unique	21.1249	9.79887
2	148248797	148249172	148248985	0.85347	3.7338	0.0244437	H3K27cr_922_IP_unique	17.8833	9.89752
2	148509948	148510592	148510270	1.33576	3.42899	0.0103147	H3K27cr_922_IP_unique	17.1112	6.77917
2	151267815	151268395	151268105	1.29446	3.23989	0.0129375	H3K27cr_922_IP_unique	14.7958	6.0321
2	151773278	151774575	151773927	2.08726	3.16096	0.000872016	H3K27cr_922_IP_unique	18.4378	4.33891
2	153703999	153704534	153704267	0.77461	3.33089	0.0485158	H3K27cr_922_IP_unique	13.1609	7.69321
2	154266595	154266894	154266745	1.68555	2.98289	0.00583649	H3K27cr_922_IP_unique	14.1788	4.40798
2	154574500	154575102	154574801	0.88622	3.22972	0.0369644	H3K27cr_922_IP_unique	12.7535	6.90005
2	154822623	154824122	154823373	1.04365	3.70681	0.0128651	H3K27cr_922_IP_unique	18.7477	9.09447
2	155019160	155020227	155019694	1.00988	3.43518	0.029225	H3K27cr_922_IP_unique	15.3495	7.62238
2	155082091	155082549	155082320	0.73804	3.31468	0.0485158	H3K27cr_922_IP_unique	12.85	7.70428
2	155146931	155148171	155147551	1.49487	3.78493	0.00183674	H3K27cr_922_IP_unique	23.1408	8.21062
2	155220330	155220950	155220640	1.16479	3.97418	0.00381633	H3K27cr_922_IP_unique	23.5325	10.4961
2	155512168	155513594	155512881	2.39323	3.01118	0.000872016	H3K27cr_922_IP_unique	18.4788	3.51755
2	155562715	155563309	155563012	0.85347	3.7338	0.0244437	H3K27cr_922_IP_unique	17.8833	9.89752
2	155619349	155620615	155619982	2.12573	3.60837	0.000171429	H3K27cr_922_IP_unique	25.479	5.83814
2	155914525	155915801	155915163	0.82565	3.72147	0.0244437	H3K27cr_922_IP_unique	17.5609	9.90835
2	155944697	155945909	155945303	1.01107	3.80367	0.0139908	H3K27cr_922_IP_unique	19.8244	9.83638
2	156101442	156102106	156101774	1.38747	3.28112	0.00889456	H3K27cr_922_IP_unique	15.7236	6.01008
2	156767643	156768680	156768162	1.12647	3.33621	0.0203304	H3K27cr_922_IP_unique	14.9228	6.83518
2	156830841	156831702	156831272	0.62156	4.1496	0.0276217	H3K27cr_922_IP_unique	22.0145	14.3087
2	156917392	156918392	156917892	1.88312	3.30367	0.00126672	H3K27cr_922_IP_unique	18.9644	5.14121
2	157016977	157018579	157017778	1.15475	3.86735	0.00751021	H3K27cr_922_IP_unique	21.777	9.78098
2	157091126	157091878	157091502	1.32215	3.5736	0.00827042	H3K27cr_922_IP_unique	18.8263	7.52937
2	157348236	157349289	157348763	1.10116	3.47564	0.0219187	H3K27cr_922_IP_unique	16.2935	7.59507
2	157409912	157411433	157410673	1.59461	3.54373	0.00330817	H3K27cr_922_IP_unique	20.2667	6.71053
2	157679438	157680861	157680150	1.44429	3.4771	0.00716299	H3K27cr_922_IP_unique	18.3695	6.7503
2	158445789	158446110	158445950	0.93773	3.96832	0.0112653	H3K27cr_922_IP_unique	21.6634	11.3094
2	158522057	158522485	158522271	0.9393	3.08245	0.035408	H3K27cr_922_IP_unique	11.7298	6.11692
2	158633558	158634041	158633800	1.21948	3.37744	0.0146125	H3K27cr_922_IP_unique	15.8585	6.81023
2	159323954	159324997	159324476	1.66939	3.20893	0.00485158	H3K27cr_922_IP_unique	16.4912	5.18459
2	159339709	159340291	159340000	1.55099	3.15644	0.00739288	H3K27cr_922_IP_unique	15.2627	5.20878
2	160100709	160101394	160101052	0.58413	3.61441	0.0487083	H3K27cr_922_IP_unique	14.9957	10.0029
2	160141056	160141339	160141198	1.19581	3.19616	0.0184822	H3K27cr_922_IP_unique	13.8716	6.05554
2	160592278	160592711	160592495	1.1102	3.61441	0.0116399	H3K27cr_922_IP_unique	17.9948	8.33574
2	160657461	160659413	160658437	1.87929	3.66993	0.000612246	H3K27cr_922_IP_unique	24.4129	6.63584
2	160661458	160661895	160661677	1.66939	3.20893	0.00485158	H3K27cr_922_IP_unique	16.4912	5.18459
2	161367406	161369376	161368391	0.89029	4.19562	0.00984974	H3K27cr_922_IP_unique	24.9466	13.4588
2	161517922	161519893	161518908	1.28698	3.81468	0.00469388	H3K27cr_922_IP_unique	21.9808	9.00788
2	161896623	161897257	161896940	1.58486	2.93826	0.00907898	H3K27cr_922_IP_unique	13.2754	4.42547
2	162135574	162136089	162135832	1.66486	3.57487	0.00220545	H3K27cr_922_IP_unique	21.2193	6.69202
2	162479375	162479683	162479529	1.02781	3.29248	0.0277233	H3K27cr_922_IP_unique	13.9906	6.86175
2	162861622	162862060	162861841	0.83348	3.82732	0.0254378	H3K27cr_922_IP_unique	18.9491	10.6337
2	163847626	163848804	163848215	1.09424	3.32193	0.0203304	H3K27cr_922_IP_unique	14.6117	6.84385
2	164898998	164900341	164899670	1.93243	3.32553	0.000791699	H3K27cr_922_IP_unique	19.5859	5.13125
2	165126085	165126521	165126303	2.15676	2.53841	0.00694275	H3K27cr_922_IP_unique	12.2677	2.75114
2	165203010	165203284	165203147	1.41783	3.46537	0.00716299	H3K27cr_922_IP_unique	18.0545	6.75733
2	165766812	165767605	165767209	1.35548	3.06978	0.0163422	H3K27cr_922_IP_unique	13.4312	5.24897
2	166011263	166012339	166011801	0.66785	3.7539	0.0399988	H3K27cr_922_IP_unique	17.0042	10.7032
2	166434856	166436156	166435506	0.83348	3.82732	0.0254378	H3K27cr_922_IP_unique	18.9491	10.6337
2	168104465	168105045	168104755	0.66785	3.7539	0.0399988	H3K27cr_922_IP_unique	17.0042	10.7032
2	168249726	168250168	168249947	1.35548	3.06978	0.0163422	H3K27cr_922_IP_unique	13.4312	5.24897
2	168374924	168376078	168375501	1.03592	3.81468	0.0139908	H3K27cr_922_IP_unique	20.149	9.82678
2	168488297	168488978	168488638	1.15928	3.50141	0.0161167	H3K27cr_922_IP_unique	16.9246	7.57774
2	168654599	168655148	168654874	0.99793	3.56464	0.0161167	H3K27cr_922_IP_unique	16.7212	8.37262
2	168917255	168917826	168917541	0.6936	3.55164	0.0389667	H3K27cr_922_IP_unique	14.9124	9.2205
2	169007558	169007987	169007773	1.47033	3.48864	0.00490099	H3K27cr_922_IP_unique	18.6849	6.7434
2	169215167	169215623	169215395	0.73923	3.68316	0.0314276	H3K27cr_922_IP_unique	16.5961	9.94208
2	169700553	169701133	169700843	1.41733	3.29436	0.00889456	H3K27cr_922_IP_unique	16.0336	6.00303
2	171375601	171377752	171376677	2.08726	3.16096	0.000872016	H3K27cr_922_IP_unique	18.4378	4.33891
2	171453412	171453931	171453672	1.64059	3.19616	0.00485158	H3K27cr_922_IP_unique	16.1835	5.19046
2	172118909	172119337	172119123	1.0168	3.11681	0.035408	H3K27cr_922_IP_unique	12.3395	6.09831
2	172573037	172574001	172573519	1.14539	3.75191	0.0093272	H3K27cr_922_IP_unique	20.0372	9.05817
2	172576500	172577183	172576842	0.87733	3.51118	0.029225	H3K27cr_922_IP_unique	15.4534	8.41241
2	173285768	173286410	173286089	0.61635	3.62869	0.0487083	H3K27cr_922_IP_unique	15.315	9.99022
2	174196484	174197118	174196801	1.98224	3.11441	0.00142694	H3K27cr_922_IP_unique	17.2142	4.35686
2	174209946	174210704	174210325	1.77976	3.25785	0.00200564	H3K27cr_922_IP_unique	17.7252	5.16214
2	174592920	174593582	174593251	1.09424	3.32193	0.0203304	H3K27cr_922_IP_unique	14.6117	6.84385
2	175831261	175831715	175831488	0.63853	3.7409	0.0399988	H3K27cr_922_IP_unique	16.6813	10.7156
2	175972978	175973621	175973300	1.64059	3.19616	0.00485158	H3K27cr_922_IP_unique	16.1835	5.19046
2	176095806	176096181	176095994	1.65267	2.96832	0.00583649	H3K27cr_922_IP_unique	13.8773	4.41368
2	176311674	176315165	176313420	1.13048	3.48864	0.0161167	H3K27cr_922_IP_unique	16.6088	7.58632
2	176318034	176319133	176318584	1.06968	3.71836	0.0128651	H3K27cr_922_IP_unique	19.0695	9.08517
2	176378363	176379361	176378862	1.55893	3.35712	0.00401127	H3K27cr_922_IP_unique	17.5888	5.9697
2	177112000	177113550	177112775	0.72257	4.04373	0.0270079	H3K27cr_922_IP_unique	21.1856	12.8389
2	177113987	177114488	177114238	1.33157	3.83444	0.00326531	H3K27cr_922_IP_unique	22.631	8.99211
2	177504848	177506040	177505444	1.05001	4.01809	0.00832654	H3K27cr_922_IP_unique	23.3134	11.2596
2	178170075	178171264	178170670	1.77976	3.25785	0.00200564	H3K27cr_922_IP_unique	17.7252	5.16214
2	178436722	178437620	178437171	0.67948	3.94209	0.0328572	H3K27cr_922_IP_unique	19.4517	12.1455
2	179534189	179535280	179534735	1.17751	3.87744	0.00751021	H3K27cr_922_IP_unique	22.1034	9.77223
2	179680146	179681202	179680674	1.36105	3.72561	0.00399737	H3K27cr_922_IP_unique	21.202	8.25394
2	179916924	179917484	179917204	0.40771	4.12396	0.0472638	H3K27cr_922_IP_unique	20.0818	15.1381
2	180803741	180804367	180804054	0.57662	4.19884	0.0340668	H3K27cr_922_IP_unique	22.4267	15.0379
2	180949744	180950205	180949975	0.89678	4.03841	0.0159592	H3K27cr_922_IP_unique	22.4213	12.0421
2	180997220	180997817	180997519	2.00371	3.35712	0.000490099	H3K27cr_922_IP_unique	20.5203	5.11689
2	181060028	181060846	181060437	1.47546	3.32012	0.00601691	H3K27cr_922_IP_unique	16.6546	5.98933
2	181248456	181248951	181248704	1.50376	3.33267	0.00601691	H3K27cr_922_IP_unique	16.9657	5.98267
2	181739997	181740810	181740404	0.97067	4.23125	0.0073873	H3K27cr_922_IP_unique	26.2926	13.4163
2	181840642	181841330	181840986	1.7708	3.77248	0.000391837	H3K27cr_922_IP_unique	25.2443	7.39772
2	181919666	181920432	181920049	0.60661	4.39964	0.0239408	H3K27cr_922_IP_unique	26.0452	17.1049
2	182397201	182398900	182398051	1.36105	3.72561	0.00399737	H3K27cr_922_IP_unique	21.202	8.25394
2	182482645	182484111	182483378	0.64464	4.15984	0.0276217	H3K27cr_922_IP_unique	22.3493	14.2958
2	182530689	182531687	182531188	1.80622	3.26958	0.00200564	H3K27cr_922_IP_unique	18.0345	5.15677
2	182775911	182776972	182776442	0.99793	3.56464	0.0161167	H3K27cr_922_IP_unique	16.7212	8.37262
2	183025077	183025979	183025528	1.60587	3.69937	0.000947993	H3K27cr_922_IP_unique	22.6636	7.44585
2	183335742	183336856	183336299	0.86017	4.10473	0.0168132	H3K27cr_922_IP_unique	23.18	12.7696
2	183413860	183415035	183414448	1.26965	3.55033	0.0116399	H3K27cr_922_IP_unique	18.191	7.54493
2	183799312	183801432	183800372	1.41723	3.87242	0.0022449	H3K27cr_922_IP_unique	23.9347	8.96187
2	183859148	183859725	183859437	0.6463	4.08746	0.0337599	H3K27cr_922_IP_unique	21.268	13.5885
2	183925023	183926322	183925673	1.9803	3.34674	0.000791699	H3K27cr_922_IP_unique	20.2085	5.1216
2	184078942	184080697	184079820	1.42232	3.61801	0.00330817	H3K27cr_922_IP_unique	20.1006	7.49977
2	184180630	184181369	184181000	2.32352	3.26569	0.000111386	H3K27cr_922_IP_unique	21.5177	4.29879
2	184247515	184248250	184247883	1.86559	2.77729	0.00907898	H3K27cr_922_IP_unique	13.0873	3.59128
2	184437427	184438092	184437760	1.09531	3.72972	0.0128651	H3K27cr_922_IP_unique	19.3918	9.07602
2	184499033	184499982	184499508	1.0713	3.46241	0.0219187	H3K27cr_922_IP_unique	15.9784	7.60399
2	184688883	184690255	184689569	1.63832	3.39232	0.002639	H3K27cr_922_IP_unique	18.526	5.9511
2	184690879	184691812	184691346	1.78636	3.45794	0.00171535	H3K27cr_922_IP_unique	20.4088	5.91656
2	184758430	184759615	184759023	1.34777	3.58496	0.00827042	H3K27cr_922_IP_unique	19.1444	7.52179
2	184828771	184829521	184829146	1.71007	3.59491	0.00145359	H3K27cr_922_IP_unique	21.8559	6.68014
2	184870946	184871758	184871352	0.73923	3.68316	0.0314276	H3K27cr_922_IP_unique	16.5961	9.94208
2	185053849	185055555	185054702	1.45148	3.76569	0.00272548	H3K27cr_922_IP_unique	22.4934	8.22464
2	185063274	185064228	185063751	0.78063	3.46832	0.029225	H3K27cr_922_IP_unique	14.5066	8.44445
2	185199621	185200319	185199970	1.5705	3.53304	0.00330817	H3K27cr_922_IP_unique	19.9497	6.71689
2	185216001	185216610	185216306	2.26178	2.58496	0.00427246	H3K27cr_922_IP_unique	13.1396	2.7398
2	185452627	185453230	185452929	1.19581	3.19616	0.0184822	H3K27cr_922_IP_unique	13.8716	6.05554
2	185476454	185477493	185476974	1.35706	3.26764	0.0129375	H3K27cr_922_IP_unique	15.414	6.01727
2	185527106	185527581	185527344	1.06136	3.30735	0.0277233	H3K27cr_922_IP_unique	14.3009	6.8527
2	185719282	185720404	185719843	0.93874	3.53841	0.0219187	H3K27cr_922_IP_unique	16.0865	8.39212
2	185778399	185779042	185778721	0.93773	3.96832	0.0112653	H3K27cr_922_IP_unique	21.6634	11.3094
2	185870982	185872312	185871647	0.93512	3.65871	0.0232797	H3K27cr_922_IP_unique	17.4635	9.13336
2	185939054	185939778	185939416	0.87733	3.51118	0.029225	H3K27cr_922_IP_unique	15.4534	8.41241
2	186019032	186020152	186019592	0.75277	3.79154	0.0322212	H3K27cr_922_IP_unique	17.9751	10.6676
2	186659183	186659901	186659542	1.28977	3.69401	0.0057893	H3K27cr_922_IP_unique	20.2366	8.2771
2	186677520	186677928	186677724	0.98358	3.98864	0.0112653	H3K27cr_922_IP_unique	22.3225	11.289
2	186843921	186846706	186845314	0.62391	4	0.0333627	H3K27cr_922_IP_unique	19.8622	12.8888
2	187093278	187095307	187094293	1.36468	4.15757	0.00105129	H3K27cr_922_IP_unique	28.6391	11.1212
2	187248517	187249325	187248921	1.87929	3.66993	0.000612246	H3K27cr_922_IP_unique	24.4129	6.63584
2	187339842	187342513	187341178	1.55787	3.81285	0.00122449	H3K27cr_922_IP_unique	24.1139	8.19031
2	187488285	187488733	187488509	1.80622	3.26958	0.00200564	H3K27cr_922_IP_unique	18.0345	5.15677
2	187496384	187499210	187497797	2.32352	3.26569	0.000111386	H3K27cr_922_IP_unique	21.5177	4.29879
2	187503052	187503734	187503393	0.82565	3.72147	0.0244437	H3K27cr_922_IP_unique	17.5609	9.90835
2	187578048	187578821	187578435	1.93243	3.32553	0.000791699	H3K27cr_922_IP_unique	19.5859	5.13125
2	187579297	187582134	187580716	1.55709	3.93441	0.00102747	H3K27cr_922_IP_unique	26.2265	8.91273
2	187620838	187622832	187621835	2.46665	3.04373	0.000527799	H3K27cr_922_IP_unique	19.3875	3.50741
2	187642629	187643660	187643145	1.15475	3.86735	0.00751021	H3K27cr_922_IP_unique	21.777	9.78098
2	187644379	187644905	187644642	1.16356	3.63806	0.00827042	H3K27cr_922_IP_unique	18.6337	8.31827
2	187693706	187694212	187693959	0.94136	4.05817	0.0121429	H3K27cr_922_IP_unique	23.0845	12.021
2	187742281	187744302	187743292	1.40689	3.74593	0.00272548	H3K27cr_922_IP_unique	21.8471	8.23907
2	187767459	187768272	187767866	1.87806	3.49859	0.000701733	H3K27cr_922_IP_unique	21.6699	5.89527
2	187893185	187893602	187893394	0.77461	3.33089	0.0485158	H3K27cr_922_IP_unique	13.1609	7.69321
2	188146974	188147875	188147425	0.54529	3.79436	0.0399988	H3K27cr_922_IP_unique	16.7606	11.4853
2	188244521	188245014	188244768	0.78012	3.80367	0.0322212	H3K27cr_922_IP_unique	18.2994	10.6561
2	188431635	188432420	188432028	1.13048	3.48864	0.0161167	H3K27cr_922_IP_unique	16.6088	7.58632
2	188438035	188439029	188438532	1.08285	3.60229	0.0116399	H3K27cr_922_IP_unique	17.6759	8.34471
2	188525831	188526366	188526099	0.90833	3.52492	0.0219187	H3K27cr_922_IP_unique	15.7698	8.40216
2	188648077	188648346	188648212	1.13323	2.97126	0.0236053	H3K27cr_922_IP_unique	11.6146	5.29504
2	188789025	188789697	188789361	1.36595	4.06335	0.00126722	H3K27cr_922_IP_unique	26.8403	10.4134
2	188814551	188814863	188814707	1.24934	3.39068	0.0146125	H3K27cr_922_IP_unique	16.1711	6.80224
2	189108683	189109649	189109166	2.15881	3.42587	0.000183061	H3K27cr_922_IP_unique	22.7104	5.08578
2	189200812	189203728	189202270	1.73111	3.75489	0.000391837	H3K27cr_922_IP_unique	24.5975	7.40927
2	189249055	189249553	189249304	1.50376	3.33267	0.00601691	H3K27cr_922_IP_unique	16.9657	5.98267
2	189363208	189363887	189363548	0.72495	3.77921	0.0322212	H3K27cr_922_IP_unique	17.6511	10.6792
2	189917792	189918243	189918018	1.13048	3.48864	0.0161167	H3K27cr_922_IP_unique	16.6088	7.58632
2	189947147	189947856	189947502	1.61127	3.18316	0.00485158	H3K27cr_922_IP_unique	15.8762	5.19645
2	190340894	190341961	190341428	1.15806	3.35022	0.0203304	H3K27cr_922_IP_unique	15.2343	6.8267
2	190424919	190425489	190425204	1.12655	3.16546	0.0258751	H3K27cr_922_IP_unique	13.2575	6.07205
2	190579044	190579534	190579289	0.67399	4.0222	0.0270079	H3K27cr_922_IP_unique	20.5233	12.8634
2	190664088	190664580	190664334	0.8487	3.6204	0.0232797	H3K27cr_922_IP_unique	16.504	9.16445
2	190669731	190670218	190669975	2.20781	2.92899	0.00231028	H3K27cr_922_IP_unique	16.369	3.54328
2	190682865	190683892	190683379	3.07985	2.42899	0.000291824	H3K27cr_922_IP_unique	15.6589	1.85198
2	190876747	190877139	190876943	1.21074	3.00561	0.0236053	H3K27cr_922_IP_unique	12.2184	5.27893
2	192233642	192235437	192234540	1.75405	3.61441	0.00145359	H3K27cr_922_IP_unique	22.4935	6.66859
2	192261698	192262173	192261936	1.85789	3.29248	0.00126672	H3K27cr_922_IP_unique	18.6541	5.14631
2	192309188	192310975	192310082	2.67826	2.76958	0.000543594	H3K27cr_922_IP_unique	17.2522	2.6953
2	192322095	192322590	192322343	1.36261	2.83974	0.0208282	H3K27cr_922_IP_unique	11.48	4.46431
2	192456762	192458436	192457599	2.06725	3.58245	0.000171429	H3K27cr_922_IP_unique	24.5233	5.85158
2	192609472	192610375	192609924	1.69603	3.8741	0.000528415	H3K27cr_922_IP_unique	26.3935	8.14594
2	192617412	192619275	192618344	2.072	3.38739	0.000490099	H3K27cr_922_IP_unique	21.4573	5.10317
2	192619643	192621182	192620413	1.47332	3.77537	0.00183674	H3K27cr_922_IP_unique	22.8169	8.21758
2	192741108	192741773	192741441	0.81351	3.48289	0.029225	H3K27cr_922_IP_unique	14.8218	8.43355
2	192780811	192781282	192781047	1.88312	3.30367	0.00126672	H3K27cr_922_IP_unique	18.9644	5.14121
2	192796199	192798299	192797249	1.55709	3.93441	0.00102747	H3K27cr_922_IP_unique	26.2265	8.91273
2	192932612	192933368	192932990	1.26422	3.80459	0.00469388	H3K27cr_922_IP_unique	21.6561	9.01595
2	192956790	192957219	192957005	1.44011	2.8741	0.0138855	H3K27cr_922_IP_unique	12.0767	4.45072
2	192968857	192971774	192970316	1.6697	3.72766	0.000612246	H3K27cr_922_IP_unique	23.6294	7.42719
2	193059212	193059825	193059519	0.90682	3.64616	0.0232797	H3K27cr_922_IP_unique	17.1433	9.14353
2	193086484	193087340	193086912	1.63832	3.39232	0.002639	H3K27cr_922_IP_unique	18.526	5.9511
2	193127698	193129542	193128620	2.39449	3.53035	3.95605e-05	H3K27cr_922_IP_unique	26.494	5.03887
2	193172755	193173370	193173063	1.09424	3.32193	0.0203304	H3K27cr_922_IP_unique	14.6117	6.84385
2	193196984	193197395	193197190	1.2154	3.52628	0.0116399	H3K27cr_922_IP_unique	17.5571	7.56104
2	193219043	193219806	193219425	0.87402	4.02832	0.0159592	H3K27cr_922_IP_unique	22.0901	12.0529
2	193292552	193293138	193292845	0.81351	3.48289	0.029225	H3K27cr_922_IP_unique	14.8218	8.43355
2	193378869	193379478	193379174	1.58583	3.36905	0.00401127	H3K27cr_922_IP_unique	17.9009	5.96339
2	193535375	193536364	193535870	1.47033	3.48864	0.00490099	H3K27cr_922_IP_unique	18.6849	6.7434
2	193595822	193596884	193596353	1.2154	3.52628	0.0116399	H3K27cr_922_IP_unique	17.5571	7.56104
2	193670887	193672591	193671739	2.56807	3.3741	2.21198e-05	H3K27cr_922_IP_unique	25.2486	4.25766
2	193954792	193956282	193955537	1.35706	3.26764	0.0129375	H3K27cr_922_IP_unique	15.414	6.01727
2	193979260	193980672	193979966	1.69769	3.22147	0.00313926	H3K27cr_922_IP_unique	16.7992	5.17882
2	194166113	194167215	194166664	1.73111	3.75489	0.000391837	H3K27cr_922_IP_unique	24.5975	7.40927
2	194189785	194190997	194190391	1.08285	3.60229	0.0116399	H3K27cr_922_IP_unique	17.6759	8.34471
2	194244570	194245715	194245143	1.15928	3.50141	0.0161167	H3K27cr_922_IP_unique	16.9246	7.57774
2	194266265	194266794	194266530	0.71655	4.1186	0.0276217	H3K27cr_922_IP_unique	22.2677	13.551
2	194308613	194309625	194309119	2.53691	3.07487	0.00010556	H3K27cr_922_IP_unique	20.2989	3.49773
2	194343420	194344432	194343926	1.13456	4.05557	0.00437143	H3K27cr_922_IP_unique	24.6386	11.2222
2	194422048	194423275	194422662	0.76628	3.89232	0.0254378	H3K27cr_922_IP_unique	19.3661	11.3859
2	194591560	194593795	194592678	2.30138	3.25588	0.0001885	H3K27cr_922_IP_unique	21.2084	4.30254
2	194624823	194625217	194625020	1.32215	3.5736	0.00827042	H3K27cr_922_IP_unique	18.8263	7.52937
2	194630808	194632673	194631741	1.58403	3.68969	0.00145359	H3K27cr_922_IP_unique	22.3423	7.45224
2	194936950	194937920	194937435	1.06039	3.82553	0.0139908	H3K27cr_922_IP_unique	20.474	9.81733
2	195057365	195057706	195057536	1.47033	3.48864	0.00490099	H3K27cr_922_IP_unique	18.6849	6.7434
2	195065907	195066875	195066391	1.53944	3.66993	0.00145359	H3K27cr_922_IP_unique	21.7004	7.46532
2	195394313	195395059	195394686	0.76855	3.69616	0.0314276	H3K27cr_922_IP_unique	16.9174	9.93062
2	195684105	195685022	195684564	1.7626	3.44741	0.00171535	H3K27cr_922_IP_unique	20.0943	5.92209
2	195900576	195901453	195901015	1.12054	3.7409	0.0093272	H3K27cr_922_IP_unique	19.7143	9.06702
2	195936868	195938827	195937848	1.96487	3.53707	0.000442397	H3K27cr_922_IP_unique	22.9355	5.87518
2	197071040	197071894	197071467	1.45617	3.11441	0.0110893	H3K27cr_922_IP_unique	14.3452	5.22823
2	197665500	197666044	197665772	1.35548	3.06978	0.0163422	H3K27cr_922_IP_unique	13.4312	5.24897
2	198510440	198511723	198511082	2.1507	2.90368	0.00231028	H3K27cr_922_IP_unique	15.7691	3.55125
2	198693586	198695329	198694458	1.24934	3.39068	0.0146125	H3K27cr_922_IP_unique	16.1711	6.80224
2	198971580	198972173	198971877	0.99029	3.68316	0.0174598	H3K27cr_922_IP_unique	18.1049	9.11357
2	199427424	199428604	199428014	2.32352	3.26569	0.000111386	H3K27cr_922_IP_unique	21.5177	4.29879
2	199914756	199915160	199914958	1.28472	3.03841	0.0163422	H3K27cr_922_IP_unique	12.8239	5.2636
2	200410632	200411712	200411172	1.20473	4.17492	0.00355685	H3K27cr_922_IP_unique	27.4224	11.8972
2	200572716	200573427	200573072	2.18592	3.2047	0.000316679	H3K27cr_922_IP_unique	19.6663	4.32211
[truncated: 19,255 more rows]
