# Supplementary material for: LINC00922 decoys SIRT3 to facilitate the metastasis of colorectal cancer through up-regulation the H3K27 crotonylation of ETS1 promoter
Source: Mol Cancer. 2023 Oct 4;22:163. doi: 10.1186/s12943-023-01859-y (PMC10548613; doi:10.1186/s12943-023-01859-y)
Supplement: Supplementary file 4 — Additional file 4: Table S5 [file 12943_2023_1859_MOESM4_ESM.xlsx]

## Sheet: Table S4. 653 genes with two pe
Table S5. 653 genes with two peaks within promoter region
gene	geneId	seqnames	start	end	width	strand	annotation	geneStart	geneEnd	geneLength	geneStrand	transcriptId	distanceToTSS	gene_biotype	description	GO_id	GO_term	pathway	pathway_description
ABALON	ENSG00000281376	20	31721100	31721878	779	*	Promoter (<=1kb)	31721507	31723409	1903	1	ENST00000629058	0	lncRNA	apoptotic BCL2L1-antisense long non-coding RNA	-	-	-	-
ABALON	ENSG00000281376	20	31719887	31720797	911	*	Promoter (<=1kb)	31721507	31723409	1903	1	ENST00000629058	-710	lncRNA	apoptotic BCL2L1-antisense long non-coding RNA	-	-	-	-
ABCA5	ENSG00000154265	17	69249899	69250428	530	*	Promoter (<=1kb)	69247376	69249141	1766	2	ENST00000586601	-758	protein_coding	ATP binding cassette subfamily A member 5	GO:0000139,GO:0005319,GO:0005524,GO:0005764,GO:0005765,GO:0005770,GO:0005794,GO:0006869,GO:0010745,GO:0016021,GO:0016887,GO:0031902,GO:0033344,GO:0034375,GO:0042626,GO:0043231,GO:0043691,GO:0055085	Golgi membrane|lipid transporter activity|ATP binding|lysosome|lysosomal membrane|late endosome|Golgi apparatus|lipid transport|negative regulation of macrophage derived foam cell differentiation|integral component of membrane|ATPase activity|late endosome membrane|cholesterol efflux|high-density lipoprotein particle remodeling|ATPase-coupled transmembrane transporter activity|intracellular membr…	path:hsa02010	ABC transporters
ABCA5	ENSG00000154265	17	69245973	69248189	2217	*	Promoter (<=1kb)	69247376	69249141	1766	2	ENST00000586601	952	protein_coding	ATP binding cassette subfamily A member 5	GO:0000139,GO:0005319,GO:0005524,GO:0005764,GO:0005765,GO:0005770,GO:0005794,GO:0006869,GO:0010745,GO:0016021,GO:0016887,GO:0031902,GO:0033344,GO:0034375,GO:0042626,GO:0043231,GO:0043691,GO:0055085	Golgi membrane|lipid transporter activity|ATP binding|lysosome|lysosomal membrane|late endosome|Golgi apparatus|lipid transport|negative regulation of macrophage derived foam cell differentiation|integral component of membrane|ATPase activity|late endosome membrane|cholesterol efflux|high-density lipoprotein particle remodeling|ATPase-coupled transmembrane transporter activity|intracellular membr…	path:hsa02010	ABC transporters
ABCA7	ENSG00000064687	19	1057571	1057980	410	*	Promoter (<=1kb)	1058000	1059263	1264	1	ENST00000532194	-20	protein_coding	ATP binding cassette subfamily A member 7	GO:0000139,GO:0001891,GO:0005319,GO:0005524,GO:0005548,GO:0005783,GO:0005794,GO:0005886,GO:0006869,GO:0006909,GO:0007613,GO:0008542,GO:0009986,GO:0010875,GO:0016021,GO:0016887,GO:0018149,GO:0019216,GO:0030054,GO:0031901,GO:0032587,GO:0033344,GO:0033700,GO:0034188,GO:0034205,GO:0034380,GO:0034504,GO:0038027,GO:0042626,GO:0042985,GO:0043231,GO:0043409,GO:0044857,GO:0045332,GO:0045806,GO:0050766,GO:…	Golgi membrane|phagocytic cup|lipid transporter activity|ATP binding|phospholipid transporter activity|endoplasmic reticulum|Golgi apparatus|plasma membrane|lipid transport|phagocytosis|memory|visual learning|cell surface|positive regulation of cholesterol efflux|integral component of membrane|ATPase activity|peptide cross-linking|regulation of lipid metabolic process|cell junction|early endosome…	path:hsa02010	ABC transporters
ABCA7	ENSG00000064687	19	1059863	1060322	460	*	Promoter (1-2kb)	1062179	1065458	3280	1	ENST00000612569	-1857	protein_coding	ATP binding cassette subfamily A member 7	GO:0000139,GO:0001891,GO:0005319,GO:0005524,GO:0005548,GO:0005783,GO:0005794,GO:0005886,GO:0006869,GO:0006909,GO:0007613,GO:0008542,GO:0009986,GO:0010875,GO:0016021,GO:0016887,GO:0018149,GO:0019216,GO:0030054,GO:0031901,GO:0032587,GO:0033344,GO:0033700,GO:0034188,GO:0034205,GO:0034380,GO:0034504,GO:0038027,GO:0042626,GO:0042985,GO:0043231,GO:0043409,GO:0044857,GO:0045332,GO:0045806,GO:0050766,GO:…	Golgi membrane|phagocytic cup|lipid transporter activity|ATP binding|phospholipid transporter activity|endoplasmic reticulum|Golgi apparatus|plasma membrane|lipid transport|phagocytosis|memory|visual learning|cell surface|positive regulation of cholesterol efflux|integral component of membrane|ATPase activity|peptide cross-linking|regulation of lipid metabolic process|cell junction|early endosome…	path:hsa02010	ABC transporters
ABCB9	ENSG00000150967	12	122972646	122973185	540	*	Promoter (<=1kb)	122972866	122973233	368	2	ENST00000622723	48	protein_coding	ATP binding cassette subfamily B member 9	GO:0002474,GO:0005515,GO:0005524,GO:0005764,GO:0005765,GO:0005769,GO:0005783,GO:0015031,GO:0015433,GO:0015440,GO:0015833,GO:0016021,GO:0016887,GO:0019885,GO:0022857,GO:0030176,GO:0042288,GO:0042626,GO:0042803,GO:0042824,GO:0043231,GO:0046978,GO:0055085	antigen processing and presentation of peptide antigen via MHC class I|protein binding|ATP binding|lysosome|lysosomal membrane|early endosome|endoplasmic reticulum|protein transport|ATPase-coupled peptide antigen transmembrane transporter activity|ATPase-coupled peptide transmembrane transporter activity|peptide transport|integral component of membrane|ATPase activity|antigen processing and prese…	path:hsa02010,path:hsa04142	ABC transporters|Lysosome
ABCB9	ENSG00000150967	12	122947918	122948630	713	*	Promoter (<=1kb)	122944395	122948571	4177	2	ENST00000546077	0	protein_coding	ATP binding cassette subfamily B member 9	GO:0002474,GO:0005515,GO:0005524,GO:0005764,GO:0005765,GO:0005769,GO:0005783,GO:0015031,GO:0015433,GO:0015440,GO:0015833,GO:0016021,GO:0016887,GO:0019885,GO:0022857,GO:0030176,GO:0042288,GO:0042626,GO:0042803,GO:0042824,GO:0043231,GO:0046978,GO:0055085	antigen processing and presentation of peptide antigen via MHC class I|protein binding|ATP binding|lysosome|lysosomal membrane|early endosome|endoplasmic reticulum|protein transport|ATPase-coupled peptide antigen transmembrane transporter activity|ATPase-coupled peptide transmembrane transporter activity|peptide transport|integral component of membrane|ATPase activity|antigen processing and prese…	path:hsa02010,path:hsa04142	ABC transporters|Lysosome
ABCC2	ENSG00000023839	10	99780658	99785434	4777	*	Promoter (<=1kb)	99782640	99794348	11709	1	ENST00000648689	0	protein_coding	ATP binding cassette subfamily C member 2	GO:0005515,GO:0005524,GO:0005886,GO:0005887,GO:0006855,GO:0006954,GO:0006979,GO:0007565,GO:0008514,GO:0008559,GO:0009408,GO:0009986,GO:0010629,GO:0015127,GO:0015694,GO:0015721,GO:0015722,GO:0015723,GO:0015732,GO:0016020,GO:0016324,GO:0016887,GO:0019904,GO:0030644,GO:0031427,GO:0031526,GO:0032355,GO:0033762,GO:0035690,GO:0038183,GO:0042178,GO:0042626,GO:0042910,GO:0043627,GO:0046581,GO:0046618,GO:…	protein binding|ATP binding|plasma membrane|integral component of plasma membrane|drug transmembrane transport|inflammatory response|response to oxidative stress|female pregnancy|organic anion transmembrane transporter activity|ATPase-coupled xenobiotic transmembrane transporter activity|response to heat|cell surface|negative regulation of gene expression|bilirubin transmembrane transporter activ…	path:hsa01523,path:hsa01524,path:hsa02010,path:hsa04976	Antifolate resistance|Platinum drug resistance|ABC transporters|Bile secretion
ABCC2	ENSG00000023839	10	99775607	99780021	4415	*	Promoter (2-3kb)	99782640	99794348	11709	1	ENST00000648689	-2619	protein_coding	ATP binding cassette subfamily C member 2	GO:0005515,GO:0005524,GO:0005886,GO:0005887,GO:0006855,GO:0006954,GO:0006979,GO:0007565,GO:0008514,GO:0008559,GO:0009408,GO:0009986,GO:0010629,GO:0015127,GO:0015694,GO:0015721,GO:0015722,GO:0015723,GO:0015732,GO:0016020,GO:0016324,GO:0016887,GO:0019904,GO:0030644,GO:0031427,GO:0031526,GO:0032355,GO:0033762,GO:0035690,GO:0038183,GO:0042178,GO:0042626,GO:0042910,GO:0043627,GO:0046581,GO:0046618,GO:…	protein binding|ATP binding|plasma membrane|integral component of plasma membrane|drug transmembrane transport|inflammatory response|response to oxidative stress|female pregnancy|organic anion transmembrane transporter activity|ATPase-coupled xenobiotic transmembrane transporter activity|response to heat|cell surface|negative regulation of gene expression|bilirubin transmembrane transporter activ…	path:hsa01523,path:hsa01524,path:hsa02010,path:hsa04976	Antifolate resistance|Platinum drug resistance|ABC transporters|Bile secretion
ABCC3	ENSG00000108846	17	50635516	50640794	5279	*	Promoter (<=1kb)	50634901	50691702	56802	1	ENST00000505699	615	protein_coding	ATP binding cassette subfamily C member 3	GO:0005524,GO:0005886,GO:0006855,GO:0008559,GO:0015164,GO:0015431,GO:0015432,GO:0015721,GO:0015722,GO:0015779,GO:0016020,GO:0016021,GO:0016887,GO:0042626,GO:0042908,GO:0042910,GO:0055085,GO:0071714,GO:0071716,GO:0098656,GO:0150104	ATP binding|plasma membrane|drug transmembrane transport|ATPase-coupled xenobiotic transmembrane transporter activity|glucuronoside transmembrane transporter activity|ATPase-coupled glutathione S-conjugate transmembrane transporter activity|ATPase-coupled bile acid transmembrane transporter activity|bile acid and bile salt transport|canalicular bile acid transport|glucuronoside transport|membrane…	path:hsa01523,path:hsa02010,path:hsa04976	Antifolate resistance|ABC transporters|Bile secretion
ABCC3	ENSG00000108846	17	50685304	50685957	654	*	Promoter (1-2kb)	50687309	50691244	3936	1	ENST00000508929	-1352	protein_coding	ATP binding cassette subfamily C member 3	GO:0005524,GO:0005886,GO:0006855,GO:0008559,GO:0015164,GO:0015431,GO:0015432,GO:0015721,GO:0015722,GO:0015779,GO:0016020,GO:0016021,GO:0016887,GO:0042626,GO:0042908,GO:0042910,GO:0055085,GO:0071714,GO:0071716,GO:0098656,GO:0150104	ATP binding|plasma membrane|drug transmembrane transport|ATPase-coupled xenobiotic transmembrane transporter activity|glucuronoside transmembrane transporter activity|ATPase-coupled glutathione S-conjugate transmembrane transporter activity|ATPase-coupled bile acid transmembrane transporter activity|bile acid and bile salt transport|canalicular bile acid transport|glucuronoside transport|membrane…	path:hsa01523,path:hsa02010,path:hsa04976	Antifolate resistance|ABC transporters|Bile secretion
ABCC8	ENSG00000006071	11	17426293	17426978	686	*	Promoter (<=1kb)	17392935	17427919	34985	2	ENST00000643925	941	protein_coding	ATP binding cassette subfamily C member 8	GO:0005267,GO:0005524,GO:0005886,GO:0006813,GO:0008281,GO:0008282,GO:0015272,GO:0016020,GO:0016887,GO:0019829,GO:0031004,GO:0042626,GO:0044325,GO:0050796,GO:0055085,GO:0071805,GO:0098662	potassium channel activity|ATP binding|plasma membrane|potassium ion transport|sulfonylurea receptor activity|inward rectifying potassium channel|ATP-activated inward rectifier potassium channel activity|membrane|ATPase activity|ATPase-coupled cation transmembrane transporter activity|potassium ion-transporting ATPase complex|ATPase-coupled transmembrane transporter activity|ion channel binding|r…	path:hsa02010,path:hsa04911,path:hsa04930	ABC transporters|Insulin secretion|Type II diabetes mellitus
ABCC8	ENSG00000006071	11	17430412	17430751	340	*	Promoter (1-2kb)	17397155	17432227	35073	2	ENST00000644447	1476	protein_coding	ATP binding cassette subfamily C member 8	GO:0005267,GO:0005524,GO:0005886,GO:0006813,GO:0008281,GO:0008282,GO:0015272,GO:0016020,GO:0016887,GO:0019829,GO:0031004,GO:0042626,GO:0044325,GO:0050796,GO:0055085,GO:0071805,GO:0098662	potassium channel activity|ATP binding|plasma membrane|potassium ion transport|sulfonylurea receptor activity|inward rectifying potassium channel|ATP-activated inward rectifier potassium channel activity|membrane|ATPase activity|ATPase-coupled cation transmembrane transporter activity|potassium ion-transporting ATPase complex|ATPase-coupled transmembrane transporter activity|ion channel binding|r…	path:hsa02010,path:hsa04911,path:hsa04930	ABC transporters|Insulin secretion|Type II diabetes mellitus
ABHD16A	ENSG00000204427	6	31690942	31691422	481	*	Promoter (<=1kb)	31687773	31691646	3874	2	ENST00000477016	224	protein_coding	abhydrolase domain containing 16A, phospholipase	GO:0004620,GO:0004622,GO:0005515,GO:0006660,GO:0008474,GO:0016020,GO:0016021,GO:0018215,GO:0047372,GO:0052651,GO:0098734,GO:1905344	phospholipase activity|lysophospholipase activity|protein binding|phosphatidylserine catabolic process|palmitoyl-(protein) hydrolase activity|membrane|integral component of membrane|protein phosphopantetheinylation|acylglycerol lipase activity|monoacylglycerol catabolic process|macromolecule depalmitoylation|prostaglandin catabolic process	-	-
ABHD16A	ENSG00000204427	6	31692003	31692540	538	*	Promoter (<=1kb)	31691589	31692294	706	2	ENST00000492899	0	protein_coding	abhydrolase domain containing 16A, phospholipase	GO:0004620,GO:0004622,GO:0005515,GO:0006660,GO:0008474,GO:0016020,GO:0016021,GO:0018215,GO:0047372,GO:0052651,GO:0098734,GO:1905344	phospholipase activity|lysophospholipase activity|protein binding|phosphatidylserine catabolic process|palmitoyl-(protein) hydrolase activity|membrane|integral component of membrane|protein phosphopantetheinylation|acylglycerol lipase activity|monoacylglycerol catabolic process|macromolecule depalmitoylation|prostaglandin catabolic process	-	-
ABHD16A	ENSG00000204427	6	31702150	31702650	501	*	Promoter (<=1kb)	31692894	31702984	10091	2	ENST00000468037	334	protein_coding	abhydrolase domain containing 16A, phospholipase	GO:0004620,GO:0004622,GO:0005515,GO:0006660,GO:0008474,GO:0016020,GO:0016021,GO:0018215,GO:0047372,GO:0052651,GO:0098734,GO:1905344	phospholipase activity|lysophospholipase activity|protein binding|phosphatidylserine catabolic process|palmitoyl-(protein) hydrolase activity|membrane|integral component of membrane|protein phosphopantetheinylation|acylglycerol lipase activity|monoacylglycerol catabolic process|macromolecule depalmitoylation|prostaglandin catabolic process	-	-
AC005699.1	ENSG00000249631	4	11623180	11637579	14400	*	Promoter (<=1kb)	11625714	11813958	188245	1	ENST00000510095	0	lncRNA	novel transcript	-	-	-	-
AC005699.1	ENSG00000249631	4	11622111	11622858	748	*	Promoter (2-3kb)	11625714	11813958	188245	1	ENST00000510095	-2856	lncRNA	novel transcript	-	-	-	-
AC005699.1	ENSG00000249631	4	11718414	11719973	1560	*	Promoter (2-3kb)	11722398	11778685	56288	1	ENST00000658506	-2425	lncRNA	novel transcript	-	-	-	-
AC005740.4	ENSG00000271871	5	141951934	141952671	738	*	Promoter (<=1kb)	141952419	141953375	957	1	ENST00000607378	0	lncRNA	novel transcript, antisense to PCDH12	-	-	-	-
AC005740.4	ENSG00000271871	5	141954225	141954769	545	*	Promoter (1-2kb)	141952419	141953375	957	1	ENST00000607378	1806	lncRNA	novel transcript, antisense to PCDH12	-	-	-	-
AC006548.2	ENSG00000270226	22	17011900	17012533	634	*	Promoter (<=1kb)	17012404	17012932	529	1	ENST00000605217	0	processed_pseudogene	interleukin 9 receptor (IL9R) pseudogene	-	-	-	-
AC006548.2	ENSG00000270226	22	17013582	17014047	466	*	Promoter (1-2kb)	17012404	17012932	529	1	ENST00000605217	1178	processed_pseudogene	interleukin 9 receptor (IL9R) pseudogene	-	-	-	-
AC007880.1	ENSG00000287123	2	64838051	64838654	604	*	Promoter (1-2kb)	64836985	64848264	11280	1	ENST00000668450	1066	lncRNA	novel transcript	-	-	-	-
AC007880.1	ENSG00000287123	2	64839078	64839745	668	*	Promoter (2-3kb)	64836985	64848264	11280	1	ENST00000668450	2093	lncRNA	novel transcript	-	-	-	-
AC008013.1	ENSG00000226472	12	30978556	30979817	1262	*	Promoter (<=1kb)	30978308	30978936	629	2	ENST00000612219	0	transcribed_unprocessed_pseudogene	tetraspanin family pseudogene	-	-	-	-
AC008013.1	ENSG00000226472	12	31002279	31003292	1014	*	Promoter (2-3kb)	31005777	31005848	72	2	ENST00000637279	2556	transcribed_unprocessed_pseudogene	tetraspanin family pseudogene	-	-	-	-
AC008878.3	ENSG00000268861	19	7383056	7383955	900	*	Promoter (<=1kb)	7382834	7470241	87408	1	ENST00000668164	222	protein_coding	Rho/Rac guanine nucleotide exchange factor 18	-	-	-	-
AC008878.3	ENSG00000268861	19	7384879	7385240	362	*	Promoter (2-3kb)	7382834	7470241	87408	1	ENST00000668164	2045	protein_coding	Rho/Rac guanine nucleotide exchange factor 18	-	-	-	-
AC010485.1	ENSG00000266985	19	33554199	33554928	730	*	Promoter (<=1kb)	33555568	33557470	1903	1	ENST00000589967	-640	lncRNA	novel transcript	-	-	-	-
AC010485.1	ENSG00000266985	19	33553162	33553787	626	*	Promoter (1-2kb)	33555568	33557470	1903	1	ENST00000589967	-1781	lncRNA	novel transcript	-	-	-	-
AC010618.3	ENSG00000269439	19	17509951	17511093	1143	*	Promoter (<=1kb)	17510100	17510850	751	2	ENST00000615939	0	lncRNA	novel transcript	-	-	-	-
AC010618.3	ENSG00000269439	19	17507694	17508354	661	*	Promoter (2-3kb)	17510100	17510850	751	2	ENST00000615939	2496	lncRNA	novel transcript	-	-	-	-
AC011824.2	ENSG00000265125	17	33567999	33568868	870	*	Promoter (<=1kb)	33569157	33572345	3189	1	ENST00000578602	-289	lncRNA	novel transcript, antisense ASIC2	-	-	-	-
AC011824.2	ENSG00000265125	17	33578235	33578849	615	*	Promoter (1-2kb)	33580076	33624122	44047	1	ENST00000579975	-1227	lncRNA	novel transcript, antisense ASIC2	-	-	-	-
AC013489.2	ENSG00000259569	15	88569882	88570242	361	*	Promoter (1-2kb)	88568287	88568562	276	1	ENST00000558732	1595	processed_pseudogene	dolichyl-phosphate mannosyltransferase polypeptide 3 (DPM3) pseudogene	-	-	-	-
AC013489.2	ENSG00000259569	15	88570622	88571379	758	*	Promoter (2-3kb)	88568287	88568562	276	1	ENST00000558732	2335	processed_pseudogene	dolichyl-phosphate mannosyltransferase polypeptide 3 (DPM3) pseudogene	-	-	-	-
AC013701.1	ENSG00000233109	8	48911043	48911993	951	*	Promoter (1-2kb)	48913916	48914380	465	1	ENST00000522657	-1923	processed_pseudogene	erythrocyte membrane protein band 4.1 like 5 (EPB41L5) pseudogene	-	-	-	-
AC013701.1	ENSG00000233109	8	48916809	48917577	769	*	Promoter (2-3kb)	48913916	48914380	465	1	ENST00000522657	2893	processed_pseudogene	erythrocyte membrane protein band 4.1 like 5 (EPB41L5) pseudogene	-	-	-	-
AC015813.8	ENSG00000285930	17	58061158	58062142	985	*	Promoter (<=1kb)	58050789	58060739	9951	2	ENST00000649559	-419	lncRNA	novel transcript	-	-	-	-
AC015813.8	ENSG00000285930	17	58059050	58059529	480	*	Promoter (1-2kb)	58050789	58060739	9951	2	ENST00000649559	1210	lncRNA	novel transcript	-	-	-	-
AC016074.2	ENSG00000286122	8	125647848	125652733	4886	*	Promoter (<=1kb)	125648327	125955592	307266	1	ENST00000651999	0	lncRNA	novel transcript	-	-	-	-
AC016074.2	ENSG00000286122	8	125644763	125647147	2385	*	Promoter (1-2kb)	125648327	125955592	307266	1	ENST00000651999	-1180	lncRNA	novel transcript	-	-	-	-
AC018521.4	ENSG00000264701	17	47994175	47995163	989	*	Promoter (1-2kb)	47980398	47996196	15799	2	ENST00000578239	1033	lncRNA	novel transcript, antisense to CDK5RAP3	-	-	-	-
AC018521.4	ENSG00000264701	17	47992470	47993203	734	*	Promoter (2-3kb)	47980398	47996196	15799	2	ENST00000578239	2993	lncRNA	novel transcript, antisense to CDK5RAP3	-	-	-	-
AC018521.6	ENSG00000266601	17	47934181	47934766	586	*	Promoter (1-2kb)	47929682	47933106	3425	2	ENST00000584276	-1075	lncRNA	novel transcript, antisense to SP2	-	-	-	-
AC018521.6	ENSG00000266601	17	47935475	47936860	1386	*	Promoter (2-3kb)	47929682	47933106	3425	2	ENST00000584276	-2369	lncRNA	novel transcript, antisense to SP2	-	-	-	-
AC020589.1	ENSG00000238694	4	34964738	34965970	1233	*	Promoter (<=1kb)	34966241	34966344	104	2	ENST00000458842	374	snoRNA		-	-	-	-
AC020589.1	ENSG00000238694	4	34963382	34964037	656	*	Promoter (2-3kb)	34966241	34966344	104	2	ENST00000458842	2307	snoRNA		-	-	-	-
AC021752.1	ENSG00000273674	15	50860392	50861362	971	*	Promoter (<=1kb)	50839879	50860931	21053	2	ENST00000619889	0	lncRNA	novel transcript	-	-	-	-
AC021752.1	ENSG00000273674	15	50906876	50907578	703	*	Promoter (<=1kb)	50881795	50908572	26778	2	ENST00000655436	994	lncRNA	novel transcript	-	-	-	-
AC022217.3	ENSG00000253736	5	172777810	172778684	875	*	Promoter (1-2kb)	172776709	172777898	1190	1	ENST00000652842	1101	lncRNA	novel transcript, antisense to DUSP1	-	-	-	-
AC022217.3	ENSG00000253736	5	172774699	172775351	653	*	Promoter (1-2kb)	172776465	172782334	5870	1	ENST00000650258	-1114	lncRNA	novel transcript, antisense to DUSP1	-	-	-	-
AC025419.1	ENSG00000250748	12	65639665	65643269	3605	*	Promoter (<=1kb)	65466820	65642198	175379	2	ENST00000537250	0	lncRNA	novel transcript	-	-	-	-
AC025419.1	ENSG00000250748	12	65531227	65538888	7662	*	Promoter (<=1kb)	65523263	65538699	15437	2	ENST00000538294	0	lncRNA	novel transcript	-	-	-	-
AC025839.1	ENSG00000287677	8	141580728	141581662	935	*	Promoter (<=1kb)	141581658	141662207	80550	1	ENST00000673717	0	lncRNA	novel transcript	-	-	-	-
AC025839.1	ENSG00000287677	8	141578669	141579664	996	*	Promoter (1-2kb)	141581658	141662207	80550	1	ENST00000673717	-1994	lncRNA	novel transcript	-	-	-	-
AC027601.5	ENSG00000287431	17	81346909	81347521	613	*	Promoter (<=1kb)	81339183	81345966	6784	2	ENST00000665286	-943	lncRNA	novel transcript	-	-	-	-
AC027601.5	ENSG00000287431	17	81344554	81345300	747	*	Promoter (<=1kb)	81339183	81345966	6784	2	ENST00000665286	666	lncRNA	novel transcript	-	-	-	-
AC040914.1	ENSG00000254372	8	135454984	135455410	427	*	Promoter (1-2kb)	135455865	135456952	1088	2	ENST00000518674	1542	lncRNA	novel transcript	-	-	-	-
AC040914.1	ENSG00000254372	8	135453364	135454019	656	*	Promoter (2-3kb)	135455865	135456952	1088	2	ENST00000518674	2933	lncRNA	novel transcript	-	-	-	-
AC055854.1	ENSG00000253125	8	22748414	22749136	723	*	Promoter (<=1kb)	22747503	22758192	10690	1	ENST00000521141	911	lncRNA	novel transcript	-	-	-	-
AC055854.1	ENSG00000253125	8	22688837	22689643	807	*	Promoter (<=1kb)	22690150	22798616	108467	1	ENST00000523627	-507	lncRNA	novel transcript	-	-	-	-
AC062015.1	ENSG00000235070	2	226184434	226189221	4788	*	Promoter (<=1kb)	226180044	226185371	5328	2	ENST00000423838	0	lncRNA	novel transcript	-	-	-	-
AC062015.1	ENSG00000235070	2	226182367	226183614	1248	*	Promoter (1-2kb)	226180044	226185371	5328	2	ENST00000423838	1757	lncRNA	novel transcript	-	-	-	-
AC064805.1	ENSG00000261222	17	74600001	74600634	634	*	Promoter (<=1kb)	74599840	74604269	4430	1	ENST00000581412	161	lncRNA	novel transcript	-	-	-	-
AC064805.1	ENSG00000261222	17	74603514	74603974	461	*	Promoter (<=1kb)	74603737	74607229	3493	1	ENST00000569279	0	lncRNA	novel transcript	-	-	-	-
AC074139.1	ENSG00000286041	19	32184954	32185392	439	*	Promoter (<=1kb)	32127334	32184504	57171	2	ENST00000651770	-450	lncRNA	novel transcript	-	-	-	-
AC074139.1	ENSG00000286041	19	32186031	32187452	1422	*	Promoter (1-2kb)	32127334	32184504	57171	2	ENST00000651770	-1527	lncRNA	novel transcript	-	-	-	-
AC078923.1	ENSG00000258077	12	75982130	75984115	1986	*	Promoter (<=1kb)	75563202	75984015	420814	2	ENST00000552856	0	lncRNA	novel transcript	-	-	-	-
AC078923.1	ENSG00000258077	12	75984777	75986639	1863	*	Promoter (<=1kb)	75563202	75984015	420814	2	ENST00000552856	-762	lncRNA	novel transcript	-	-	-	-
AC078923.1	ENSG00000258077	12	75975422	75981644	6223	*	Promoter (2-3kb)	75563202	75984015	420814	2	ENST00000552856	2371	lncRNA	novel transcript	-	-	-	-
AC079910.1	ENSG00000240792	3	163475070	163476264	1195	*	Promoter (<=1kb)	163475067	163479365	4299	1	ENST00000477099	3	lncRNA	novel transcript	-	-	-	-
AC079910.1	ENSG00000240792	3	163456104	163456960	857	*	Promoter (<=1kb)	163455568	163479500	23933	1	ENST00000658150	536	lncRNA	novel transcript	-	-	-	-
AC087190.2	ENSG00000261392	16	9066872	9069103	2232	*	Promoter (<=1kb)	9068554	9072412	3859	1	ENST00000562893	0	lncRNA	novel transcript	-	-	-	-
AC087190.2	ENSG00000261392	16	9069679	9070795	1117	*	Promoter (1-2kb)	9068554	9072412	3859	1	ENST00000562893	1125	lncRNA	novel transcript	-	-	-	-
AC089983.1	ENSG00000257732	12	104279952	104281279	1328	*	Promoter (<=1kb)	104262314	104280722	18409	2	ENST00000549807	0	lncRNA	novel transcript, antisense to TXNRD1	-	-	-	-
AC089983.1	ENSG00000257732	12	104278652	104279488	837	*	Promoter (1-2kb)	104262314	104280722	18409	2	ENST00000549807	1234	lncRNA	novel transcript, antisense to TXNRD1	-	-	-	-
AC090505.1	ENSG00000234805	3	194757521	194758817	1297	*	Promoter (1-2kb)	194755589	194757422	1834	1	ENST00000430515	1932	processed_pseudogene	family with sequence similarity 151, member A (FAM151A) pseudogene	-	-	-	-
AC090505.1	ENSG00000234805	3	194752254	194752907	654	*	Promoter (2-3kb)	194755589	194757422	1834	1	ENST00000430515	-2682	processed_pseudogene	family with sequence similarity 151, member A (FAM151A) pseudogene	-	-	-	-
AC091173.1	ENSG00000251127	8	61765637	61768994	3358	*	Promoter (<=1kb)	61759094	61765969	6876	2	ENST00000505627	0	lncRNA	novel transcript	-	-	-	-
AC091173.1	ENSG00000251127	8	61759022	61763204	4183	*	Promoter (2-3kb)	61759094	61765969	6876	2	ENST00000505627	2765	lncRNA	novel transcript	-	-	-	-
AC092327.1	ENSG00000268473	16	86435728	86436775	1048	*	Promoter (<=1kb)	86434830	86435884	1055	2	ENST00000596612	0	processed_pseudogene	chloride intracellular channel 1 (CLIC1) pseudogene	-	-	-	-
AC092327.1	ENSG00000268473	16	86433675	86435347	1673	*	Promoter (<=1kb)	86434830	86435884	1055	2	ENST00000596612	537	processed_pseudogene	chloride intracellular channel 1 (CLIC1) pseudogene	-	-	-	-
AC092723.1	ENSG00000269667	16	85980803	85981505	703	*	Promoter (<=1kb)	85981750	85984881	3132	1	ENST00000599411	-245	lncRNA	novel transcript	-	-	-	-
AC092723.1	ENSG00000269667	16	85979293	85980222	930	*	Promoter (1-2kb)	85981750	85984881	3132	1	ENST00000599411	-1528	lncRNA	novel transcript	-	-	-	-
AC092835.1	ENSG00000233757	2	95209513	95211146	1634	*	Promoter (1-2kb)	95207711	95259144	51434	1	ENST00000614286	1802	protein_coding	novel C2H2 type zinc finger protein	-	-	-	-
AC092835.1	ENSG00000233757	2	95229791	95230323	533	*	Promoter (1-2kb)	95232061	95259774	27714	1	ENST00000610384	-1738	protein_coding	novel C2H2 type zinc finger protein	-	-	-	-
AC093663.2	ENSG00000243280	4	112171774	112174300	2527	*	Promoter (<=1kb)	112171215	112171527	313	1	ENST00000484625	559	processed_pseudogene	ribosomal protein L36a (RPL36A) pseudogene	-	-	-	-
AC093663.2	ENSG00000243280	4	112169554	112171290	1737	*	Promoter (<=1kb)	112171215	112171527	313	1	ENST00000484625	0	processed_pseudogene	ribosomal protein L36a (RPL36A) pseudogene	-	-	-	-
AC097059.1	ENSG00000236098	1	94321655	94324792	3138	*	Promoter (<=1kb)	94318479	94324569	6091	2	ENST00000414039	0	lncRNA	novel transcript	-	-	-	-
AC097059.1	ENSG00000236098	1	94325651	94327242	1592	*	Promoter (1-2kb)	94318479	94324569	6091	2	ENST00000414039	-1082	lncRNA	novel transcript	-	-	-	-
AC097637.3	ENSG00000286419	3	52187633	52188735	1103	*	Promoter (<=1kb)	52183722	52186834	3113	2	ENST00000662194	-799	lncRNA	novel transcript	-	-	-	-
AC097637.3	ENSG00000286419	3	52184318	52185985	1668	*	Promoter (<=1kb)	52183722	52186834	3113	2	ENST00000662194	849	lncRNA	novel transcript	-	-	-	-
AC102797.1	ENSG00000261307	18	47500550	47501041	492	*	Promoter (<=1kb)	47501172	47558383	57212	1	ENST00000565127	-131	lncRNA	novel transcript	-	-	-	-
AC102797.1	ENSG00000261307	18	47499146	47499632	487	*	Promoter (1-2kb)	47501172	47558383	57212	1	ENST00000565127	-1540	lncRNA	novel transcript	-	-	-	-
AC110602.1	ENSG00000224011	17	60728136	60728422	287	*	Promoter (<=1kb)	60727165	60727482	318	2	ENST00000437414	-654	processed_pseudogene	ribosomal protein L36a (RPL36A) pseudogene	-	-	-	-
AC110602.1	ENSG00000224011	17	60729512	60730407	896	*	Promoter (2-3kb)	60727165	60727482	318	2	ENST00000437414	-2030	processed_pseudogene	ribosomal protein L36a (RPL36A) pseudogene	-	-	-	-
AC119674.1	ENSG00000260971	1	56478074	56478493	420	*	Promoter (<=1kb)	56248774	56477687	228914	2	ENST00000641035	-387	lncRNA	novel transcript	-	-	-	-
AC119674.1	ENSG00000260971	1	56479829	56480781	953	*	Promoter (2-3kb)	56248774	56477687	228914	2	ENST00000641035	-2142	lncRNA	novel transcript	-	-	-	-
AC123567.2	ENSG00000258035	12	94188986	94189713	728	*	Promoter (1-2kb)	94185096	94187724	2629	2	ENST00000659763	-1262	lncRNA	novel transcript, antisense to PLXNC1	-	-	-	-
AC123567.2	ENSG00000258035	12	94190365	94191430	1066	*	Promoter (2-3kb)	94185096	94187724	2629	2	ENST00000659763	-2641	lncRNA	novel transcript, antisense to PLXNC1	-	-	-	-
AC124301.1	ENSG00000254586	11	17694103	17694721	619	*	Promoter (<=1kb)	17695010	17697556	2547	1	ENST00000524885	-289	lncRNA	novel transcript	-	-	-	-
AC124301.1	ENSG00000254586	11	17691963	17692814	852	*	Promoter (2-3kb)	17695010	17697556	2547	1	ENST00000524885	-2196	lncRNA	novel transcript	-	-	-	-
AC124804.1	ENSG00000264985	17	73513418	73514100	683	*	Promoter (<=1kb)	73513469	73518763	5295	1	ENST00000650299	0	lncRNA	novel transcript, antisense to SDK2	-	-	-	-
AC124804.1	ENSG00000264985	17	73515066	73515648	583	*	Promoter (1-2kb)	73513612	73521407	7796	1	ENST00000583712	1454	lncRNA	novel transcript, antisense to SDK2	-	-	-	-
AC124852.1	ENSG00000248994	5	1949584	1949930	347	*	Promoter (<=1kb)	1949028	1959189	10162	1	ENST00000668334	556	lncRNA	novel transcript	-	-	-	-
AC124852.1	ENSG00000248994	5	2067370	2067806	437	*	Promoter (<=1kb)	2066848	2101296	34449	1	ENST00000657760	522	lncRNA	novel transcript	-	-	-	-
AC124852.1	ENSG00000248994	5	1936806	1937157	352	*	Promoter (2-3kb)	1939772	1958901	19130	1	ENST00000513419	-2615	lncRNA	novel transcript	-	-	-	-
AC125421.1	ENSG00000263574	17	73749210	73749736	527	*	Promoter (<=1kb)	73750120	73756134	6015	1	ENST00000657088	-384	lncRNA	novel transcript	-	-	-	-
AC125421.1	ENSG00000263574	17	73739704	73740099	396	*	Promoter (1-2kb)	73737854	73756557	18704	1	ENST00000583854	1850	lncRNA	novel transcript	-	-	-	-
AC125421.1	ENSG00000263574	17	73744611	73745270	660	*	Promoter (1-2kb)	73742952	73756932	13981	1	ENST00000652907	1659	lncRNA	novel transcript	-	-	-	-
AC132217.1	ENSG00000240801	11	2128732	2129390	659	*	Promoter (<=1kb)	2129121	2129964	844	2	ENST00000430034	574	lncRNA	novel transcript, 3' overlapping ncRNA IGF2	-	-	-	-
AC132217.1	ENSG00000240801	11	2128034	2128428	395	*	Promoter (1-2kb)	2129121	2129964	844	2	ENST00000430034	1536	lncRNA	novel transcript, 3' overlapping ncRNA IGF2	-	-	-	-
AC139149.1	ENSG00000229848	17	81513381	81513868	488	*	Promoter (<=1kb)	81514047	81527243	13197	1	ENST00000430912	-179	lncRNA	novel transcript, antisense to ACTG1	-	-	-	-
AC139149.1	ENSG00000229848	17	81517897	81518954	1058	*	Promoter (<=1kb)	81519040	81527776	8737	1	ENST00000442532	-86	lncRNA	novel transcript, antisense to ACTG1	-	-	-	-
AC244502.1	ENSG00000251002	14	22382950	22383594	645	*	Promoter (<=1kb)	22381494	22383169	1676	2	ENST00000545498	0	lncRNA	novel transcript, antisense to IG_gene_cluster	-	-	-	-
AC244502.1	ENSG00000251002	14	22424206	22426122	1917	*	Promoter (1-2kb)	22418102	22427827	9726	2	ENST00000655085	1705	lncRNA	novel transcript, antisense to IG_gene_cluster	-	-	-	-
AC244502.3	ENSG00000259042	14	22413813	22414535	723	*	Promoter (<=1kb)	22415362	22418657	3296	1	ENST00000555460	-827	lncRNA	novel transcript	-	-	-	-
AC244502.3	ENSG00000259042	14	22414942	22415589	648	*	Promoter (<=1kb)	22415362	22418657	3296	1	ENST00000555460	0	lncRNA	novel transcript	-	-	-	-
ACE	ENSG00000159640	17	63494495	63495389	895	*	Promoter (<=1kb)	63494404	63497153	2750	1	ENST00000579409	91	protein_coding	angiotensin I converting enzyme	GO:0001822,GO:0001974,GO:0002003,GO:0002019,GO:0002446,GO:0002474,GO:0003081,GO:0003084,GO:0004175,GO:0004180,GO:0005576,GO:0005615,GO:0005764,GO:0005768,GO:0005886,GO:0006508,GO:0007283,GO:0008217,GO:0008237,GO:0008238,GO:0008240,GO:0008241,GO:0008270,GO:0009897,GO:0010608,GO:0010629,GO:0014910,GO:0016021,GO:0019229,GO:0031404,GO:0031434,GO:0031711,GO:0032091,GO:0032092,GO:0032943,GO:0042447,GO:…	kidney development|blood vessel remodeling|angiotensin maturation|regulation of renal output by angiotensin|neutrophil mediated immunity|antigen processing and presentation of peptide antigen via MHC class I|regulation of systemic arterial blood pressure by renin-angiotensin|positive regulation of systemic arterial blood pressure|endopeptidase activity|carboxypeptidase activity|extracellular regi…	path:hsa04614,path:hsa04924,path:hsa05142,path:hsa05171,path:hsa05410	Renin-angiotensin system|Renin secretion|Chagas disease|Coronavirus disease - COVID-19|Hypertrophic cardiomyopathy
ACE	ENSG00000159640	17	63485623	63486172	550	*	Promoter (<=1kb)	63486823	63493657	6835	1	ENST00000584865	-651	protein_coding	angiotensin I converting enzyme	GO:0001822,GO:0001974,GO:0002003,GO:0002019,GO:0002446,GO:0002474,GO:0003081,GO:0003084,GO:0004175,GO:0004180,GO:0005576,GO:0005615,GO:0005764,GO:0005768,GO:0005886,GO:0006508,GO:0007283,GO:0008217,GO:0008237,GO:0008238,GO:0008240,GO:0008241,GO:0008270,GO:0009897,GO:0010608,GO:0010629,GO:0014910,GO:0016021,GO:0019229,GO:0031404,GO:0031434,GO:0031711,GO:0032091,GO:0032092,GO:0032943,GO:0042447,GO:…	kidney development|blood vessel remodeling|angiotensin maturation|regulation of renal output by angiotensin|neutrophil mediated immunity|antigen processing and presentation of peptide antigen via MHC class I|regulation of systemic arterial blood pressure by renin-angiotensin|positive regulation of systemic arterial blood pressure|endopeptidase activity|carboxypeptidase activity|extracellular regi…	path:hsa04614,path:hsa04924,path:hsa05142,path:hsa05171,path:hsa05410	Renin-angiotensin system|Renin secretion|Chagas disease|Coronavirus disease - COVID-19|Hypertrophic cardiomyopathy
ACE	ENSG00000159640	17	63489178	63490427	1250	*	Promoter (<=1kb)	63489883	63497163	7281	1	ENST00000577418	0	protein_coding	angiotensin I converting enzyme	GO:0001822,GO:0001974,GO:0002003,GO:0002019,GO:0002446,GO:0002474,GO:0003081,GO:0003084,GO:0004175,GO:0004180,GO:0005576,GO:0005615,GO:0005764,GO:0005768,GO:0005886,GO:0006508,GO:0007283,GO:0008217,GO:0008237,GO:0008238,GO:0008240,GO:0008241,GO:0008270,GO:0009897,GO:0010608,GO:0010629,GO:0014910,GO:0016021,GO:0019229,GO:0031404,GO:0031434,GO:0031711,GO:0032091,GO:0032092,GO:0032943,GO:0042447,GO:…	kidney development|blood vessel remodeling|angiotensin maturation|regulation of renal output by angiotensin|neutrophil mediated immunity|antigen processing and presentation of peptide antigen via MHC class I|regulation of systemic arterial blood pressure by renin-angiotensin|positive regulation of systemic arterial blood pressure|endopeptidase activity|carboxypeptidase activity|extracellular regi…	path:hsa04614,path:hsa04924,path:hsa05142,path:hsa05171,path:hsa05410	Renin-angiotensin system|Renin secretion|Chagas disease|Coronavirus disease - COVID-19|Hypertrophic cardiomyopathy
ADA2	ENSG00000093072	22	17221843	17222815	973	*	Promoter (<=1kb)	17179304	17221989	42686	2	ENST00000399839	0	protein_coding	adenosine deaminase 2	GO:0004000,GO:0005576,GO:0005615,GO:0006154,GO:0007165,GO:0007275,GO:0008083,GO:0008201,GO:0008270,GO:0031685,GO:0035578,GO:0042803,GO:0043312,GO:0043394,GO:0044267,GO:0046103	adenosine deaminase activity|extracellular region|extracellular space|adenosine catabolic process|signal transduction|multicellular organism development|growth factor activity|heparin binding|zinc ion binding|adenosine receptor binding|azurophil granule lumen|protein homodimerization activity|neutrophil degranulation|proteoglycan binding|cellular protein metabolic process|inosine biosynthetic pro…	path:hsa00230	Purine metabolism
ADA2	ENSG00000093072	22	17258273	17259502	1230	*	Promoter (<=1kb)	17209606	17258235	48630	2	ENST00000649746	-38	protein_coding	adenosine deaminase 2	GO:0004000,GO:0005576,GO:0005615,GO:0006154,GO:0007165,GO:0007275,GO:0008083,GO:0008201,GO:0008270,GO:0031685,GO:0035578,GO:0042803,GO:0043312,GO:0043394,GO:0044267,GO:0046103	adenosine deaminase activity|extracellular region|extracellular space|adenosine catabolic process|signal transduction|multicellular organism development|growth factor activity|heparin binding|zinc ion binding|adenosine receptor binding|azurophil granule lumen|protein homodimerization activity|neutrophil degranulation|proteoglycan binding|cellular protein metabolic process|inosine biosynthetic pro…	path:hsa00230	Purine metabolism
ADCK1	ENSG00000063761	14	77922621	77923451	831	*	Promoter (<=1kb)	77923232	77935012	11781	1	ENST00000555217	0	protein_coding	aarF domain containing kinase 1	GO:0004674,GO:0005524,GO:0005576,GO:0005743,GO:0006468,GO:0007005,GO:0010637,GO:0032592,GO:0055088,GO:1903852	protein serine/threonine kinase activity|ATP binding|extracellular region|mitochondrial inner membrane|protein phosphorylation|mitochondrion organization|negative regulation of mitochondrial fusion|integral component of mitochondrial membrane|lipid homeostasis|positive regulation of cristae formation	-	-
ADCK1	ENSG00000063761	14	77903891	77904451	561	*	Promoter (1-2kb)	77902385	77924575	22191	1	ENST00000555333	1506	protein_coding	aarF domain containing kinase 1	GO:0004674,GO:0005524,GO:0005576,GO:0005743,GO:0006468,GO:0007005,GO:0010637,GO:0032592,GO:0055088,GO:1903852	protein serine/threonine kinase activity|ATP binding|extracellular region|mitochondrial inner membrane|protein phosphorylation|mitochondrion organization|negative regulation of mitochondrial fusion|integral component of mitochondrial membrane|lipid homeostasis|positive regulation of cristae formation	-	-
ADCYAP1R1	ENSG00000078549	7	31055440	31056295	856	*	Promoter (<=1kb)	31056931	31078055	21125	1	ENST00000431811	-636	protein_coding	ADCYAP receptor type I	GO:0004999,GO:0005515,GO:0005886,GO:0005887,GO:0007166,GO:0007186,GO:0007188,GO:0007275,GO:0007283,GO:0008528,GO:0017046,GO:0030154,GO:0038023,GO:0043005,GO:0043231,GO:0043235	vasoactive intestinal polypeptide receptor activity|protein binding|plasma membrane|integral component of plasma membrane|cell surface receptor signaling pathway|G protein-coupled receptor signaling pathway|adenylate cyclase-modulating G protein-coupled receptor signaling pathway|multicellular organism development|spermatogenesis|G protein-coupled peptide receptor activity|peptide hormone binding…	path:hsa04024,path:hsa04080,path:hsa04713,path:hsa04911,path:hsa04924	cAMP signaling pathway|Neuroactive ligand-receptor interaction|Circadian entrainment|Insulin secretion|Renin secretion
ADCYAP1R1	ENSG00000078549	7	31050605	31051947	1343	*	Promoter (<=1kb)	31052308	31111474	59167	1	ENST00000304166	-361	protein_coding	ADCYAP receptor type I	GO:0004999,GO:0005515,GO:0005886,GO:0005887,GO:0007166,GO:0007186,GO:0007188,GO:0007275,GO:0007283,GO:0008528,GO:0017046,GO:0030154,GO:0038023,GO:0043005,GO:0043231,GO:0043235	vasoactive intestinal polypeptide receptor activity|protein binding|plasma membrane|integral component of plasma membrane|cell surface receptor signaling pathway|G protein-coupled receptor signaling pathway|adenylate cyclase-modulating G protein-coupled receptor signaling pathway|multicellular organism development|spermatogenesis|G protein-coupled peptide receptor activity|peptide hormone binding…	path:hsa04024,path:hsa04080,path:hsa04713,path:hsa04911,path:hsa04924	cAMP signaling pathway|Neuroactive ligand-receptor interaction|Circadian entrainment|Insulin secretion|Renin secretion
ADCYAP1R1	ENSG00000078549	7	31053928	31054763	836	*	Promoter (1-2kb)	31052527	31107006	54480	1	ENST00000409363	1401	protein_coding	ADCYAP receptor type I	GO:0004999,GO:0005515,GO:0005886,GO:0005887,GO:0007166,GO:0007186,GO:0007188,GO:0007275,GO:0007283,GO:0008528,GO:0017046,GO:0030154,GO:0038023,GO:0043005,GO:0043231,GO:0043235	vasoactive intestinal polypeptide receptor activity|protein binding|plasma membrane|integral component of plasma membrane|cell surface receptor signaling pathway|G protein-coupled receptor signaling pathway|adenylate cyclase-modulating G protein-coupled receptor signaling pathway|multicellular organism development|spermatogenesis|G protein-coupled peptide receptor activity|peptide hormone binding…	path:hsa04024,path:hsa04080,path:hsa04713,path:hsa04911,path:hsa04924	cAMP signaling pathway|Neuroactive ligand-receptor interaction|Circadian entrainment|Insulin secretion|Renin secretion
ADGRD1	ENSG00000111452	12	130952803	130953726	924	*	Promoter (<=1kb)	130953907	130988219	34313	1	ENST00000541143	-181	protein_coding	adhesion G protein-coupled receptor D1	GO:0004930,GO:0005515,GO:0005654,GO:0005886,GO:0005887,GO:0007166,GO:0007186,GO:0007189,GO:0016021	G protein-coupled receptor activity|protein binding|nucleoplasm|plasma membrane|integral component of plasma membrane|cell surface receptor signaling pathway|G protein-coupled receptor signaling pathway|adenylate cyclase-activating G protein-coupled receptor signaling pathway|integral component of membrane	-	-
ADGRD1	ENSG00000111452	12	130968223	130968505	283	*	Promoter (1-2kb)	130966463	130973359	6897	1	ENST00000541937	1760	protein_coding	adhesion G protein-coupled receptor D1	GO:0004930,GO:0005515,GO:0005654,GO:0005886,GO:0005887,GO:0007166,GO:0007186,GO:0007189,GO:0016021	G protein-coupled receptor activity|protein binding|nucleoplasm|plasma membrane|integral component of plasma membrane|cell surface receptor signaling pathway|G protein-coupled receptor signaling pathway|adenylate cyclase-activating G protein-coupled receptor signaling pathway|integral component of membrane	-	-
ADGRF5	ENSG00000069122	6	46922099	46922926	828	*	Promoter (<=1kb)	46852522	46921938	69417	2	ENST00000283296	-161	protein_coding	adhesion G protein-coupled receptor F5	GO:0003094,GO:0004930,GO:0005515,GO:0005886,GO:0006112,GO:0007166,GO:0007186,GO:0009986,GO:0016021,GO:0031410,GO:0042593,GO:0043031,GO:0043129,GO:0045177,GO:0045444,GO:0048821,GO:0061626,GO:0071073	glomerular filtration|G protein-coupled receptor activity|protein binding|plasma membrane|energy reserve metabolic process|cell surface receptor signaling pathway|G protein-coupled receptor signaling pathway|cell surface|integral component of membrane|cytoplasmic vesicle|glucose homeostasis|negative regulation of macrophage activation|surfactant homeostasis|apical part of cell|fat cell differenti…	-	-
ADGRF5	ENSG00000069122	6	46889417	46890031	615	*	Promoter (1-2kb)	46886599	46888416	1818	2	ENST00000478711	-1001	protein_coding	adhesion G protein-coupled receptor F5	GO:0003094,GO:0004930,GO:0005515,GO:0005886,GO:0006112,GO:0007166,GO:0007186,GO:0009986,GO:0016021,GO:0031410,GO:0042593,GO:0043031,GO:0043129,GO:0045177,GO:0045444,GO:0048821,GO:0061626,GO:0071073	glomerular filtration|G protein-coupled receptor activity|protein binding|plasma membrane|energy reserve metabolic process|cell surface receptor signaling pathway|G protein-coupled receptor signaling pathway|cell surface|integral component of membrane|cytoplasmic vesicle|glucose homeostasis|negative regulation of macrophage activation|surfactant homeostasis|apical part of cell|fat cell differenti…	-	-
AF015720.1	ENSG00000230794	21	35731375	35732415	1041	*	Promoter (<=1kb)	35713139	35732942	19804	2	ENST00000412240	527	lncRNA	novel transcript	-	-	-	-
AF015720.1	ENSG00000230794	21	35734006	35735646	1641	*	Promoter (1-2kb)	35713139	35732942	19804	2	ENST00000412240	-1064	lncRNA	novel transcript	-	-	-	-
AKAP12	ENSG00000131016	6	151324914	151325352	439	*	Promoter (<=1kb)	151325688	151356773	31086	1	ENST00000354675	-336	protein_coding	A-kinase anchoring protein 12	GO:0005515,GO:0005516,GO:0005737,GO:0005829,GO:0005856,GO:0005886,GO:0005925,GO:0005938,GO:0007186,GO:0007193,GO:0008179,GO:0010738,GO:0010739,GO:0032496,GO:0035733,GO:0043025,GO:0043116,GO:0050804,GO:0051018,GO:0051602,GO:0051770,GO:0061870,GO:0070374,GO:0071347,GO:0071356,GO:0090036,GO:0098685,GO:1900143	protein binding|calmodulin binding|cytoplasm|cytosol|cytoskeleton|plasma membrane|focal adhesion|cell cortex|G protein-coupled receptor signaling pathway|adenylate cyclase-inhibiting G protein-coupled receptor signaling pathway|adenylate cyclase binding|regulation of protein kinase A signaling|positive regulation of protein kinase A signaling|response to lipopolysaccharide|hepatic stellate cell a…	-	-
AKAP12	ENSG00000131016	6	151239173	151239981	809	*	Promoter (<=1kb)	151239967	151358559	118593	1	ENST00000402676	0	protein_coding	A-kinase anchoring protein 12	GO:0005515,GO:0005516,GO:0005737,GO:0005829,GO:0005856,GO:0005886,GO:0005925,GO:0005938,GO:0007186,GO:0007193,GO:0008179,GO:0010738,GO:0010739,GO:0032496,GO:0035733,GO:0043025,GO:0043116,GO:0050804,GO:0051018,GO:0051602,GO:0051770,GO:0061870,GO:0070374,GO:0071347,GO:0071356,GO:0090036,GO:0098685,GO:1900143	protein binding|calmodulin binding|cytoplasm|cytosol|cytoskeleton|plasma membrane|focal adhesion|cell cortex|G protein-coupled receptor signaling pathway|adenylate cyclase-inhibiting G protein-coupled receptor signaling pathway|adenylate cyclase binding|regulation of protein kinase A signaling|positive regulation of protein kinase A signaling|response to lipopolysaccharide|hepatic stellate cell a…	-	-
AL031686.1	ENSG00000283757	20	46481125	46481473	349	*	Promoter (<=1kb)	46455033	46481357	26325	2	ENST00000472805	0	lncRNA	novel transcript	-	-	-	-
AL031686.1	ENSG00000283757	20	46494067	46494584	518	*	Promoter (2-3kb)	46456599	46496731	40133	2	ENST00000639819	2147	lncRNA	novel transcript	-	-	-	-
AL031777.1	ENSG00000217275	6	26202909	26203437	529	*	Promoter (<=1kb)	26202156	26202654	499	1	ENST00000405418	753	processed_pseudogene	ribosomal protein S10 (RPS10) pseudogene	-	-	-	-
AL031777.1	ENSG00000217275	6	26201269	26202148	880	*	Promoter (<=1kb)	26202156	26202654	499	1	ENST00000405418	-8	processed_pseudogene	ribosomal protein S10 (RPS10) pseudogene	-	-	-	-
AL034417.1	ENSG00000232848	1	8058331	8060195	1865	*	Promoter (<=1kb)	8057245	8058463	1219	2	ENST00000399343	0	processed_pseudogene	ribosomal protein L7a (RPL7A) pseudogene	-	-	-	-
AL034417.1	ENSG00000232848	1	8061231	8062655	1425	*	Promoter (2-3kb)	8057245	8058463	1219	2	ENST00000399343	-2768	processed_pseudogene	ribosomal protein L7a (RPL7A) pseudogene	-	-	-	-
AL035530.2	ENSG00000271913	6	159000365	159001486	1122	*	Promoter (<=1kb)	159000310	159043939	43630	1	ENST00000655636	55	lncRNA	novel transcript, antisense to TAGAP	-	-	-	-
AL035530.2	ENSG00000271913	6	159002045	159003153	1109	*	Promoter (1-2kb)	159000310	159043939	43630	1	ENST00000655636	1735	lncRNA	novel transcript, antisense to TAGAP	-	-	-	-
AL035541.1	ENSG00000227297	20	57599302	57599989	688	*	Promoter (1-2kb)	57599695	57601200	1506	2	ENST00000424850	1211	lncRNA	novel transcript	-	-	-	-
AL035541.1	ENSG00000227297	20	57602263	57602833	571	*	Promoter (1-2kb)	57599695	57601200	1506	2	ENST00000424850	-1063	lncRNA	novel transcript	-	-	-	-
AL035665.2	ENSG00000286972	20	40718091	40718682	592	*	Promoter (<=1kb)	40717257	40758636	41380	1	ENST00000655799	834	lncRNA	novel transcript	-	-	-	-
AL035665.2	ENSG00000286972	20	40715226	40716269	1044	*	Promoter (<=1kb)	40717257	40758636	41380	1	ENST00000655799	-988	lncRNA	novel transcript	-	-	-	-
AL049839.2	ENSG00000273259	14	94591396	94592007	612	*	Promoter (<=1kb)	94592058	94624646	32589	1	ENST00000553947	-51	protein_coding	novel protein	-	-	-	-
AL049839.2	ENSG00000273259	14	94593433	94594125	693	*	Promoter (1-2kb)	94592058	94624646	32589	1	ENST00000553947	1375	protein_coding	novel protein	-	-	-	-
AL049839.2	ENSG00000273259	14	94589710	94590235	526	*	Promoter (1-2kb)	94592058	94624646	32589	1	ENST00000553947	-1823	protein_coding	novel protein	-	-	-	-
AL096869.3	ENSG00000259789	14	90491095	90491621	527	*	Promoter (<=1kb)	90489010	90491614	2605	2	ENST00000647570	0	lncRNA	novel transcript	-	-	-	-
AL096869.3	ENSG00000259789	14	90489864	90490209	346	*	Promoter (1-2kb)	90489010	90491614	2605	2	ENST00000647570	1405	lncRNA	novel transcript	-	-	-	-
AL109615.2	ENSG00000231881	6	44057152	44057657	506	*	Promoter (1-2kb)	44058792	44089288	30497	1	ENST00000665400	-1135	lncRNA	novel transcript	-	-	-	-
AL109615.2	ENSG00000231881	6	44061298	44061704	407	*	Promoter (2-3kb)	44058792	44089288	30497	1	ENST00000665400	2506	lncRNA	novel transcript	-	-	-	-
AL109804.1	ENSG00000274949	20	3809714	3811830	2117	*	Promoter (<=1kb)	3811384	3823882	12499	1	ENST00000620777	0	lncRNA	novel transcript	-	-	-	-
AL109804.1	ENSG00000274949	20	3812432	3814421	1990	*	Promoter (1-2kb)	3811384	3823882	12499	1	ENST00000620777	1048	lncRNA	novel transcript	-	-	-	-
AL121672.2	ENSG00000235159	22	46067278	46069943	2666	*	Promoter (<=1kb)	46067356	46069891	2536	2	ENST00000412643	0	lncRNA	novel transcript	-	-	-	-
AL121672.2	ENSG00000235159	22	46072604	46074087	1484	*	Promoter (2-3kb)	46067356	46069891	2536	2	ENST00000412643	-2713	lncRNA	novel transcript	-	-	-	-
AL121929.1	ENSG00000226431	10	103549658	103550252	595	*	Promoter (<=1kb)	103549075	103550964	1890	1	ENST00000457120	583	lncRNA	novel transcript	-	-	-	-
AL121929.1	ENSG00000226431	10	103547812	103548434	623	*	Promoter (<=1kb)	103549075	103550964	1890	1	ENST00000457120	-641	lncRNA	novel transcript	-	-	-	-
AL121972.1	ENSG00000229862	6	73522880	73523518	639	*	Promoter (<=1kb)	73523618	73570533	46916	1	ENST00000431108	-100	lncRNA	novel transcript	-	-	-	-
AL121972.1	ENSG00000229862	6	73523983	73524370	388	*	Promoter (<=1kb)	73523841	73570596	46756	1	ENST00000429386	142	lncRNA	novel transcript	-	-	-	-
AL133260.2	ENSG00000232290	6	151050043	151053468	3426	*	Promoter (2-3kb)	151054897	151056057	1161	2	ENST00000445833	2589	lncRNA	novel transcript	-	-	-	-
AL133260.2	ENSG00000232290	6	151058098	151059043	946	*	Promoter (2-3kb)	151054897	151056057	1161	2	ENST00000445833	-2041	lncRNA	novel transcript	-	-	-	-
AL136087.1	ENSG00000218986	6	39352082	39352549	468	*	Promoter (1-2kb)	39353747	39354172	426	1	ENST00000305491	-1198	processed_pseudogene	novel pseudogene	-	-	-	-
AL136087.1	ENSG00000218986	6	39354944	39355421	478	*	Promoter (1-2kb)	39353747	39354172	426	1	ENST00000305491	1197	processed_pseudogene	novel pseudogene	-	-	-	-
AL136531.3	ENSG00000280162	20	1321679	1322851	1173	*	Promoter (<=1kb)	1320710	1324367	3658	1	ENST00000624378	969	TEC	-	-	-	-	-
AL136531.3	ENSG00000280162	20	1316477	1318050	1574	*	Promoter (2-3kb)	1320710	1324367	3658	1	ENST00000624378	-2660	TEC	-	-	-	-	-
AL137100.3	ENSG00000286257	14	57057424	57058249	826	*	Promoter (1-2kb)	57033460	57056051	22592	2	ENST00000655065	-1373	lncRNA	novel transcript	-	-	-	-
AL137100.3	ENSG00000286257	14	56990489	56990815	327	*	Promoter (1-2kb)	56951008	56992452	41445	2	ENST00000669623	1637	lncRNA	novel transcript	-	-	-	-
AL158212.2	ENSG00000233547	10	112951422	112952455	1034	*	Promoter (<=1kb)	112950646	112951875	1230	2	ENST00000369391	0	lncRNA	novel transcript	-	-	-	-
AL158212.2	ENSG00000233547	10	112952965	112958099	5135	*	Promoter (1-2kb)	112950646	112951875	1230	2	ENST00000369391	-1090	lncRNA	novel transcript	-	-	-	-
AL161629.1	ENSG00000237626	9	89825251	89825831	581	*	Promoter (<=1kb)	89825964	90015741	189778	1	ENST00000656288	-133	lncRNA	novel transcript	-	-	-	-
AL161629.1	ENSG00000237626	9	89824414	89824793	380	*	Promoter (1-2kb)	89825964	90015741	189778	1	ENST00000656288	-1171	lncRNA	novel transcript	-	-	-	-
AL353803.4	ENSG00000261334	9	129481090	129481417	328	*	Promoter (1-2kb)	129480605	129482538	1934	2	ENST00000565882	1121	lncRNA	novel transcript	-	-	-	-
AL353803.4	ENSG00000261334	9	129480404	129480802	399	*	Promoter (1-2kb)	129480605	129482538	1934	2	ENST00000565882	1736	lncRNA	novel transcript	-	-	-	-
AL354710.2	ENSG00000239705	9	125242006	125242519	514	*	Promoter (<=1kb)	125241663	125257071	15409	1	ENST00000468244	343	lncRNA	novel transcript	-	-	-	-
AL354710.2	ENSG00000239705	9	125242915	125244535	1621	*	Promoter (1-2kb)	125241663	125257071	15409	1	ENST00000468244	1252	lncRNA	novel transcript	-	-	-	-
AL356575.1	ENSG00000270632	13	100195208	100196717	1510	*	Promoter (1-2kb)	100198187	100198469	283	2	ENST00000603008	1752	processed_pseudogene	novel pseudogene	-	-	-	-
AL356575.1	ENSG00000270632	13	100201154	100201482	329	*	Promoter (2-3kb)	100198187	100198469	283	2	ENST00000603008	-2685	processed_pseudogene	novel pseudogene	-	-	-	-
AL357033.2	ENSG00000223669	20	62733321	62737318	3998	*	Promoter (<=1kb)	62732566	62735347	2782	2	ENST00000430184	0	lncRNA	novel transcript	-	-	-	-
AL357033.2	ENSG00000223669	20	62738236	62743094	4859	*	Promoter (2-3kb)	62732566	62735347	2782	2	ENST00000430184	-2889	lncRNA	novel transcript	-	-	-	-
AL442128.1	ENSG00000275989	13	110970723	110971315	593	*	Promoter (<=1kb)	110945478	110971586	26109	2	ENST00000652145	271	transcribed_unprocessed_pseudogene	sperm acrosome associated 7 (SPACA7) pseudogene	-	-	-	-
AL442128.1	ENSG00000275989	13	110957070	110957402	333	*	Promoter (2-3kb)	110956519	110960063	3545	2	ENST00000651843	2661	transcribed_unprocessed_pseudogene	sperm acrosome associated 7 (SPACA7) pseudogene	-	-	-	-
AL512329.2	ENSG00000272279	6	1529364	1530150	787	*	Promoter (<=1kb)	1528364	1528911	548	2	ENST00000607350	-453	lncRNA	novel transcript	-	-	-	-
AL512329.2	ENSG00000272279	6	1528329	1528830	502	*	Promoter (<=1kb)	1528364	1528911	548	2	ENST00000607350	81	lncRNA	novel transcript	-	-	-	-
AL627422.2	ENSG00000285159	6	158852847	158853339	493	*	Promoter (<=1kb)	158853588	158864502	10915	1	ENST00000642329	-249	lncRNA	novel transcript	-	-	-	-
AL627422.2	ENSG00000285159	6	158853954	158855392	1439	*	Promoter (<=1kb)	158853588	158864502	10915	1	ENST00000642329	366	lncRNA	novel transcript	-	-	-	-
AMZ2P2	ENSG00000219249	6	158718278	158725287	7010	*	Promoter (1-2kb)	158725747	158726803	1057	2	ENST00000406819	1516	processed_pseudogene	archaelysin family metallopeptidase 2 pseudogene 2	-	-	-	-
AMZ2P2	ENSG00000219249	6	158729113	158733176	4064	*	Promoter (2-3kb)	158725747	158726803	1057	2	ENST00000406819	-2310	processed_pseudogene	archaelysin family metallopeptidase 2 pseudogene 2	-	-	-	-
ANGPT2	ENSG00000091879	8	6561110	6562373	1264	*	Promoter (<=1kb)	6503080	6563044	59965	2	ENST00000338312	671	protein_coding	angiopoietin 2	GO:0001525,GO:0001666,GO:0005102,GO:0005515,GO:0005576,GO:0005615,GO:0005634,GO:0005886,GO:0007165,GO:0007281,GO:0009314,GO:0009612,GO:0009749,GO:0010467,GO:0010812,GO:0014070,GO:0014823,GO:0016525,GO:0030971,GO:0031100,GO:0042995,GO:0043537,GO:0045766,GO:0046872,GO:0048014,GO:0050900,GO:0050928,GO:0060135,GO:0062023,GO:0071363,GO:0072012	angiogenesis|response to hypoxia|signaling receptor binding|protein binding|extracellular region|extracellular space|nucleus|plasma membrane|signal transduction|germ cell development|response to radiation|response to mechanical stimulus|response to glucose|gene expression|negative regulation of cell-substrate adhesion|response to organic cyclic compound|response to activity|negative regulation of…	path:hsa04010,path:hsa04014,path:hsa04015,path:hsa04066,path:hsa04151,path:hsa05167	MAPK signaling pathway|Ras signaling pathway|Rap1 signaling pathway|HIF-1 signaling pathway|PI3K-Akt signaling pathway|Kaposi sarcoma-associated herpesvirus infection
ANGPT2	ENSG00000091879	8	6558553	6560663	2111	*	Promoter (2-3kb)	6503080	6563044	59965	2	ENST00000338312	2381	protein_coding	angiopoietin 2	GO:0001525,GO:0001666,GO:0005102,GO:0005515,GO:0005576,GO:0005615,GO:0005634,GO:0005886,GO:0007165,GO:0007281,GO:0009314,GO:0009612,GO:0009749,GO:0010467,GO:0010812,GO:0014070,GO:0014823,GO:0016525,GO:0030971,GO:0031100,GO:0042995,GO:0043537,GO:0045766,GO:0046872,GO:0048014,GO:0050900,GO:0050928,GO:0060135,GO:0062023,GO:0071363,GO:0072012	angiogenesis|response to hypoxia|signaling receptor binding|protein binding|extracellular region|extracellular space|nucleus|plasma membrane|signal transduction|germ cell development|response to radiation|response to mechanical stimulus|response to glucose|gene expression|negative regulation of cell-substrate adhesion|response to organic cyclic compound|response to activity|negative regulation of…	path:hsa04010,path:hsa04014,path:hsa04015,path:hsa04066,path:hsa04151,path:hsa05167	MAPK signaling pathway|Ras signaling pathway|Rap1 signaling pathway|HIF-1 signaling pathway|PI3K-Akt signaling pathway|Kaposi sarcoma-associated herpesvirus infection
ANK1	ENSG00000029534	8	41667296	41668169	874	*	Promoter (1-2kb)	41655440	41665830	10391	2	ENST00000518715	-1466	protein_coding	ankyrin 1	GO:0005198,GO:0005200,GO:0005515,GO:0005634,GO:0005829,GO:0005856,GO:0005886,GO:0006887,GO:0006888,GO:0007010,GO:0007165,GO:0008093,GO:0009898,GO:0010638,GO:0014731,GO:0016323,GO:0016529,GO:0019899,GO:0019903,GO:0030018,GO:0030507,GO:0030673,GO:0031430,GO:0042383,GO:0043005,GO:0044325,GO:0045199,GO:0045211,GO:0051117,GO:0072659	structural molecule activity|structural constituent of cytoskeleton|protein binding|nucleus|cytosol|cytoskeleton|plasma membrane|exocytosis|endoplasmic reticulum to Golgi vesicle-mediated transport|cytoskeleton organization|signal transduction|cytoskeletal anchor activity|cytoplasmic side of plasma membrane|positive regulation of organelle organization|spectrin-associated cytoskeleton|basolateral…	path:hsa05205	Proteoglycans in cancer
ANK1	ENSG00000029534	8	41792805	41794725	1921	*	Promoter (2-3kb)	41788882	41797593	8712	2	ENST00000521407	2868	protein_coding	ankyrin 1	GO:0005198,GO:0005200,GO:0005515,GO:0005634,GO:0005829,GO:0005856,GO:0005886,GO:0006887,GO:0006888,GO:0007010,GO:0007165,GO:0008093,GO:0009898,GO:0010638,GO:0014731,GO:0016323,GO:0016529,GO:0019899,GO:0019903,GO:0030018,GO:0030507,GO:0030673,GO:0031430,GO:0042383,GO:0043005,GO:0044325,GO:0045199,GO:0045211,GO:0051117,GO:0072659	structural molecule activity|structural constituent of cytoskeleton|protein binding|nucleus|cytosol|cytoskeleton|plasma membrane|exocytosis|endoplasmic reticulum to Golgi vesicle-mediated transport|cytoskeleton organization|signal transduction|cytoskeletal anchor activity|cytoplasmic side of plasma membrane|positive regulation of organelle organization|spectrin-associated cytoskeleton|basolateral…	path:hsa05205	Proteoglycans in cancer
ANKFN1	ENSG00000153930	17	56108543	56109000	458	*	Promoter (1-2kb)	56110958	56228550	117593	1	ENST00000575594	-1958	protein_coding	ankyrin repeat and fibronectin type III domain containing 1	-	-	-	-
ANKFN1	ENSG00000153930	17	56151803	56152236	434	*	Promoter (1-2kb)	56153471	56227957	74487	1	ENST00000574292	-1235	protein_coding	ankyrin repeat and fibronectin type III domain containing 1	-	-	-	-
ANKRD40	ENSG00000154945	17	50707869	50709258	1390	*	Promoter (<=1kb)	50693198	50707914	14717	2	ENST00000285243	0	protein_coding	ankyrin repeat domain 40	GO:0003674,GO:0005515,GO:0005575,GO:0008150	molecular_function|protein binding|cellular_component|biological_process	-	-
ANKRD40	ENSG00000154945	17	50703456	50703915	460	*	Promoter (2-3kb)	50699577	50701098	1522	2	ENST00000513072	-2358	protein_coding	ankyrin repeat domain 40	GO:0003674,GO:0005515,GO:0005575,GO:0008150	molecular_function|protein binding|cellular_component|biological_process	-	-
ANO2	ENSG00000047617	12	5946094	5946794	701	*	Promoter (<=1kb)	5562651	5946232	383582	2	ENST00000327087	0	protein_coding	anoctamin 2	GO:0005229,GO:0005254,GO:0005515,GO:0005654,GO:0005886,GO:0034220,GO:0034707,GO:0046983,GO:0055085,GO:1902476	intracellular calcium activated chloride channel activity|chloride channel activity|protein binding|nucleoplasm|plasma membrane|ion transmembrane transport|chloride channel complex|protein dimerization activity|transmembrane transport|chloride transmembrane transport	path:hsa04740	Olfactory transduction
ANO2	ENSG00000047617	12	5943161	5943460	300	*	Promoter (1-2kb)	5562654	5945228	382575	2	ENST00000650848	1768	protein_coding	anoctamin 2	GO:0005229,GO:0005254,GO:0005515,GO:0005654,GO:0005886,GO:0034220,GO:0034707,GO:0046983,GO:0055085,GO:1902476	intracellular calcium activated chloride channel activity|chloride channel activity|protein binding|nucleoplasm|plasma membrane|ion transmembrane transport|chloride channel complex|protein dimerization activity|transmembrane transport|chloride transmembrane transport	path:hsa04740	Olfactory transduction
ANXA10	ENSG00000109511	4	168091304	168091819	516	*	Promoter (<=1kb)	168092537	168187736	95200	1	ENST00000359299	-718	protein_coding	annexin A10	GO:0005509,GO:0005515,GO:0005544,GO:0005737	calcium ion binding|protein binding|calcium-dependent phospholipid binding|cytoplasm	-	-
ANXA10	ENSG00000109511	4	168094291	168101095	6805	*	Promoter (1-2kb)	168092537	168187736	95200	1	ENST00000359299	1754	protein_coding	annexin A10	GO:0005509,GO:0005515,GO:0005544,GO:0005737	calcium ion binding|protein binding|calcium-dependent phospholipid binding|cytoplasm	-	-
ANXA2	ENSG00000182718	15	60396037	60397522	1486	*	Promoter (<=1kb)	60352383	60397338	44956	2	ENST00000560367	0	protein_coding	annexin A2	GO:0001525,GO:0001765,GO:0001786,GO:0001921,GO:0002020,GO:0003723,GO:0004867,GO:0005262,GO:0005509,GO:0005515,GO:0005544,GO:0005546,GO:0005576,GO:0005604,GO:0005615,GO:0005634,GO:0005737,GO:0005765,GO:0005768,GO:0005811,GO:0005886,GO:0005912,GO:0006900,GO:0008092,GO:0009986,GO:0010951,GO:0016020,GO:0016032,GO:0016323,GO:0019834,GO:0030496,GO:0031340,GO:0031902,GO:0031982,GO:0032804,GO:0035578,GO:…	angiogenesis|membrane raft assembly|phosphatidylserine binding|positive regulation of receptor recycling|protease binding|RNA binding|serine-type endopeptidase inhibitor activity|calcium channel activity|calcium ion binding|protein binding|calcium-dependent phospholipid binding|phosphatidylinositol-4,5-bisphosphate binding|extracellular region|basement membrane|extracellular space|nucleus|cytopla…	path:hsa05132	Salmonella infection
ANXA2	ENSG00000182718	15	60370063	60374454	4392	*	Promoter (<=1kb)	60351192	60374505	23314	2	ENST00000559176	51	protein_coding	annexin A2	GO:0001525,GO:0001765,GO:0001786,GO:0001921,GO:0002020,GO:0003723,GO:0004867,GO:0005262,GO:0005509,GO:0005515,GO:0005544,GO:0005546,GO:0005576,GO:0005604,GO:0005615,GO:0005634,GO:0005737,GO:0005765,GO:0005768,GO:0005811,GO:0005886,GO:0005912,GO:0006900,GO:0008092,GO:0009986,GO:0010951,GO:0016020,GO:0016032,GO:0016323,GO:0019834,GO:0030496,GO:0031340,GO:0031902,GO:0031982,GO:0032804,GO:0035578,GO:…	angiogenesis|membrane raft assembly|phosphatidylserine binding|positive regulation of receptor recycling|protease binding|RNA binding|serine-type endopeptidase inhibitor activity|calcium channel activity|calcium ion binding|protein binding|calcium-dependent phospholipid binding|phosphatidylinositol-4,5-bisphosphate binding|extracellular region|basement membrane|extracellular space|nucleus|cytopla…	path:hsa05132	Salmonella infection
ANXA2	ENSG00000182718	15	60375114	60376489	1376	*	Promoter (<=1kb)	60351192	60374505	23314	2	ENST00000559176	-609	protein_coding	annexin A2	GO:0001525,GO:0001765,GO:0001786,GO:0001921,GO:0002020,GO:0003723,GO:0004867,GO:0005262,GO:0005509,GO:0005515,GO:0005544,GO:0005546,GO:0005576,GO:0005604,GO:0005615,GO:0005634,GO:0005737,GO:0005765,GO:0005768,GO:0005811,GO:0005886,GO:0005912,GO:0006900,GO:0008092,GO:0009986,GO:0010951,GO:0016020,GO:0016032,GO:0016323,GO:0019834,GO:0030496,GO:0031340,GO:0031902,GO:0031982,GO:0032804,GO:0035578,GO:…	angiogenesis|membrane raft assembly|phosphatidylserine binding|positive regulation of receptor recycling|protease binding|RNA binding|serine-type endopeptidase inhibitor activity|calcium channel activity|calcium ion binding|protein binding|calcium-dependent phospholipid binding|phosphatidylinositol-4,5-bisphosphate binding|extracellular region|basement membrane|extracellular space|nucleus|cytopla…	path:hsa05132	Salmonella infection
ANXA2	ENSG00000182718	15	60393520	60395681	2162	*	Promoter (1-2kb)	60352383	60397338	44956	2	ENST00000560367	1657	protein_coding	annexin A2	GO:0001525,GO:0001765,GO:0001786,GO:0001921,GO:0002020,GO:0003723,GO:0004867,GO:0005262,GO:0005509,GO:0005515,GO:0005544,GO:0005546,GO:0005576,GO:0005604,GO:0005615,GO:0005634,GO:0005737,GO:0005765,GO:0005768,GO:0005811,GO:0005886,GO:0005912,GO:0006900,GO:0008092,GO:0009986,GO:0010951,GO:0016020,GO:0016032,GO:0016323,GO:0019834,GO:0030496,GO:0031340,GO:0031902,GO:0031982,GO:0032804,GO:0035578,GO:…	angiogenesis|membrane raft assembly|phosphatidylserine binding|positive regulation of receptor recycling|protease binding|RNA binding|serine-type endopeptidase inhibitor activity|calcium channel activity|calcium ion binding|protein binding|calcium-dependent phospholipid binding|phosphatidylinositol-4,5-bisphosphate binding|extracellular region|basement membrane|extracellular space|nucleus|cytopla…	path:hsa05132	Salmonella infection
ANXA2	ENSG00000182718	15	60382060	60382655	596	*	Promoter (2-3kb)	60347337	60384827	37491	2	ENST00000504475	2172	protein_coding	annexin A2	GO:0001525,GO:0001765,GO:0001786,GO:0001921,GO:0002020,GO:0003723,GO:0004867,GO:0005262,GO:0005509,GO:0005515,GO:0005544,GO:0005546,GO:0005576,GO:0005604,GO:0005615,GO:0005634,GO:0005737,GO:0005765,GO:0005768,GO:0005811,GO:0005886,GO:0005912,GO:0006900,GO:0008092,GO:0009986,GO:0010951,GO:0016020,GO:0016032,GO:0016323,GO:0019834,GO:0030496,GO:0031340,GO:0031902,GO:0031982,GO:0032804,GO:0035578,GO:…	angiogenesis|membrane raft assembly|phosphatidylserine binding|positive regulation of receptor recycling|protease binding|RNA binding|serine-type endopeptidase inhibitor activity|calcium channel activity|calcium ion binding|protein binding|calcium-dependent phospholipid binding|phosphatidylinositol-4,5-bisphosphate binding|extracellular region|basement membrane|extracellular space|nucleus|cytopla…	path:hsa05132	Salmonella infection
AOPEP	ENSG00000148120	9	94727249	94728189	941	*	Promoter (<=1kb)	94726712	95087159	360448	1	ENST00000297979	537	protein_coding	aminopeptidase O (putative)	GO:0002003,GO:0005730,GO:0005829,GO:0008270,GO:0070006	angiotensin maturation|nucleolus|cytosol|zinc ion binding|metalloaminopeptidase activity	-	-
AOPEP	ENSG00000148120	9	95003370	95004371	1002	*	Promoter (<=1kb)	95003917	95060987	57071	1	ENST00000478603	0	protein_coding	aminopeptidase O (putative)	GO:0002003,GO:0005730,GO:0005829,GO:0008270,GO:0070006	angiotensin maturation|nucleolus|cytosol|zinc ion binding|metalloaminopeptidase activity	-	-
AOPEP	ENSG00000148120	9	95021650	95023234	1585	*	Promoter (2-3kb)	95018891	95022285	3395	1	ENST00000482056	2759	protein_coding	aminopeptidase O (putative)	GO:0002003,GO:0005730,GO:0005829,GO:0008270,GO:0070006	angiotensin maturation|nucleolus|cytosol|zinc ion binding|metalloaminopeptidase activity	-	-
AP000777.2	ENSG00000255959	11	60842814	60843718	905	*	Promoter (<=1kb)	60835996	60842965	6970	2	ENST00000539897	0	lncRNA	novel transcript, antisense to CCDC86	-	-	-	-
AP000777.2	ENSG00000255959	11	60844285	60845046	762	*	Promoter (1-2kb)	60835996	60842965	6970	2	ENST00000539897	-1320	lncRNA	novel transcript, antisense to CCDC86	-	-	-	-
AP000787.1	ENSG00000245552	11	95150232	95150727	496	*	Promoter (<=1kb)	95150539	95159148	8610	1	ENST00000501356	0	lncRNA	novel transcript, antisense to SESN3	-	-	-	-
AP000787.1	ENSG00000245552	11	95149025	95149892	868	*	Promoter (<=1kb)	95150539	95159148	8610	1	ENST00000501356	-647	lncRNA	novel transcript, antisense to SESN3	-	-	-	-
AP001042.1	ENSG00000205622	21	38904255	38906098	1844	*	Promoter (<=1kb)	38812878	38905423	92546	2	ENST00000663561	0	lncRNA	novel transcript	-	-	-	-
AP001042.1	ENSG00000205622	21	38901666	38903135	1470	*	Promoter (<=1kb)	38879310	38904040	24731	2	ENST00000657276	905	lncRNA	novel transcript	-	-	-	-
AP001042.1	ENSG00000205622	21	38935177	38935469	293	*	Promoter (2-3kb)	38876087	38938429	62343	2	ENST00000380931	2960	lncRNA	novel transcript	-	-	-	-
AP001042.1	ENSG00000205622	21	38958952	38959945	994	*	Promoter (2-3kb)	38880307	38956467	76161	2	ENST00000415824	-2485	lncRNA	novel transcript	-	-	-	-
AP001189.5	ENSG00000255479	11	76625323	76626057	735	*	Promoter (<=1kb)	76625462	76626834	1373	2	ENST00000528781	777	lncRNA	novel transcript	-	-	-	-
AP001189.5	ENSG00000255479	11	76628044	76628345	302	*	Promoter (1-2kb)	76625462	76626834	1373	2	ENST00000528781	-1210	lncRNA	novel transcript	-	-	-	-
AP002478.1	ENSG00000266401	18	3651993	3652313	321	*	Promoter (<=1kb)	3653030	3656269	3240	1	ENST00000668204	-717	lncRNA	novel transcript, antisense to DLGAP1	-	-	-	-
AP002478.1	ENSG00000266401	18	3652781	3657484	4704	*	Promoter (<=1kb)	3653030	3656269	3240	1	ENST00000668204	0	lncRNA	novel transcript, antisense to DLGAP1	-	-	-	-
AP003108.1	ENSG00000255931	11	61499011	61499601	591	*	Promoter (<=1kb)	61499161	61506649	7489	1	ENST00000668526	0	lncRNA	novel transcript	-	-	-	-
AP003108.1	ENSG00000255931	11	61497045	61497963	919	*	Promoter (<=1kb)	61496440	61500076	3637	1	ENST00000534856	605	lncRNA	novel transcript	-	-	-	-
AP1G1	ENSG00000166747	16	71763620	71764262	643	*	Promoter (<=1kb)	71750210	71764675	14466	2	ENST00000566179	413	protein_coding	adaptor related protein complex 1 subunit gamma 1	GO:0000139,GO:0005515,GO:0005737,GO:0005765,GO:0005794,GO:0005829,GO:0006886,GO:0006896,GO:0006898,GO:0016020,GO:0019886,GO:0019894,GO:0030121,GO:0030136,GO:0030659,GO:0030665,GO:0030742,GO:0031267,GO:0032438,GO:0032588,GO:0035615,GO:0035646,GO:0043231,GO:0043323,GO:0045954,GO:0050690,GO:0055037,GO:0090160,GO:0140312	Golgi membrane|protein binding|cytoplasm|lysosomal membrane|Golgi apparatus|cytosol|intracellular protein transport|Golgi to vacuole transport|receptor-mediated endocytosis|membrane|antigen processing and presentation of exogenous peptide antigen via MHC class II|kinesin binding|AP-1 adaptor complex|clathrin-coated vesicle|cytoplasmic vesicle membrane|clathrin-coated vesicle membrane|GTP-dependen…	path:hsa04142,path:hsa05170	Lysosome|Human immunodeficiency virus 1 infection
AP1G1	ENSG00000166747	16	71772502	71773203	702	*	Promoter (1-2kb)	71742282	71771199	28918	2	ENST00000565642	-1303	protein_coding	adaptor related protein complex 1 subunit gamma 1	GO:0000139,GO:0005515,GO:0005737,GO:0005765,GO:0005794,GO:0005829,GO:0006886,GO:0006896,GO:0006898,GO:0016020,GO:0019886,GO:0019894,GO:0030121,GO:0030136,GO:0030659,GO:0030665,GO:0030742,GO:0031267,GO:0032438,GO:0032588,GO:0035615,GO:0035646,GO:0043231,GO:0043323,GO:0045954,GO:0050690,GO:0055037,GO:0090160,GO:0140312	Golgi membrane|protein binding|cytoplasm|lysosomal membrane|Golgi apparatus|cytosol|intracellular protein transport|Golgi to vacuole transport|receptor-mediated endocytosis|membrane|antigen processing and presentation of exogenous peptide antigen via MHC class II|kinesin binding|AP-1 adaptor complex|clathrin-coated vesicle|cytoplasmic vesicle membrane|clathrin-coated vesicle membrane|GTP-dependen…	path:hsa04142,path:hsa05170	Lysosome|Human immunodeficiency virus 1 infection
AP3B2	ENSG00000103723	15	82678363	82679183	821	*	Promoter (<=1kb)	82676461	82677454	994	2	ENST00000659252	-909	protein_coding	adaptor related protein complex 3 subunit beta 2	GO:0005794,GO:0006886,GO:0008089,GO:0016192,GO:0030123,GO:0030665,GO:0048490,GO:0097708,GO:1904115	Golgi apparatus|intracellular protein transport|anterograde axonal transport|vesicle-mediated transport|AP-3 adaptor complex|clathrin-coated vesicle membrane|anterograde synaptic vesicle transport|intracellular vesicle|axon cytoplasm	path:hsa04142	Lysosome
AP3B2	ENSG00000103723	15	82697854	82698610	757	*	Promoter (<=1kb)	82680897	82699240	18344	2	ENST00000541693	630	protein_coding	adaptor related protein complex 3 subunit beta 2	GO:0005794,GO:0006886,GO:0008089,GO:0016192,GO:0030123,GO:0030665,GO:0048490,GO:0097708,GO:1904115	Golgi apparatus|intracellular protein transport|anterograde axonal transport|vesicle-mediated transport|AP-3 adaptor complex|clathrin-coated vesicle membrane|anterograde synaptic vesicle transport|intracellular vesicle|axon cytoplasm	path:hsa04142	Lysosome
APOL3	ENSG00000128284	22	36155687	36156450	764	*	Promoter (<=1kb)	36145507	36156885	11379	2	ENST00000525184	435	protein_coding	apolipoprotein L3	GO:0005319,GO:0005576,GO:0005737,GO:0006869,GO:0006954,GO:0008289,GO:0016020,GO:0042157,GO:0043123	lipid transporter activity|extracellular region|cytoplasm|lipid transport|inflammatory response|lipid binding|membrane|lipoprotein metabolic process|positive regulation of I-kappaB kinase/NF-kappaB signaling	-	-
APOL3	ENSG00000128284	22	36154182	36155008	827	*	Promoter (1-2kb)	36145507	36156885	11379	2	ENST00000525184	1877	protein_coding	apolipoprotein L3	GO:0005319,GO:0005576,GO:0005737,GO:0006869,GO:0006954,GO:0008289,GO:0016020,GO:0042157,GO:0043123	lipid transporter activity|extracellular region|cytoplasm|lipid transport|inflammatory response|lipid binding|membrane|lipoprotein metabolic process|positive regulation of I-kappaB kinase/NF-kappaB signaling	-	-
ARHGAP12	ENSG00000165322	10	31925315	31928228	2914	*	Promoter (<=1kb)	31805437	31928814	123378	2	ENST00000375250	586	protein_coding	Rho GTPase activating protein 12	GO:0001891,GO:0002011,GO:0005096,GO:0005737,GO:0005829,GO:0006911,GO:0007015,GO:0007165,GO:0043087,GO:0043547,GO:0051056,GO:0051058	phagocytic cup|morphogenesis of an epithelial sheet|GTPase activator activity|cytoplasm|cytosol|phagocytosis, engulfment|actin filament organization|signal transduction|regulation of GTPase activity|positive regulation of GTPase activity|regulation of small GTPase mediated signal transduction|negative regulation of small GTPase mediated signal transduction	-	-
ARHGAP12	ENSG00000165322	10	31929951	31931693	1743	*	Promoter (1-2kb)	31805404	31928876	123473	2	ENST00000396144	-1075	protein_coding	Rho GTPase activating protein 12	GO:0001891,GO:0002011,GO:0005096,GO:0005737,GO:0005829,GO:0006911,GO:0007015,GO:0007165,GO:0043087,GO:0043547,GO:0051056,GO:0051058	phagocytic cup|morphogenesis of an epithelial sheet|GTPase activator activity|cytoplasm|cytosol|phagocytosis, engulfment|actin filament organization|signal transduction|regulation of GTPase activity|positive regulation of GTPase activity|regulation of small GTPase mediated signal transduction|negative regulation of small GTPase mediated signal transduction	-	-
ARHGAP29-AS1	ENSG00000226835	1	94248032	94249294	1263	*	Promoter (<=1kb)	94247899	94334806	86908	1	ENST00000660527	133	lncRNA	ARHGAP29 antisense RNA 1	-	-	-	-
ARHGAP29-AS1	ENSG00000226835	1	94245407	94246294	888	*	Promoter (1-2kb)	94247819	94334849	87031	1	ENST00000660441	-1525	lncRNA	ARHGAP29 antisense RNA 1	-	-	-	-
ARHGAP40	ENSG00000124143	20	38644811	38645614	804	*	Promoter (<=1kb)	38643907	38650379	6473	1	ENST00000373346	904	protein_coding	Rho GTPase activating protein 40	GO:0005096,GO:0005737,GO:0005829,GO:0007165,GO:0030833,GO:0043547,GO:0051056	GTPase activator activity|cytoplasm|cytosol|signal transduction|regulation of actin filament polymerization|positive regulation of GTPase activity|regulation of small GTPase mediated signal transduction	-	-
ARHGAP40	ENSG00000124143	20	38623668	38624030	363	*	Promoter (2-3kb)	38626996	38650508	23513	1	ENST00000243967	-2966	protein_coding	Rho GTPase activating protein 40	GO:0005096,GO:0005737,GO:0005829,GO:0007165,GO:0030833,GO:0043547,GO:0051056	GTPase activator activity|cytoplasm|cytosol|signal transduction|regulation of actin filament polymerization|positive regulation of GTPase activity|regulation of small GTPase mediated signal transduction	-	-
ARHGAP44	ENSG00000006740	17	12954453	12955355	903	*	Promoter (<=1kb)	12955764	12974310	18547	1	ENST00000583608	-409	protein_coding	Rho GTPase activating protein 44	GO:0005096,GO:0005515,GO:0005543,GO:0005622,GO:0005829,GO:0006887,GO:0007165,GO:0014069,GO:0030425,GO:0031256,GO:0032956,GO:0035020,GO:0035021,GO:0043087,GO:0043197,GO:0043547,GO:0048786,GO:0051056,GO:0051490,GO:0055037,GO:0061001,GO:0098886,GO:0098887,GO:0098978,GO:0099152	GTPase activator activity|protein binding|phospholipid binding|intracellular anatomical structure|cytosol|exocytosis|signal transduction|postsynaptic density|dendrite|leading edge membrane|regulation of actin cytoskeleton organization|regulation of Rac protein signal transduction|negative regulation of Rac protein signal transduction|regulation of GTPase activity|dendritic spine|positive regulati…	-	-
ARHGAP44	ENSG00000006740	17	12971602	12972308	707	*	Promoter (1-2kb)	12973712	12981047	7336	1	ENST00000578087	-1404	protein_coding	Rho GTPase activating protein 44	GO:0005096,GO:0005515,GO:0005543,GO:0005622,GO:0005829,GO:0006887,GO:0007165,GO:0014069,GO:0030425,GO:0031256,GO:0032956,GO:0035020,GO:0035021,GO:0043087,GO:0043197,GO:0043547,GO:0048786,GO:0051056,GO:0051490,GO:0055037,GO:0061001,GO:0098886,GO:0098887,GO:0098978,GO:0099152	GTPase activator activity|protein binding|phospholipid binding|intracellular anatomical structure|cytosol|exocytosis|signal transduction|postsynaptic density|dendrite|leading edge membrane|regulation of actin cytoskeleton organization|regulation of Rac protein signal transduction|negative regulation of Rac protein signal transduction|regulation of GTPase activity|dendritic spine|positive regulati…	-	-
ARHGAP9	ENSG00000123329	12	57488348	57490065	1718	*	Promoter (<=1kb)	57472264	57488814	16551	2	ENST00000393797	0	protein_coding	Rho GTPase activating protein 9	GO:0005096,GO:0005515,GO:0005547,GO:0005576,GO:0005737,GO:0005829,GO:0007165,GO:0034774,GO:0043087,GO:0043312,GO:0043547,GO:0051056	GTPase activator activity|protein binding|phosphatidylinositol-3,4,5-trisphosphate binding|extracellular region|cytoplasm|cytosol|signal transduction|secretory granule lumen|regulation of GTPase activity|neutrophil degranulation|positive regulation of GTPase activity|regulation of small GTPase mediated signal transduction	-	-
ARHGAP9	ENSG00000123329	12	57473661	57475243	1583	*	Promoter (<=1kb)	57472265	57474934	2670	2	ENST00000550399	0	protein_coding	Rho GTPase activating protein 9	GO:0005096,GO:0005515,GO:0005547,GO:0005576,GO:0005737,GO:0005829,GO:0007165,GO:0034774,GO:0043087,GO:0043312,GO:0043547,GO:0051056	GTPase activator activity|protein binding|phosphatidylinositol-3,4,5-trisphosphate binding|extracellular region|cytoplasm|cytosol|signal transduction|secretory granule lumen|regulation of GTPase activity|neutrophil degranulation|positive regulation of GTPase activity|regulation of small GTPase mediated signal transduction	-	-
ARHGEF1	ENSG00000076928	19	41922983	41923502	520	*	Promoter (<=1kb)	41923094	41930127	7034	1	ENST00000594417	0	protein_coding	Rho guanine nucleotide exchange factor 1	GO:0001664,GO:0003723,GO:0005085,GO:0005096,GO:0005515,GO:0005737,GO:0005829,GO:0005886,GO:0007186,GO:0007266,GO:0043065,GO:0043547,GO:0051056	G protein-coupled receptor binding|RNA binding|guanyl-nucleotide exchange factor activity|GTPase activator activity|protein binding|cytoplasm|cytosol|plasma membrane|G protein-coupled receptor signaling pathway|Rho protein signal transduction|positive regulation of apoptotic process|positive regulation of GTPase activity|regulation of small GTPase mediated signal transduction	path:hsa04270,path:hsa04611,path:hsa04810,path:hsa04928,path:hsa05130,path:hsa05135,path:hsa05163,path:hsa05200,path:hsa05205	Vascular smooth muscle contraction|Platelet activation|Regulation of actin cytoskeleton|Parathyroid hormone synthesis, secretion and action|Pathogenic Escherichia coli infection|Yersinia infection|Human cytomegalovirus infection|Pathways in cancer|Proteoglycans in cancer
ARHGEF1	ENSG00000076928	19	41905345	41905835	491	*	Promoter (<=1kb)	41905513	41905982	470	1	ENST00000598587	0	protein_coding	Rho guanine nucleotide exchange factor 1	GO:0001664,GO:0003723,GO:0005085,GO:0005096,GO:0005515,GO:0005737,GO:0005829,GO:0005886,GO:0007186,GO:0007266,GO:0043065,GO:0043547,GO:0051056	G protein-coupled receptor binding|RNA binding|guanyl-nucleotide exchange factor activity|GTPase activator activity|protein binding|cytoplasm|cytosol|plasma membrane|G protein-coupled receptor signaling pathway|Rho protein signal transduction|positive regulation of apoptotic process|positive regulation of GTPase activity|regulation of small GTPase mediated signal transduction	path:hsa04270,path:hsa04611,path:hsa04810,path:hsa04928,path:hsa05130,path:hsa05135,path:hsa05163,path:hsa05200,path:hsa05205	Vascular smooth muscle contraction|Platelet activation|Regulation of actin cytoskeleton|Parathyroid hormone synthesis, secretion and action|Pathogenic Escherichia coli infection|Yersinia infection|Human cytomegalovirus infection|Pathways in cancer|Proteoglycans in cancer
ARRDC3	ENSG00000113369	5	91383594	91385155	1562	*	Promoter (<=1kb)	91368631	91383317	14687	2	ENST00000265138	-277	protein_coding	arrestin domain containing 3	GO:0001659,GO:0005515,GO:0005737,GO:0005764,GO:0005768,GO:0005769,GO:0005886,GO:0015031,GO:0031651,GO:0031699,GO:0043588,GO:0051443,GO:0060613,GO:0071878,GO:0090327,GO:0120163	temperature homeostasis|protein binding|cytoplasm|lysosome|endosome|early endosome|plasma membrane|protein transport|negative regulation of heat generation|beta-3 adrenergic receptor binding|skin development|positive regulation of ubiquitin-protein transferase activity|fat pad development|negative regulation of adenylate cyclase-activating adrenergic receptor signaling pathway|negative regulation…	-	-
ARRDC3	ENSG00000113369	5	91376822	91377701	880	*	Promoter (1-2kb)	91374225	91375344	1120	2	ENST00000505631	-1478	protein_coding	arrestin domain containing 3	GO:0001659,GO:0005515,GO:0005737,GO:0005764,GO:0005768,GO:0005769,GO:0005886,GO:0015031,GO:0031651,GO:0031699,GO:0043588,GO:0051443,GO:0060613,GO:0071878,GO:0090327,GO:0120163	temperature homeostasis|protein binding|cytoplasm|lysosome|endosome|early endosome|plasma membrane|protein transport|negative regulation of heat generation|beta-3 adrenergic receptor binding|skin development|positive regulation of ubiquitin-protein transferase activity|fat pad development|negative regulation of adenylate cyclase-activating adrenergic receptor signaling pathway|negative regulation…	-	-
ASPH	ENSG00000198363	8	61711942	61714031	2090	*	Promoter (<=1kb)	61624537	61714525	89989	2	ENST00000519234	494	protein_coding	aspartate beta-hydroxylase	GO:0004597,GO:0005198,GO:0005509,GO:0005515,GO:0005783,GO:0005789,GO:0005886,GO:0006936,GO:0008307,GO:0009055,GO:0016021,GO:0018215,GO:0022900,GO:0032541,GO:0033017,GO:0034220,GO:0042264,GO:0045862,GO:0062101,GO:0097202,GO:1903779	peptide-aspartate beta-dioxygenase activity|structural molecule activity|calcium ion binding|protein binding|endoplasmic reticulum|endoplasmic reticulum membrane|plasma membrane|muscle contraction|structural constituent of muscle|electron transfer activity|integral component of membrane|protein phosphopantetheinylation|electron transport chain|cortical endoplasmic reticulum|sarcoplasmic reticulum…	path:hsa04020,path:hsa04260	Calcium signaling pathway|Cardiac muscle contraction
ASPH	ENSG00000198363	8	61679688	61680387	700	*	Promoter (<=1kb)	61583944	61680999	97056	2	ENST00000523927	612	protein_coding	aspartate beta-hydroxylase	GO:0004597,GO:0005198,GO:0005509,GO:0005515,GO:0005783,GO:0005789,GO:0005886,GO:0006936,GO:0008307,GO:0009055,GO:0016021,GO:0018215,GO:0022900,GO:0032541,GO:0033017,GO:0034220,GO:0042264,GO:0045862,GO:0062101,GO:0097202,GO:1903779	peptide-aspartate beta-dioxygenase activity|structural molecule activity|calcium ion binding|protein binding|endoplasmic reticulum|endoplasmic reticulum membrane|plasma membrane|muscle contraction|structural constituent of muscle|electron transfer activity|integral component of membrane|protein phosphopantetheinylation|electron transport chain|cortical endoplasmic reticulum|sarcoplasmic reticulum…	path:hsa04020,path:hsa04260	Calcium signaling pathway|Cardiac muscle contraction
ATAD2B	ENSG00000119778	2	23788631	23788943	313	*	Promoter (<=1kb)	23785755	23788363	2609	2	ENST00000478885	-268	protein_coding	ATPase family AAA domain containing 2B	GO:0003682,GO:0005524,GO:0005634,GO:0005654,GO:0016887,GO:0031936,GO:0042393,GO:0045944,GO:0070577	chromatin binding|ATP binding|nucleus|nucleoplasm|ATPase activity|negative regulation of chromatin silencing|histone binding|positive regulation of transcription by RNA polymerase II|lysine-acetylated histone binding	-	-
ATAD2B	ENSG00000119778	2	23816224	23817253	1030	*	Promoter (2-3kb)	23748671	23819855	71185	2	ENST00000381024	2602	protein_coding	ATPase family AAA domain containing 2B	GO:0003682,GO:0005524,GO:0005634,GO:0005654,GO:0016887,GO:0031936,GO:0042393,GO:0045944,GO:0070577	chromatin binding|ATP binding|nucleus|nucleoplasm|ATPase activity|negative regulation of chromatin silencing|histone binding|positive regulation of transcription by RNA polymerase II|lysine-acetylated histone binding	-	-
ATN1	ENSG00000111676	12	6924961	6926377	1417	*	Promoter (<=1kb)	6924463	6942321	17859	1	ENST00000356654	498	protein_coding	atrophin 1	GO:0000122,GO:0001085,GO:0003714,GO:0005515,GO:0005634,GO:0005654,GO:0005737,GO:0007417,GO:0016363,GO:0019904,GO:0030054,GO:0048471,GO:0051402	negative regulation of transcription by RNA polymerase II|RNA polymerase II transcription factor binding|transcription corepressor activity|protein binding|nucleus|nucleoplasm|cytoplasm|central nervous system development|nuclear matrix|protein domain specific binding|cell junction|perinuclear region of cytoplasm|neuron apoptotic process	-	-
ATN1	ENSG00000111676	12	6928741	6930516	1776	*	Promoter (<=1kb)	6927959	6942321	14363	1	ENST00000396684	782	protein_coding	atrophin 1	GO:0000122,GO:0001085,GO:0003714,GO:0005515,GO:0005634,GO:0005654,GO:0005737,GO:0007417,GO:0016363,GO:0019904,GO:0030054,GO:0048471,GO:0051402	negative regulation of transcription by RNA polymerase II|RNA polymerase II transcription factor binding|transcription corepressor activity|protein binding|nucleus|nucleoplasm|cytoplasm|central nervous system development|nuclear matrix|protein domain specific binding|cell junction|perinuclear region of cytoplasm|neuron apoptotic process	-	-
ATN1	ENSG00000111676	12	6935192	6935694	503	*	Promoter (2-3kb)	6937698	6938965	1268	1	ENST00000541029	-2004	protein_coding	atrophin 1	GO:0000122,GO:0001085,GO:0003714,GO:0005515,GO:0005634,GO:0005654,GO:0005737,GO:0007417,GO:0016363,GO:0019904,GO:0030054,GO:0048471,GO:0051402	negative regulation of transcription by RNA polymerase II|RNA polymerase II transcription factor binding|transcription corepressor activity|protein binding|nucleus|nucleoplasm|cytoplasm|central nervous system development|nuclear matrix|protein domain specific binding|cell junction|perinuclear region of cytoplasm|neuron apoptotic process	-	-
ATP1A2	ENSG00000018625	1	160114886	160115889	1004	*	Promoter (<=1kb)	160115759	160137202	21444	1	ENST00000472488	0	protein_coding	ATPase Na+/K+ transporting subunit alpha 2	GO:0001504,GO:0001662,GO:0002026,GO:0002087,GO:0005391,GO:0005496,GO:0005515,GO:0005524,GO:0005737,GO:0005768,GO:0005886,GO:0005890,GO:0005901,GO:0006813,GO:0006814,GO:0006883,GO:0006937,GO:0006940,GO:0006942,GO:0008217,GO:0008344,GO:0008542,GO:0010248,GO:0010881,GO:0010996,GO:0014704,GO:0016020,GO:0016311,GO:0016791,GO:0016887,GO:0019229,GO:0019829,GO:0021764,GO:0021989,GO:0030007,GO:0030315,GO:…	neurotransmitter uptake|behavioral fear response|regulation of the force of heart contraction|regulation of respiratory gaseous exchange by nervous system process|sodium:potassium-exchanging ATPase activity|steroid binding|protein binding|ATP binding|cytoplasm|endosome|plasma membrane|sodium:potassium-exchanging ATPase complex|caveola|potassium ion transport|sodium ion transport|cellular sodium i…	path:hsa04022,path:hsa04024,path:hsa04260,path:hsa04261,path:hsa04911,path:hsa04918,path:hsa04919,path:hsa04925,path:hsa04960,path:hsa04961,path:hsa04964,path:hsa04970,path:hsa04971,path:hsa04972,path:hsa04973,path:hsa04974,path:hsa04976,path:hsa04978	cGMP-PKG signaling pathway|cAMP signaling pathway|Cardiac muscle contraction|Adrenergic signaling in cardiomyocytes|Insulin secretion|Thyroid hormone synthesis|Thyroid hormone signaling pathway|Aldosterone synthesis and secretion|Aldosterone-regulated sodium reabsorption|Endocrine and other factor-regulated calcium reabsorption|Proximal tubule bicarbonate reclamation|Salivary secretion|Gastric ac…
ATP1A2	ENSG00000018625	1	160137085	160137389	305	*	Promoter (<=1kb)	160136671	160140058	3388	1	ENST00000463989	414	protein_coding	ATPase Na+/K+ transporting subunit alpha 2	GO:0001504,GO:0001662,GO:0002026,GO:0002087,GO:0005391,GO:0005496,GO:0005515,GO:0005524,GO:0005737,GO:0005768,GO:0005886,GO:0005890,GO:0005901,GO:0006813,GO:0006814,GO:0006883,GO:0006937,GO:0006940,GO:0006942,GO:0008217,GO:0008344,GO:0008542,GO:0010248,GO:0010881,GO:0010996,GO:0014704,GO:0016020,GO:0016311,GO:0016791,GO:0016887,GO:0019229,GO:0019829,GO:0021764,GO:0021989,GO:0030007,GO:0030315,GO:…	neurotransmitter uptake|behavioral fear response|regulation of the force of heart contraction|regulation of respiratory gaseous exchange by nervous system process|sodium:potassium-exchanging ATPase activity|steroid binding|protein binding|ATP binding|cytoplasm|endosome|plasma membrane|sodium:potassium-exchanging ATPase complex|caveola|potassium ion transport|sodium ion transport|cellular sodium i…	path:hsa04022,path:hsa04024,path:hsa04260,path:hsa04261,path:hsa04911,path:hsa04918,path:hsa04919,path:hsa04925,path:hsa04960,path:hsa04961,path:hsa04964,path:hsa04970,path:hsa04971,path:hsa04972,path:hsa04973,path:hsa04974,path:hsa04976,path:hsa04978	cGMP-PKG signaling pathway|cAMP signaling pathway|Cardiac muscle contraction|Adrenergic signaling in cardiomyocytes|Insulin secretion|Thyroid hormone synthesis|Thyroid hormone signaling pathway|Aldosterone synthesis and secretion|Aldosterone-regulated sodium reabsorption|Endocrine and other factor-regulated calcium reabsorption|Proximal tubule bicarbonate reclamation|Salivary secretion|Gastric ac…
ATP1A2	ENSG00000018625	1	160116818	160117216	399	*	Promoter (1-2kb)	160115777	160141545	25769	1	ENST00000392233	1041	protein_coding	ATPase Na+/K+ transporting subunit alpha 2	GO:0001504,GO:0001662,GO:0002026,GO:0002087,GO:0005391,GO:0005496,GO:0005515,GO:0005524,GO:0005737,GO:0005768,GO:0005886,GO:0005890,GO:0005901,GO:0006813,GO:0006814,GO:0006883,GO:0006937,GO:0006940,GO:0006942,GO:0008217,GO:0008344,GO:0008542,GO:0010248,GO:0010881,GO:0010996,GO:0014704,GO:0016020,GO:0016311,GO:0016791,GO:0016887,GO:0019229,GO:0019829,GO:0021764,GO:0021989,GO:0030007,GO:0030315,GO:…	neurotransmitter uptake|behavioral fear response|regulation of the force of heart contraction|regulation of respiratory gaseous exchange by nervous system process|sodium:potassium-exchanging ATPase activity|steroid binding|protein binding|ATP binding|cytoplasm|endosome|plasma membrane|sodium:potassium-exchanging ATPase complex|caveola|potassium ion transport|sodium ion transport|cellular sodium i…	path:hsa04022,path:hsa04024,path:hsa04260,path:hsa04261,path:hsa04911,path:hsa04918,path:hsa04919,path:hsa04925,path:hsa04960,path:hsa04961,path:hsa04964,path:hsa04970,path:hsa04971,path:hsa04972,path:hsa04973,path:hsa04974,path:hsa04976,path:hsa04978	cGMP-PKG signaling pathway|cAMP signaling pathway|Cardiac muscle contraction|Adrenergic signaling in cardiomyocytes|Insulin secretion|Thyroid hormone synthesis|Thyroid hormone signaling pathway|Aldosterone synthesis and secretion|Aldosterone-regulated sodium reabsorption|Endocrine and other factor-regulated calcium reabsorption|Proximal tubule bicarbonate reclamation|Salivary secretion|Gastric ac…
ATP1A3	ENSG00000105409	19	41992656	41992927	272	*	Promoter (<=1kb)	41988490	41992953	4464	2	ENST00000636258	26	protein_coding	ATPase Na+/K+ transporting subunit alpha 3	GO:0001540,GO:0001917,GO:0005391,GO:0005515,GO:0005524,GO:0005783,GO:0005794,GO:0005886,GO:0005890,GO:0006883,GO:0010248,GO:0016020,GO:0016021,GO:0030007,GO:0030424,GO:0031090,GO:0032809,GO:0034220,GO:0036376,GO:0043025,GO:0045202,GO:0046872,GO:0051087,GO:0060075,GO:0060342,GO:0071383,GO:0086064,GO:0098984,GO:0099520,GO:1902600,GO:1903416,GO:1903561,GO:1903779,GO:1904646,GO:1990239,GO:1990535,GO:…	amyloid-beta binding|photoreceptor inner segment|sodium:potassium-exchanging ATPase activity|protein binding|ATP binding|endoplasmic reticulum|Golgi apparatus|plasma membrane|sodium:potassium-exchanging ATPase complex|cellular sodium ion homeostasis|establishment or maintenance of transmembrane electrochemical gradient|membrane|integral component of membrane|cellular potassium ion homeostasis|axo…	path:hsa04022,path:hsa04024,path:hsa04260,path:hsa04261,path:hsa04911,path:hsa04918,path:hsa04919,path:hsa04925,path:hsa04960,path:hsa04961,path:hsa04964,path:hsa04970,path:hsa04971,path:hsa04972,path:hsa04973,path:hsa04974,path:hsa04976,path:hsa04978	cGMP-PKG signaling pathway|cAMP signaling pathway|Cardiac muscle contraction|Adrenergic signaling in cardiomyocytes|Insulin secretion|Thyroid hormone synthesis|Thyroid hormone signaling pathway|Aldosterone synthesis and secretion|Aldosterone-regulated sodium reabsorption|Endocrine and other factor-regulated calcium reabsorption|Proximal tubule bicarbonate reclamation|Salivary secretion|Gastric ac…
ATP1A3	ENSG00000105409	19	41990349	41991026	678	*	Promoter (<=1kb)	41988508	41990951	2444	2	ENST00000637406	0	protein_coding	ATPase Na+/K+ transporting subunit alpha 3	GO:0001540,GO:0001917,GO:0005391,GO:0005515,GO:0005524,GO:0005783,GO:0005794,GO:0005886,GO:0005890,GO:0006883,GO:0010248,GO:0016020,GO:0016021,GO:0030007,GO:0030424,GO:0031090,GO:0032809,GO:0034220,GO:0036376,GO:0043025,GO:0045202,GO:0046872,GO:0051087,GO:0060075,GO:0060342,GO:0071383,GO:0086064,GO:0098984,GO:0099520,GO:1902600,GO:1903416,GO:1903561,GO:1903779,GO:1904646,GO:1990239,GO:1990535,GO:…	amyloid-beta binding|photoreceptor inner segment|sodium:potassium-exchanging ATPase activity|protein binding|ATP binding|endoplasmic reticulum|Golgi apparatus|plasma membrane|sodium:potassium-exchanging ATPase complex|cellular sodium ion homeostasis|establishment or maintenance of transmembrane electrochemical gradient|membrane|integral component of membrane|cellular potassium ion homeostasis|axo…	path:hsa04022,path:hsa04024,path:hsa04260,path:hsa04261,path:hsa04911,path:hsa04918,path:hsa04919,path:hsa04925,path:hsa04960,path:hsa04961,path:hsa04964,path:hsa04970,path:hsa04971,path:hsa04972,path:hsa04973,path:hsa04974,path:hsa04976,path:hsa04978	cGMP-PKG signaling pathway|cAMP signaling pathway|Cardiac muscle contraction|Adrenergic signaling in cardiomyocytes|Insulin secretion|Thyroid hormone synthesis|Thyroid hormone signaling pathway|Aldosterone synthesis and secretion|Aldosterone-regulated sodium reabsorption|Endocrine and other factor-regulated calcium reabsorption|Proximal tubule bicarbonate reclamation|Salivary secretion|Gastric ac…
AZIN1-AS1	ENSG00000253320	8	102941616	102942149	534	*	Promoter (<=1kb)	102941623	102977876	36254	1	ENST00000519648	0	lncRNA	AZIN1 antisense RNA 1	-	-	-	-
AZIN1-AS1	ENSG00000253320	8	102880941	102881549	609	*	Promoter (1-2kb)	102879916	102905128	25213	1	ENST00000517999	1025	lncRNA	AZIN1 antisense RNA 1	-	-	-	-
B3GAT1	ENSG00000109956	11	134409056	134409843	788	*	Promoter (<=1kb)	134383999	134409881	25883	2	ENST00000531510	38	protein_coding	beta-1,3-glucuronyltransferase 1	GO:0000139,GO:0005515,GO:0005576,GO:0005789,GO:0005975,GO:0006486,GO:0015018,GO:0016021,GO:0030203,GO:0043231,GO:0046872,GO:0050650,GO:0071456	Golgi membrane|protein binding|extracellular region|endoplasmic reticulum membrane|carbohydrate metabolic process|protein glycosylation|galactosylgalactosylxylosylprotein 3-beta-glucuronosyltransferase activity|integral component of membrane|glycosaminoglycan metabolic process|intracellular membrane-bounded organelle|metal ion binding|chondroitin sulfate proteoglycan biosynthetic process|cellular…	path:hsa00515	Mannose type O-glycan biosynthesis
B3GAT1	ENSG00000109956	11	134388022	134388535	514	*	Promoter (<=1kb)	134378504	134387197	8694	2	ENST00000531778	-825	protein_coding	beta-1,3-glucuronyltransferase 1	GO:0000139,GO:0005515,GO:0005576,GO:0005789,GO:0005975,GO:0006486,GO:0015018,GO:0016021,GO:0030203,GO:0043231,GO:0046872,GO:0050650,GO:0071456	Golgi membrane|protein binding|extracellular region|endoplasmic reticulum membrane|carbohydrate metabolic process|protein glycosylation|galactosylgalactosylxylosylprotein 3-beta-glucuronosyltransferase activity|integral component of membrane|glycosaminoglycan metabolic process|intracellular membrane-bounded organelle|metal ion binding|chondroitin sulfate proteoglycan biosynthetic process|cellular…	path:hsa00515	Mannose type O-glycan biosynthesis
BAG3	ENSG00000151929	10	119655827	119658293	2467	*	Promoter (<=1kb)	119656610	119676707	20098	1	ENST00000450186	0	protein_coding	BAG cochaperone 3	GO:0000045,GO:0000774,GO:0001725,GO:0005515,GO:0005634,GO:0005737,GO:0005829,GO:0005886,GO:0006457,GO:0007420,GO:0008625,GO:0010664,GO:0016020,GO:0016235,GO:0021510,GO:0030018,GO:0031072,GO:0034605,GO:0034620,GO:0042307,GO:0043005,GO:0043066,GO:0044877,GO:0045296,GO:0045505,GO:0046716,GO:0046827,GO:0050790,GO:0050821,GO:0051087,GO:0061684,GO:0070842,GO:0071260,GO:0072321,GO:0097192,GO:0097201,GO:…	autophagosome assembly|adenyl-nucleotide exchange factor activity|stress fiber|protein binding|nucleus|cytoplasm|cytosol|plasma membrane|protein folding|brain development|extrinsic apoptotic signaling pathway via death domain receptors|negative regulation of striated muscle cell apoptotic process|membrane|aggresome|spinal cord development|Z disc|heat shock protein binding|cellular response to hea…	-	-
BAG3	ENSG00000151929	10	119652312	119652888	577	*	Promoter (<=1kb)	119651380	119677819	26440	1	ENST00000369085	932	protein_coding	BAG cochaperone 3	GO:0000045,GO:0000774,GO:0001725,GO:0005515,GO:0005634,GO:0005737,GO:0005829,GO:0005886,GO:0006457,GO:0007420,GO:0008625,GO:0010664,GO:0016020,GO:0016235,GO:0021510,GO:0030018,GO:0031072,GO:0034605,GO:0034620,GO:0042307,GO:0043005,GO:0043066,GO:0044877,GO:0045296,GO:0045505,GO:0046716,GO:0046827,GO:0050790,GO:0050821,GO:0051087,GO:0061684,GO:0070842,GO:0071260,GO:0072321,GO:0097192,GO:0097201,GO:…	autophagosome assembly|adenyl-nucleotide exchange factor activity|stress fiber|protein binding|nucleus|cytoplasm|cytosol|plasma membrane|protein folding|brain development|extrinsic apoptotic signaling pathway via death domain receptors|negative regulation of striated muscle cell apoptotic process|membrane|aggresome|spinal cord development|Z disc|heat shock protein binding|cellular response to hea…	-	-
BCAS3	ENSG00000141376	17	61002393	61003068	676	*	Promoter (<=1kb)	61002557	61037903	35347	1	ENST00000587037	0	protein_coding	BCAS3 microtubule associated cell migration factor	GO:0001525,GO:0003682,GO:0005515,GO:0005634,GO:0005737,GO:0005881,GO:0007030,GO:0008134,GO:0010595,GO:0010698,GO:0031023,GO:0031252,GO:0034260,GO:0035035,GO:0035148,GO:0035257,GO:0035327,GO:0042393,GO:0042594,GO:0043085,GO:0043547,GO:0045111,GO:0045944,GO:0048487,GO:0051491,GO:0051895,GO:0071391,GO:0090316,GO:0090630,GO:2000114,GO:2000251	angiogenesis|chromatin binding|protein binding|nucleus|cytoplasm|cytoplasmic microtubule|Golgi organization|transcription factor binding|positive regulation of endothelial cell migration|acetyltransferase activator activity|microtubule organizing center organization|cell leading edge|negative regulation of GTPase activity|histone acetyltransferase binding|tube formation|nuclear hormone receptor b…	-	-
BCAS3	ENSG00000141376	17	61385722	61386345	624	*	Promoter (1-2kb)	61388276	61392831	4556	1	ENST00000588720	-1931	protein_coding	BCAS3 microtubule associated cell migration factor	GO:0001525,GO:0003682,GO:0005515,GO:0005634,GO:0005737,GO:0005881,GO:0007030,GO:0008134,GO:0010595,GO:0010698,GO:0031023,GO:0031252,GO:0034260,GO:0035035,GO:0035148,GO:0035257,GO:0035327,GO:0042393,GO:0042594,GO:0043085,GO:0043547,GO:0045111,GO:0045944,GO:0048487,GO:0051491,GO:0051895,GO:0071391,GO:0090316,GO:0090630,GO:2000114,GO:2000251	angiogenesis|chromatin binding|protein binding|nucleus|cytoplasm|cytoplasmic microtubule|Golgi organization|transcription factor binding|positive regulation of endothelial cell migration|acetyltransferase activator activity|microtubule organizing center organization|cell leading edge|negative regulation of GTPase activity|histone acetyltransferase binding|tube formation|nuclear hormone receptor b…	-	-
BCL9L	ENSG00000186174	11	118912753	118914305	1553	*	Promoter (1-2kb)	118899937	118911293	11357	2	ENST00000530293	-1460	protein_coding	BCL9 like	GO:0003713,GO:0005634,GO:0005654,GO:0005730,GO:0008013,GO:0010718,GO:0022604,GO:0030512,GO:0035019,GO:0035914,GO:0045944,GO:0060070,GO:1904837,GO:1990907	transcription coactivator activity|nucleus|nucleoplasm|nucleolus|beta-catenin binding|positive regulation of epithelial to mesenchymal transition|regulation of cell morphogenesis|negative regulation of transforming growth factor beta receptor signaling pathway|somatic stem cell population maintenance|skeletal muscle cell differentiation|positive regulation of transcription by RNA polymerase II|ca…	-	-
BCL9L	ENSG00000186174	11	118926843	118928247	1405	*	Promoter (1-2kb)	118897746	118925608	27863	2	ENST00000526143	-1235	protein_coding	BCL9 like	GO:0003713,GO:0005634,GO:0005654,GO:0005730,GO:0008013,GO:0010718,GO:0022604,GO:0030512,GO:0035019,GO:0035914,GO:0045944,GO:0060070,GO:1904837,GO:1990907	transcription coactivator activity|nucleus|nucleoplasm|nucleolus|beta-catenin binding|positive regulation of epithelial to mesenchymal transition|regulation of cell morphogenesis|negative regulation of transforming growth factor beta receptor signaling pathway|somatic stem cell population maintenance|skeletal muscle cell differentiation|positive regulation of transcription by RNA polymerase II|ca…	-	-
BFSP1	ENSG00000125864	20	17558298	17559256	959	*	Promoter (<=1kb)	17493905	17558960	65056	2	ENST00000377868	0	protein_coding	beaded filament structural protein 1	GO:0005200,GO:0005212,GO:0005515,GO:0005737,GO:0005882,GO:0005886,GO:0005938,GO:0008150,GO:0045109,GO:0048469,GO:0070307	structural constituent of cytoskeleton|structural constituent of eye lens|protein binding|cytoplasm|intermediate filament|plasma membrane|cell cortex|biological_process|intermediate filament organization|cell maturation|lens fiber cell development	-	-
BFSP1	ENSG00000125864	20	17556425	17557981	1557	*	Promoter (<=1kb)	17493906	17558838	64933	2	ENST00000536626	857	protein_coding	beaded filament structural protein 1	GO:0005200,GO:0005212,GO:0005515,GO:0005737,GO:0005882,GO:0005886,GO:0005938,GO:0008150,GO:0045109,GO:0048469,GO:0070307	structural constituent of cytoskeleton|structural constituent of eye lens|protein binding|cytoplasm|intermediate filament|plasma membrane|cell cortex|biological_process|intermediate filament organization|cell maturation|lens fiber cell development	-	-
BLCAP	ENSG00000166619	20	37527948	37528868	921	*	Promoter (<=1kb)	37517418	37527931	10514	2	ENST00000414542	-17	protein_coding	BLCAP apoptosis inducing factor	GO:0005515,GO:0007049,GO:0016021,GO:0030262	protein binding|cell cycle|integral component of membrane|apoptotic nuclear changes	-	-
BLCAP	ENSG00000166619	20	37502370	37503978	1609	*	Promoter (<=1kb)	37499893	37503975	4083	2	ENST00000613961	0	protein_coding	BLCAP apoptosis inducing factor	GO:0005515,GO:0007049,GO:0016021,GO:0030262	protein binding|cell cycle|integral component of membrane|apoptotic nuclear changes	-	-
BOC	ENSG00000144857	3	113277078	113277749	672	*	Promoter (1-2kb)	113279566	113281057	1492	1	ENST00000463971	-1817	protein_coding	BOC cell adhesion associated, oncogene regulated	GO:0005515,GO:0005886,GO:0005887,GO:0007155,GO:0007224,GO:0007411,GO:0044295,GO:0045663,GO:0051149	protein binding|plasma membrane|integral component of plasma membrane|cell adhesion|smoothened signaling pathway|axon guidance|axonal growth cone|positive regulation of myoblast differentiation|positive regulation of muscle cell differentiation	path:hsa04340,path:hsa04360	Hedgehog signaling pathway|Axon guidance
BOC	ENSG00000144857	3	113263562	113264080	519	*	Promoter (1-2kb)	113261698	113270944	9247	1	ENST00000477178	1864	protein_coding	BOC cell adhesion associated, oncogene regulated	GO:0005515,GO:0005886,GO:0005887,GO:0007155,GO:0007224,GO:0007411,GO:0044295,GO:0045663,GO:0051149	protein binding|plasma membrane|integral component of plasma membrane|cell adhesion|smoothened signaling pathway|axon guidance|axonal growth cone|positive regulation of myoblast differentiation|positive regulation of muscle cell differentiation	path:hsa04340,path:hsa04360	Hedgehog signaling pathway|Axon guidance
BTG3	ENSG00000154640	21	17613705	17614497	793	*	Promoter (<=1kb)	17609007	17612945	3939	2	ENST00000457956	-760	protein_coding	BTG anti-proliferation factor 3	GO:0005515,GO:0005634,GO:0005737,GO:0008285,GO:0045930	protein binding|nucleus|cytoplasm|negative regulation of cell population proliferation|negative regulation of mitotic cell cycle	path:hsa03018	RNA degradation
BTG3	ENSG00000154640	21	17602827	17603367	541	*	Promoter (1-2kb)	17598721	17605133	6413	2	ENST00000496601	1766	protein_coding	BTG anti-proliferation factor 3	GO:0005515,GO:0005634,GO:0005737,GO:0008285,GO:0045930	protein binding|nucleus|cytoplasm|negative regulation of cell population proliferation|negative regulation of mitotic cell cycle	path:hsa03018	RNA degradation
BUB3	ENSG00000154473	10	123155072	123155840	769	*	Promoter (<=1kb)	123154859	123162693	7835	1	ENST00000407911	213	protein_coding	BUB3 mitotic checkpoint protein	GO:0000070,GO:0000776,GO:0000777,GO:0005515,GO:0005654,GO:0005829,GO:0006511,GO:0007094,GO:0008608,GO:0031145,GO:0033597,GO:0034501,GO:0043130,GO:0051301,GO:0051321,GO:1901990,GO:1990298	mitotic sister chromatid segregation|kinetochore|condensed chromosome kinetochore|protein binding|nucleoplasm|cytosol|ubiquitin-dependent protein catabolic process|mitotic spindle assembly checkpoint|attachment of spindle microtubules to kinetochore|anaphase-promoting complex-dependent catabolic process|mitotic checkpoint complex|protein localization to kinetochore|ubiquitin binding|cell division…	path:hsa04110,path:hsa05166	Cell cycle|Human T-cell leukemia virus 1 infection
BUB3	ENSG00000154473	10	123153231	123153594	364	*	Promoter (<=1kb)	123154402	123165212	10811	1	ENST00000368859	-808	protein_coding	BUB3 mitotic checkpoint protein	GO:0000070,GO:0000776,GO:0000777,GO:0005515,GO:0005654,GO:0005829,GO:0006511,GO:0007094,GO:0008608,GO:0031145,GO:0033597,GO:0034501,GO:0043130,GO:0051301,GO:0051321,GO:1901990,GO:1990298	mitotic sister chromatid segregation|kinetochore|condensed chromosome kinetochore|protein binding|nucleoplasm|cytosol|ubiquitin-dependent protein catabolic process|mitotic spindle assembly checkpoint|attachment of spindle microtubules to kinetochore|anaphase-promoting complex-dependent catabolic process|mitotic checkpoint complex|protein localization to kinetochore|ubiquitin binding|cell division…	path:hsa04110,path:hsa05166	Cell cycle|Human T-cell leukemia virus 1 infection
C17orf67	ENSG00000214226	17	56838209	56839328	1120	*	Promoter (<=1kb)	56824747	56838773	14027	2	ENST00000487705	0	protein_coding	chromosome 17 open reading frame 67	GO:0005515,GO:0005576	protein binding|extracellular region	-	-
C17orf67	ENSG00000214226	17	56795328	56795917	590	*	Promoter (<=1kb)	56791913	56795292	3380	2	ENST00000570754	-36	protein_coding	chromosome 17 open reading frame 67	GO:0005515,GO:0005576	protein binding|extracellular region	-	-
C1QTNF4	ENSG00000172247	11	47592296	47592862	567	*	Promoter (1-2kb)	47589822	47590810	989	2	ENST00000530097	-1486	protein_coding	C1q and TNF related 4	GO:0003674,GO:0005125,GO:0005515,GO:0005615,GO:0007165,GO:0032755,GO:0032760,GO:0070105,GO:1901224	molecular_function|cytokine activity|protein binding|extracellular space|signal transduction|positive regulation of interleukin-6 production|positive regulation of tumor necrosis factor production|positive regulation of interleukin-6-mediated signaling pathway|positive regulation of NIK/NF-kappaB signaling	-	-
C1QTNF4	ENSG00000172247	11	47589003	47589364	362	*	Promoter (1-2kb)	47589822	47590810	989	2	ENST00000530097	1446	protein_coding	C1q and TNF related 4	GO:0003674,GO:0005125,GO:0005515,GO:0005615,GO:0007165,GO:0032755,GO:0032760,GO:0070105,GO:1901224	molecular_function|cytokine activity|protein binding|extracellular space|signal transduction|positive regulation of interleukin-6 production|positive regulation of tumor necrosis factor production|positive regulation of interleukin-6-mediated signaling pathway|positive regulation of NIK/NF-kappaB signaling	-	-
C1QTNF6	ENSG00000133466	22	37195603	37197439	1837	*	Promoter (<=1kb)	37190553	37197748	7196	2	ENST00000467564	309	protein_coding	C1q and TNF related 6	GO:0005515,GO:0005581,GO:0005615,GO:0042802	protein binding|collagen trimer|extracellular space|identical protein binding	-	-
C1QTNF6	ENSG00000133466	22	37185757	37187725	1969	*	Promoter (<=1kb)	37180171	37185948	5778	2	ENST00000493023	0	protein_coding	C1q and TNF related 6	GO:0005515,GO:0005581,GO:0005615,GO:0042802	protein binding|collagen trimer|extracellular space|identical protein binding	-	-
C2	ENSG00000166278	6	31919392	31919951	560	*	Promoter (<=1kb)	31919941	31937459	17519	1	ENST00000411571	0	protein_coding	complement C2	GO:0004252,GO:0005515,GO:0005576,GO:0005615,GO:0006508,GO:0006956,GO:0006958,GO:0007584,GO:0030449,GO:0045087,GO:0046872,GO:0070062,GO:2000427	serine-type endopeptidase activity|protein binding|extracellular region|extracellular space|proteolysis|complement activation|complement activation, classical pathway|response to nutrient|regulation of complement activation|innate immune response|metal ion binding|extracellular exosome|positive regulation of apoptotic cell clearance	path:hsa04610,path:hsa05133,path:hsa05150,path:hsa05171,path:hsa05322	Complement and coagulation cascades|Pertussis|Staphylococcus aureus infection|Coronavirus disease - COVID-19|Systemic lupus erythematosus
C2	ENSG00000166278	6	31924166	31925315	1150	*	Promoter (2-3kb)	31927496	31945671	18176	1	ENST00000442278	-2181	protein_coding	complement C2	GO:0004252,GO:0005515,GO:0005576,GO:0005615,GO:0006508,GO:0006956,GO:0006958,GO:0007584,GO:0030449,GO:0045087,GO:0046872,GO:0070062,GO:2000427	serine-type endopeptidase activity|protein binding|extracellular region|extracellular space|proteolysis|complement activation|complement activation, classical pathway|response to nutrient|regulation of complement activation|innate immune response|metal ion binding|extracellular exosome|positive regulation of apoptotic cell clearance	path:hsa04610,path:hsa05133,path:hsa05150,path:hsa05171,path:hsa05322	Complement and coagulation cascades|Pertussis|Staphylococcus aureus infection|Coronavirus disease - COVID-19|Systemic lupus erythematosus
CA4	ENSG00000167434	17	60148971	60149621	651	*	Promoter (<=1kb)	60149942	60156952	7011	1	ENST00000585705	-321	protein_coding	carbonic anhydrase 4	GO:0004089,GO:0005515,GO:0005791,GO:0005793,GO:0005794,GO:0005802,GO:0005886,GO:0006730,GO:0008270,GO:0009986,GO:0015701,GO:0016020,GO:0016323,GO:0016324,GO:0016836,GO:0030658,GO:0030667,GO:0031362,GO:0031526,GO:0048471,GO:0070062	carbonate dehydratase activity|protein binding|rough endoplasmic reticulum|endoplasmic reticulum-Golgi intermediate compartment|Golgi apparatus|trans-Golgi network|plasma membrane|one-carbon metabolic process|zinc ion binding|cell surface|bicarbonate transport|membrane|basolateral plasma membrane|apical plasma membrane|hydro-lyase activity|transport vesicle membrane|secretory granule membrane|anc…	path:hsa00910,path:hsa04964	Nitrogen metabolism|Proximal tubule bicarbonate reclamation
CA4	ENSG00000167434	17	60154222	60155036	815	*	Promoter (2-3kb)	60157732	60159546	1815	1	ENST00000590203	-2696	protein_coding	carbonic anhydrase 4	GO:0004089,GO:0005515,GO:0005791,GO:0005793,GO:0005794,GO:0005802,GO:0005886,GO:0006730,GO:0008270,GO:0009986,GO:0015701,GO:0016020,GO:0016323,GO:0016324,GO:0016836,GO:0030658,GO:0030667,GO:0031362,GO:0031526,GO:0048471,GO:0070062	carbonate dehydratase activity|protein binding|rough endoplasmic reticulum|endoplasmic reticulum-Golgi intermediate compartment|Golgi apparatus|trans-Golgi network|plasma membrane|one-carbon metabolic process|zinc ion binding|cell surface|bicarbonate transport|membrane|basolateral plasma membrane|apical plasma membrane|hydro-lyase activity|transport vesicle membrane|secretory granule membrane|anc…	path:hsa00910,path:hsa04964	Nitrogen metabolism|Proximal tubule bicarbonate reclamation
CAB39	ENSG00000135932	2	230816093	230817502	1410	*	Promoter (2-3kb)	230813983	230818182	4200	1	ENST00000493540	2110	protein_coding	calcium binding protein 39	GO:0005515,GO:0005576,GO:0005829,GO:0007050,GO:0007165,GO:0010800,GO:0014823,GO:0016020,GO:0018105,GO:0019900,GO:0030018,GO:0030295,GO:0032147,GO:0034774,GO:0035556,GO:0043312,GO:0043539,GO:0070062,GO:0071476,GO:0071902,GO:0097066,GO:1901017,GO:1901380,GO:1902554,GO:1904813	protein binding|extracellular region|cytosol|cell cycle arrest|signal transduction|positive regulation of peptidyl-threonine phosphorylation|response to activity|membrane|peptidyl-serine phosphorylation|kinase binding|Z disc|protein kinase activator activity|activation of protein kinase activity|secretory granule lumen|intracellular signal transduction|neutrophil degranulation|protein serine/thre…	path:hsa04150,path:hsa04152	mTOR signaling pathway|AMPK signaling pathway
CAB39	ENSG00000135932	2	230793678	230794986	1309	*	Promoter (2-3kb)	230790898	230799124	8227	1	ENST00000478152	2780	protein_coding	calcium binding protein 39	GO:0005515,GO:0005576,GO:0005829,GO:0007050,GO:0007165,GO:0010800,GO:0014823,GO:0016020,GO:0018105,GO:0019900,GO:0030018,GO:0030295,GO:0032147,GO:0034774,GO:0035556,GO:0043312,GO:0043539,GO:0070062,GO:0071476,GO:0071902,GO:0097066,GO:1901017,GO:1901380,GO:1902554,GO:1904813	protein binding|extracellular region|cytosol|cell cycle arrest|signal transduction|positive regulation of peptidyl-threonine phosphorylation|response to activity|membrane|peptidyl-serine phosphorylation|kinase binding|Z disc|protein kinase activator activity|activation of protein kinase activity|secretory granule lumen|intracellular signal transduction|neutrophil degranulation|protein serine/thre…	path:hsa04150,path:hsa04152	mTOR signaling pathway|AMPK signaling pathway
CACNA1A	ENSG00000141837	19	13228499	13228872	374	*	Promoter (<=1kb)	13226943	13227682	740	2	ENST00000636670	-817	protein_coding	calcium voltage-gated channel subunit alpha1 A	GO:0001540,GO:0005245,GO:0005515,GO:0005634,GO:0005737,GO:0005886,GO:0005891,GO:0006816,GO:0007204,GO:0007268,GO:0008219,GO:0008331,GO:0016021,GO:0019905,GO:0034765,GO:0042995,GO:0043025,GO:0045202,GO:0046872,GO:0050796,GO:0050804,GO:0051899,GO:0070509,GO:0070588,GO:1904645,GO:1904646	amyloid-beta binding|voltage-gated calcium channel activity|protein binding|nucleus|cytoplasm|plasma membrane|voltage-gated calcium channel complex|calcium ion transport|positive regulation of cytosolic calcium ion concentration|chemical synaptic transmission|cell death|high voltage-gated calcium channel activity|integral component of membrane|syntaxin binding|regulation of ion transmembrane tran…	path:hsa04010,path:hsa04020,path:hsa04721,path:hsa04723,path:hsa04724,path:hsa04725,path:hsa04726,path:hsa04727,path:hsa04728,path:hsa04730,path:hsa04742,path:hsa04930,path:hsa05017,path:hsa05032,path:hsa05033	MAPK signaling pathway|Calcium signaling pathway|Synaptic vesicle cycle|Retrograde endocannabinoid signaling|Glutamatergic synapse|Cholinergic synapse|Serotonergic synapse|GABAergic synapse|Dopaminergic synapse|Long-term depression|Taste transduction|Type II diabetes mellitus|Spinocerebellar ataxia|Morphine addiction|Nicotine addiction
CACNA1A	ENSG00000141837	19	13260040	13261107	1068	*	Promoter (<=1kb)	13256255	13260234	3980	2	ENST00000636984	0	protein_coding	calcium voltage-gated channel subunit alpha1 A	GO:0001540,GO:0005245,GO:0005515,GO:0005634,GO:0005737,GO:0005886,GO:0005891,GO:0006816,GO:0007204,GO:0007268,GO:0008219,GO:0008331,GO:0016021,GO:0019905,GO:0034765,GO:0042995,GO:0043025,GO:0045202,GO:0046872,GO:0050796,GO:0050804,GO:0051899,GO:0070509,GO:0070588,GO:1904645,GO:1904646	amyloid-beta binding|voltage-gated calcium channel activity|protein binding|nucleus|cytoplasm|plasma membrane|voltage-gated calcium channel complex|calcium ion transport|positive regulation of cytosolic calcium ion concentration|chemical synaptic transmission|cell death|high voltage-gated calcium channel activity|integral component of membrane|syntaxin binding|regulation of ion transmembrane tran…	path:hsa04010,path:hsa04020,path:hsa04721,path:hsa04723,path:hsa04724,path:hsa04725,path:hsa04726,path:hsa04727,path:hsa04728,path:hsa04730,path:hsa04742,path:hsa04930,path:hsa05017,path:hsa05032,path:hsa05033	MAPK signaling pathway|Calcium signaling pathway|Synaptic vesicle cycle|Retrograde endocannabinoid signaling|Glutamatergic synapse|Cholinergic synapse|Serotonergic synapse|GABAergic synapse|Dopaminergic synapse|Long-term depression|Taste transduction|Type II diabetes mellitus|Spinocerebellar ataxia|Morphine addiction|Nicotine addiction
CACNA1A	ENSG00000141837	19	13335106	13336128	1023	*	Promoter (<=1kb)	13312652	13334436	21785	2	ENST00000636022	-670	protein_coding	calcium voltage-gated channel subunit alpha1 A	GO:0001540,GO:0005245,GO:0005515,GO:0005634,GO:0005737,GO:0005886,GO:0005891,GO:0006816,GO:0007204,GO:0007268,GO:0008219,GO:0008331,GO:0016021,GO:0019905,GO:0034765,GO:0042995,GO:0043025,GO:0045202,GO:0046872,GO:0050796,GO:0050804,GO:0051899,GO:0070509,GO:0070588,GO:1904645,GO:1904646	amyloid-beta binding|voltage-gated calcium channel activity|protein binding|nucleus|cytoplasm|plasma membrane|voltage-gated calcium channel complex|calcium ion transport|positive regulation of cytosolic calcium ion concentration|chemical synaptic transmission|cell death|high voltage-gated calcium channel activity|integral component of membrane|syntaxin binding|regulation of ion transmembrane tran…	path:hsa04010,path:hsa04020,path:hsa04721,path:hsa04723,path:hsa04724,path:hsa04725,path:hsa04726,path:hsa04727,path:hsa04728,path:hsa04730,path:hsa04742,path:hsa04930,path:hsa05017,path:hsa05032,path:hsa05033	MAPK signaling pathway|Calcium signaling pathway|Synaptic vesicle cycle|Retrograde endocannabinoid signaling|Glutamatergic synapse|Cholinergic synapse|Serotonergic synapse|GABAergic synapse|Dopaminergic synapse|Long-term depression|Taste transduction|Type II diabetes mellitus|Spinocerebellar ataxia|Morphine addiction|Nicotine addiction
CACNA1A	ENSG00000141837	19	13265131	13265906	776	*	Promoter (1-2kb)	13252567	13263510	10944	2	ENST00000636816	-1621	protein_coding	calcium voltage-gated channel subunit alpha1 A	GO:0001540,GO:0005245,GO:0005515,GO:0005634,GO:0005737,GO:0005886,GO:0005891,GO:0006816,GO:0007204,GO:0007268,GO:0008219,GO:0008331,GO:0016021,GO:0019905,GO:0034765,GO:0042995,GO:0043025,GO:0045202,GO:0046872,GO:0050796,GO:0050804,GO:0051899,GO:0070509,GO:0070588,GO:1904645,GO:1904646	amyloid-beta binding|voltage-gated calcium channel activity|protein binding|nucleus|cytoplasm|plasma membrane|voltage-gated calcium channel complex|calcium ion transport|positive regulation of cytosolic calcium ion concentration|chemical synaptic transmission|cell death|high voltage-gated calcium channel activity|integral component of membrane|syntaxin binding|regulation of ion transmembrane tran…	path:hsa04010,path:hsa04020,path:hsa04721,path:hsa04723,path:hsa04724,path:hsa04725,path:hsa04726,path:hsa04727,path:hsa04728,path:hsa04730,path:hsa04742,path:hsa04930,path:hsa05017,path:hsa05032,path:hsa05033	MAPK signaling pathway|Calcium signaling pathway|Synaptic vesicle cycle|Retrograde endocannabinoid signaling|Glutamatergic synapse|Cholinergic synapse|Serotonergic synapse|GABAergic synapse|Dopaminergic synapse|Long-term depression|Taste transduction|Type II diabetes mellitus|Spinocerebellar ataxia|Morphine addiction|Nicotine addiction
CACNA1A	ENSG00000141837	19	13332167	13332824	658	*	Promoter (1-2kb)	13312652	13334436	21785	2	ENST00000636022	1612	protein_coding	calcium voltage-gated channel subunit alpha1 A	GO:0001540,GO:0005245,GO:0005515,GO:0005634,GO:0005737,GO:0005886,GO:0005891,GO:0006816,GO:0007204,GO:0007268,GO:0008219,GO:0008331,GO:0016021,GO:0019905,GO:0034765,GO:0042995,GO:0043025,GO:0045202,GO:0046872,GO:0050796,GO:0050804,GO:0051899,GO:0070509,GO:0070588,GO:1904645,GO:1904646	amyloid-beta binding|voltage-gated calcium channel activity|protein binding|nucleus|cytoplasm|plasma membrane|voltage-gated calcium channel complex|calcium ion transport|positive regulation of cytosolic calcium ion concentration|chemical synaptic transmission|cell death|high voltage-gated calcium channel activity|integral component of membrane|syntaxin binding|regulation of ion transmembrane tran…	path:hsa04010,path:hsa04020,path:hsa04721,path:hsa04723,path:hsa04724,path:hsa04725,path:hsa04726,path:hsa04727,path:hsa04728,path:hsa04730,path:hsa04742,path:hsa04930,path:hsa05017,path:hsa05032,path:hsa05033	MAPK signaling pathway|Calcium signaling pathway|Synaptic vesicle cycle|Retrograde endocannabinoid signaling|Glutamatergic synapse|Cholinergic synapse|Serotonergic synapse|GABAergic synapse|Dopaminergic synapse|Long-term depression|Taste transduction|Type II diabetes mellitus|Spinocerebellar ataxia|Morphine addiction|Nicotine addiction
CACNA1C	ENSG00000151067	12	2607409	2608156	748	*	Promoter (<=1kb)	2607880	2610699	2820	1	ENST00000496818	0	protein_coding	calcium voltage-gated channel subunit alpha1 C	GO:0002520,GO:0005245,GO:0005515,GO:0005516,GO:0005737,GO:0005886,GO:0005887,GO:0005891,GO:0006816,GO:0007204,GO:0007507,GO:0008331,GO:0010881,GO:0014069,GO:0016021,GO:0016032,GO:0030018,GO:0030425,GO:0035115,GO:0035585,GO:0043010,GO:0043204,GO:0045762,GO:0046872,GO:0050796,GO:0051393,GO:0060402,GO:0061337,GO:0061577,GO:0070509,GO:0070588,GO:0086002,GO:0086007,GO:0086012,GO:0086045,GO:0086056,GO:…	immune system development|voltage-gated calcium channel activity|protein binding|calmodulin binding|cytoplasm|plasma membrane|integral component of plasma membrane|voltage-gated calcium channel complex|calcium ion transport|positive regulation of cytosolic calcium ion concentration|heart development|high voltage-gated calcium channel activity|regulation of cardiac muscle contraction by regulation…	path:hsa04010,path:hsa04020,path:hsa04022,path:hsa04024,path:hsa04260,path:hsa04261,path:hsa04270,path:hsa04713,path:hsa04720,path:hsa04723,path:hsa04724,path:hsa04725,path:hsa04726,path:hsa04727,path:hsa04728,path:hsa04742,path:hsa04911,path:hsa04912,path:hsa04921,path:hsa04924,path:hsa04925,path:hsa04927,path:hsa04929,path:hsa04930,path:hsa04934,path:hsa04935,path:hsa05010,path:hsa05020,path:hs…	MAPK signaling pathway|Calcium signaling pathway|cGMP-PKG signaling pathway|cAMP signaling pathway|Cardiac muscle contraction|Adrenergic signaling in cardiomyocytes|Vascular smooth muscle contraction|Circadian entrainment|Long-term potentiation|Retrograde endocannabinoid signaling|Glutamatergic synapse|Cholinergic synapse|Serotonergic synapse|GABAergic synapse|Dopaminergic synapse|Taste transduct…
CACNA1C	ENSG00000151067	12	2649447	2649979	533	*	Promoter (1-2kb)	2651063	2655193	4131	1	ENST00000492150	-1084	protein_coding	calcium voltage-gated channel subunit alpha1 C	GO:0002520,GO:0005245,GO:0005515,GO:0005516,GO:0005737,GO:0005886,GO:0005887,GO:0005891,GO:0006816,GO:0007204,GO:0007507,GO:0008331,GO:0010881,GO:0014069,GO:0016021,GO:0016032,GO:0030018,GO:0030425,GO:0035115,GO:0035585,GO:0043010,GO:0043204,GO:0045762,GO:0046872,GO:0050796,GO:0051393,GO:0060402,GO:0061337,GO:0061577,GO:0070509,GO:0070588,GO:0086002,GO:0086007,GO:0086012,GO:0086045,GO:0086056,GO:…	immune system development|voltage-gated calcium channel activity|protein binding|calmodulin binding|cytoplasm|plasma membrane|integral component of plasma membrane|voltage-gated calcium channel complex|calcium ion transport|positive regulation of cytosolic calcium ion concentration|heart development|high voltage-gated calcium channel activity|regulation of cardiac muscle contraction by regulation…	path:hsa04010,path:hsa04020,path:hsa04022,path:hsa04024,path:hsa04260,path:hsa04261,path:hsa04270,path:hsa04713,path:hsa04720,path:hsa04723,path:hsa04724,path:hsa04725,path:hsa04726,path:hsa04727,path:hsa04728,path:hsa04742,path:hsa04911,path:hsa04912,path:hsa04921,path:hsa04924,path:hsa04925,path:hsa04927,path:hsa04929,path:hsa04930,path:hsa04934,path:hsa04935,path:hsa05010,path:hsa05020,path:hs…	MAPK signaling pathway|Calcium signaling pathway|cGMP-PKG signaling pathway|cAMP signaling pathway|Cardiac muscle contraction|Adrenergic signaling in cardiomyocytes|Vascular smooth muscle contraction|Circadian entrainment|Long-term potentiation|Retrograde endocannabinoid signaling|Glutamatergic synapse|Cholinergic synapse|Serotonergic synapse|GABAergic synapse|Dopaminergic synapse|Taste transduct…
CACNA1C	ENSG00000151067	12	2608963	2609623	661	*	Promoter (1-2kb)	2607880	2610699	2820	1	ENST00000496818	1083	protein_coding	calcium voltage-gated channel subunit alpha1 C	GO:0002520,GO:0005245,GO:0005515,GO:0005516,GO:0005737,GO:0005886,GO:0005887,GO:0005891,GO:0006816,GO:0007204,GO:0007507,GO:0008331,GO:0010881,GO:0014069,GO:0016021,GO:0016032,GO:0030018,GO:0030425,GO:0035115,GO:0035585,GO:0043010,GO:0043204,GO:0045762,GO:0046872,GO:0050796,GO:0051393,GO:0060402,GO:0061337,GO:0061577,GO:0070509,GO:0070588,GO:0086002,GO:0086007,GO:0086012,GO:0086045,GO:0086056,GO:…	immune system development|voltage-gated calcium channel activity|protein binding|calmodulin binding|cytoplasm|plasma membrane|integral component of plasma membrane|voltage-gated calcium channel complex|calcium ion transport|positive regulation of cytosolic calcium ion concentration|heart development|high voltage-gated calcium channel activity|regulation of cardiac muscle contraction by regulation…	path:hsa04010,path:hsa04020,path:hsa04022,path:hsa04024,path:hsa04260,path:hsa04261,path:hsa04270,path:hsa04713,path:hsa04720,path:hsa04723,path:hsa04724,path:hsa04725,path:hsa04726,path:hsa04727,path:hsa04728,path:hsa04742,path:hsa04911,path:hsa04912,path:hsa04921,path:hsa04924,path:hsa04925,path:hsa04927,path:hsa04929,path:hsa04930,path:hsa04934,path:hsa04935,path:hsa05010,path:hsa05020,path:hs…	MAPK signaling pathway|Calcium signaling pathway|cGMP-PKG signaling pathway|cAMP signaling pathway|Cardiac muscle contraction|Adrenergic signaling in cardiomyocytes|Vascular smooth muscle contraction|Circadian entrainment|Long-term potentiation|Retrograde endocannabinoid signaling|Glutamatergic synapse|Cholinergic synapse|Serotonergic synapse|GABAergic synapse|Dopaminergic synapse|Taste transduct…
CACNA1G	ENSG00000006283	17	50599045	50599345	301	*	Promoter (<=1kb)	50599725	50607510	7786	1	ENST00000506520	-380	protein_coding	calcium voltage-gated channel subunit alpha1 G	GO:0001518,GO:0005248,GO:0005737,GO:0005886,GO:0005891,GO:0007268,GO:0008332,GO:0010045,GO:0019228,GO:0034765,GO:0035725,GO:0042391,GO:0043005,GO:0045202,GO:0045956,GO:0060371,GO:0070509,GO:0070588,GO:0086002,GO:0086010,GO:0086015,GO:0086016,GO:0086018,GO:0086027,GO:0086045,GO:0086046,GO:0086056,GO:0086059,GO:0086091,GO:0097110	voltage-gated sodium channel complex|voltage-gated sodium channel activity|cytoplasm|plasma membrane|voltage-gated calcium channel complex|chemical synaptic transmission|low voltage-gated calcium channel activity|response to nickel cation|neuronal action potential|regulation of ion transmembrane transport|sodium ion transmembrane transport|regulation of membrane potential|neuron projection|synaps…	path:hsa04010,path:hsa04020,path:hsa04713,path:hsa04925,path:hsa04927,path:hsa04929,path:hsa04930,path:hsa04934	MAPK signaling pathway|Calcium signaling pathway|Circadian entrainment|Aldosterone synthesis and secretion|Cortisol synthesis and secretion|GnRH secretion|Type II diabetes mellitus|Cushing syndrome
CACNA1G	ENSG00000006283	17	50565759	50568715	2957	*	Promoter (<=1kb)	50569165	50573674	4510	1	ENST00000570567	-450	protein_coding	calcium voltage-gated channel subunit alpha1 G	GO:0001518,GO:0005248,GO:0005737,GO:0005886,GO:0005891,GO:0007268,GO:0008332,GO:0010045,GO:0019228,GO:0034765,GO:0035725,GO:0042391,GO:0043005,GO:0045202,GO:0045956,GO:0060371,GO:0070509,GO:0070588,GO:0086002,GO:0086010,GO:0086015,GO:0086016,GO:0086018,GO:0086027,GO:0086045,GO:0086046,GO:0086056,GO:0086059,GO:0086091,GO:0097110	voltage-gated sodium channel complex|voltage-gated sodium channel activity|cytoplasm|plasma membrane|voltage-gated calcium channel complex|chemical synaptic transmission|low voltage-gated calcium channel activity|response to nickel cation|neuronal action potential|regulation of ion transmembrane transport|sodium ion transmembrane transport|regulation of membrane potential|neuron projection|synaps…	path:hsa04010,path:hsa04020,path:hsa04713,path:hsa04925,path:hsa04927,path:hsa04929,path:hsa04930,path:hsa04934	MAPK signaling pathway|Calcium signaling pathway|Circadian entrainment|Aldosterone synthesis and secretion|Cortisol synthesis and secretion|GnRH secretion|Type II diabetes mellitus|Cushing syndrome
CAMK2A	ENSG00000070808	5	150270140	150271228	1089	*	Promoter (1-2kb)	150238717	150273126	34410	2	ENST00000672404	1898	protein_coding	calcium/calmodulin dependent protein kinase II alpha	GO:0000082,GO:0002931,GO:0004674,GO:0004683,GO:0005515,GO:0005516,GO:0005524,GO:0005634,GO:0005654,GO:0005737,GO:0005739,GO:0005829,GO:0005954,GO:0006468,GO:0006816,GO:0007223,GO:0009931,GO:0010666,GO:0014069,GO:0016301,GO:0018105,GO:0030666,GO:0035254,GO:0038166,GO:0042802,GO:0042803,GO:0043005,GO:0043197,GO:0046777,GO:0046872,GO:0046928,GO:0048168,GO:0051092,GO:0051346,GO:0051928,GO:0060333,GO:…	G1/S transition of mitotic cell cycle|response to ischemia|protein serine/threonine kinase activity|calmodulin-dependent protein kinase activity|protein binding|calmodulin binding|ATP binding|nucleus|nucleoplasm|cytoplasm|mitochondrion|cytosol|calcium- and calmodulin-dependent protein kinase complex|protein phosphorylation|calcium ion transport|Wnt signaling pathway, calcium modulating pathway|ca…	path:hsa04012,path:hsa04020,path:hsa04024,path:hsa04066,path:hsa04114,path:hsa04217,path:hsa04261,path:hsa04310,path:hsa04360,path:hsa04713,path:hsa04720,path:hsa04722,path:hsa04725,path:hsa04728,path:hsa04740,path:hsa04750,path:hsa04911,path:hsa04912,path:hsa04916,path:hsa04921,path:hsa04922,path:hsa04925,path:hsa04934,path:hsa04971,path:hsa05012,path:hsa05022,path:hsa05031,path:hsa05152,path:hs…	ErbB signaling pathway|Calcium signaling pathway|cAMP signaling pathway|HIF-1 signaling pathway|Oocyte meiosis|Necroptosis|Adrenergic signaling in cardiomyocytes|Wnt signaling pathway|Axon guidance|Circadian entrainment|Long-term potentiation|Neurotrophin signaling pathway|Cholinergic synapse|Dopaminergic synapse|Olfactory transduction|Inflammatory mediator regulation of TRP channels|Insulin secr…
CAMK2A	ENSG00000070808	5	150242123	150242522	400	*	Promoter (2-3kb)	150221774	150245328	23555	2	ENST00000351010	2806	protein_coding	calcium/calmodulin dependent protein kinase II alpha	GO:0000082,GO:0002931,GO:0004674,GO:0004683,GO:0005515,GO:0005516,GO:0005524,GO:0005634,GO:0005654,GO:0005737,GO:0005739,GO:0005829,GO:0005954,GO:0006468,GO:0006816,GO:0007223,GO:0009931,GO:0010666,GO:0014069,GO:0016301,GO:0018105,GO:0030666,GO:0035254,GO:0038166,GO:0042802,GO:0042803,GO:0043005,GO:0043197,GO:0046777,GO:0046872,GO:0046928,GO:0048168,GO:0051092,GO:0051346,GO:0051928,GO:0060333,GO:…	G1/S transition of mitotic cell cycle|response to ischemia|protein serine/threonine kinase activity|calmodulin-dependent protein kinase activity|protein binding|calmodulin binding|ATP binding|nucleus|nucleoplasm|cytoplasm|mitochondrion|cytosol|calcium- and calmodulin-dependent protein kinase complex|protein phosphorylation|calcium ion transport|Wnt signaling pathway, calcium modulating pathway|ca…	path:hsa04012,path:hsa04020,path:hsa04024,path:hsa04066,path:hsa04114,path:hsa04217,path:hsa04261,path:hsa04310,path:hsa04360,path:hsa04713,path:hsa04720,path:hsa04722,path:hsa04725,path:hsa04728,path:hsa04740,path:hsa04750,path:hsa04911,path:hsa04912,path:hsa04916,path:hsa04921,path:hsa04922,path:hsa04925,path:hsa04934,path:hsa04971,path:hsa05012,path:hsa05022,path:hsa05031,path:hsa05152,path:hs…	ErbB signaling pathway|Calcium signaling pathway|cAMP signaling pathway|HIF-1 signaling pathway|Oocyte meiosis|Necroptosis|Adrenergic signaling in cardiomyocytes|Wnt signaling pathway|Axon guidance|Circadian entrainment|Long-term potentiation|Neurotrophin signaling pathway|Cholinergic synapse|Dopaminergic synapse|Olfactory transduction|Inflammatory mediator regulation of TRP channels|Insulin secr…
CAPN2	ENSG00000162909	1	223753681	223754220	540	*	Promoter (1-2kb)	223752019	223757497	5479	1	ENST00000480581	1662	protein_coding	calpain 2	GO:0000785,GO:0001666,GO:0001824,GO:0004198,GO:0005509,GO:0005515,GO:0005634,GO:0005737,GO:0005758,GO:0005764,GO:0005783,GO:0005794,GO:0005829,GO:0005886,GO:0005925,GO:0006508,GO:0007520,GO:0007565,GO:0008092,GO:0008234,GO:0009897,GO:0010666,GO:0019899,GO:0022617,GO:0030425,GO:0030864,GO:0031143,GO:0032675,GO:0035458,GO:0042542,GO:0043025,GO:0044877,GO:0045121,GO:0048266,GO:0051493,GO:0051603,GO:…	chromatin|response to hypoxia|blastocyst development|calcium-dependent cysteine-type endopeptidase activity|calcium ion binding|protein binding|nucleus|cytoplasm|mitochondrial intermembrane space|lysosome|endoplasmic reticulum|Golgi apparatus|cytosol|plasma membrane|focal adhesion|proteolysis|myoblast fusion|female pregnancy|cytoskeletal protein binding|cysteine-type peptidase activity|external s…	path:hsa04141,path:hsa04210,path:hsa04217,path:hsa04218,path:hsa04510,path:hsa05010,path:hsa05022,path:hsa05131	Protein processing in endoplasmic reticulum|Apoptosis|Necroptosis|Cellular senescence|Focal adhesion|Alzheimer disease|Pathways of neurodegeneration - multiple diseases|Shigellosis
CAPN2	ENSG00000162909	1	223713986	223715421	1436	*	Promoter (1-2kb)	223712539	223776018	63480	1	ENST00000295006	1447	protein_coding	calpain 2	GO:0000785,GO:0001666,GO:0001824,GO:0004198,GO:0005509,GO:0005515,GO:0005634,GO:0005737,GO:0005758,GO:0005764,GO:0005783,GO:0005794,GO:0005829,GO:0005886,GO:0005925,GO:0006508,GO:0007520,GO:0007565,GO:0008092,GO:0008234,GO:0009897,GO:0010666,GO:0019899,GO:0022617,GO:0030425,GO:0030864,GO:0031143,GO:0032675,GO:0035458,GO:0042542,GO:0043025,GO:0044877,GO:0045121,GO:0048266,GO:0051493,GO:0051603,GO:…	chromatin|response to hypoxia|blastocyst development|calcium-dependent cysteine-type endopeptidase activity|calcium ion binding|protein binding|nucleus|cytoplasm|mitochondrial intermembrane space|lysosome|endoplasmic reticulum|Golgi apparatus|cytosol|plasma membrane|focal adhesion|proteolysis|myoblast fusion|female pregnancy|cytoskeletal protein binding|cysteine-type peptidase activity|external s…	path:hsa04141,path:hsa04210,path:hsa04217,path:hsa04218,path:hsa04510,path:hsa05010,path:hsa05022,path:hsa05131	Protein processing in endoplasmic reticulum|Apoptosis|Necroptosis|Cellular senescence|Focal adhesion|Alzheimer disease|Pathways of neurodegeneration - multiple diseases|Shigellosis
CAPN9	ENSG00000135773	1	230746570	230747192	623	*	Promoter (<=1kb)	230747384	230801772	54389	1	ENST00000366666	-192	protein_coding	calpain 9	GO:0004198,GO:0005509,GO:0005575,GO:0005737,GO:0006508,GO:0007586	calcium-dependent cysteine-type endopeptidase activity|calcium ion binding|cellular_component|cytoplasm|proteolysis|digestion	-	-
CAPN9	ENSG00000135773	1	230744315	230745149	835	*	Promoter (2-3kb)	230747384	230801772	54389	1	ENST00000366666	-2235	protein_coding	calpain 9	GO:0004198,GO:0005509,GO:0005575,GO:0005737,GO:0006508,GO:0007586	calcium-dependent cysteine-type endopeptidase activity|calcium ion binding|cellular_component|cytoplasm|proteolysis|digestion	-	-
CARD14	ENSG00000141527	17	80167767	80169654	1888	*	Promoter (<=1kb)	80169992	80208971	38980	1	ENST00000650867	-338	protein_coding	caspase recruitment domain family member 14	GO:0001934,GO:0005737,GO:0005829,GO:0005886,GO:0006915,GO:0007250,GO:0016235,GO:0033209,GO:0043066,GO:0050700,GO:0051092	positive regulation of protein phosphorylation|cytoplasm|cytosol|plasma membrane|apoptotic process|activation of NF-kappaB-inducing kinase activity|aggresome|tumor necrosis factor-mediated signaling pathway|negative regulation of apoptotic process|CARD domain binding|positive regulation of NF-kappaB transcription factor activity	path:hsa04064	NF-kappa B signaling pathway
CARD14	ENSG00000141527	17	80194110	80194909	800	*	Promoter (1-2kb)	80192443	80208951	16509	1	ENST00000649277	1667	protein_coding	caspase recruitment domain family member 14	GO:0001934,GO:0005737,GO:0005829,GO:0005886,GO:0006915,GO:0007250,GO:0016235,GO:0033209,GO:0043066,GO:0050700,GO:0051092	positive regulation of protein phosphorylation|cytoplasm|cytosol|plasma membrane|apoptotic process|activation of NF-kappaB-inducing kinase activity|aggresome|tumor necrosis factor-mediated signaling pathway|negative regulation of apoptotic process|CARD domain binding|positive regulation of NF-kappaB transcription factor activity	path:hsa04064	NF-kappa B signaling pathway
CARD14	ENSG00000141527	17	80176244	80176564	321	*	Promoter (1-2kb)	80178499	80202631	24133	1	ENST00000570421	-1935	protein_coding	caspase recruitment domain family member 14	GO:0001934,GO:0005737,GO:0005829,GO:0005886,GO:0006915,GO:0007250,GO:0016235,GO:0033209,GO:0043066,GO:0050700,GO:0051092	positive regulation of protein phosphorylation|cytoplasm|cytosol|plasma membrane|apoptotic process|activation of NF-kappaB-inducing kinase activity|aggresome|tumor necrosis factor-mediated signaling pathway|negative regulation of apoptotic process|CARD domain binding|positive regulation of NF-kappaB transcription factor activity	path:hsa04064	NF-kappa B signaling pathway
CASC19	ENSG00000254166	8	127212332	127230031	17700	*	Promoter (<=1kb)	127116660	127218967	102308	2	ENST00000641912	0	lncRNA	cancer susceptibility 19	-	-	-	-
CASC19	ENSG00000254166	8	127207366	127208158	793	*	Promoter (<=1kb)	127152877	127208202	55326	2	ENST00000641425	44	lncRNA	cancer susceptibility 19	-	-	-	-
CASC19	ENSG00000254166	8	127230310	127231780	1471	*	Promoter (2-3kb)	127223247	127227541	4295	2	ENST00000641953	-2769	lncRNA	cancer susceptibility 19	-	-	-	-
CASZ1	ENSG00000130940	1	10707101	10707466	366	*	Promoter (1-2kb)	10704196	10705575	1380	2	ENST00000472814	-1526	protein_coding	castor zinc finger 1	GO:0000785,GO:0000977,GO:0001228,GO:0005634,GO:0005654,GO:0005829,GO:0006355,GO:0007275,GO:0043231,GO:0045664,GO:0045893,GO:0045944,GO:0046872	chromatin|RNA polymerase II transcription regulatory region sequence-specific DNA binding|DNA-binding transcription activator activity, RNA polymerase II-specific|nucleus|nucleoplasm|cytosol|regulation of transcription, DNA-templated|multicellular organism development|intracellular membrane-bounded organelle|regulation of neuron differentiation|positive regulation of transcription, DNA-templated|…	-	-
CASZ1	ENSG00000130940	1	10708063	10708442	380	*	Promoter (2-3kb)	10704196	10705575	1380	2	ENST00000472814	-2488	protein_coding	castor zinc finger 1	GO:0000785,GO:0000977,GO:0001228,GO:0005634,GO:0005654,GO:0005829,GO:0006355,GO:0007275,GO:0043231,GO:0045664,GO:0045893,GO:0045944,GO:0046872	chromatin|RNA polymerase II transcription regulatory region sequence-specific DNA binding|DNA-binding transcription activator activity, RNA polymerase II-specific|nucleus|nucleoplasm|cytosol|regulation of transcription, DNA-templated|multicellular organism development|intracellular membrane-bounded organelle|regulation of neuron differentiation|positive regulation of transcription, DNA-templated|…	-	-
CCDC189	ENSG00000196118	16	30758435	30758755	321	*	Promoter (<=1kb)	30757425	30759724	2300	2	ENST00000535476	969	protein_coding	coiled-coil domain containing 189	-	-	-	-
CCDC189	ENSG00000196118	16	30759358	30760227	870	*	Promoter (<=1kb)	30757425	30759724	2300	2	ENST00000535476	0	protein_coding	coiled-coil domain containing 189	-	-	-	-
CCDC33	ENSG00000140481	15	74263599	74263995	397	*	Promoter (2-3kb)	74266718	74336472	69755	1	ENST00000558659	-2723	protein_coding	coiled-coil domain containing 33	GO:0005515,GO:0005777	protein binding|peroxisome	-	-
CCDC33	ENSG00000140481	15	74238442	74238924	483	*	Promoter (2-3kb)	74236326	74336141	99816	1	ENST00000398814	2116	protein_coding	coiled-coil domain containing 33	GO:0005515,GO:0005777	protein binding|peroxisome	-	-
CCDC40	ENSG00000141519	17	80079076	80079621	546	*	Promoter (1-2kb)	80081443	80097934	16492	1	ENST00000572253	-1822	protein_coding	coiled-coil domain containing 40	GO:0001947,GO:0003341,GO:0003351,GO:0003356,GO:0003674,GO:0005576,GO:0005737,GO:0005929,GO:0005930,GO:0030317,GO:0030324,GO:0035082,GO:0035469,GO:0036159,GO:0044458,GO:0060287,GO:0070286,GO:0071907,GO:0071910	heart looping|cilium movement|epithelial cilium movement involved in extracellular fluid movement|regulation of cilium beat frequency|molecular_function|extracellular region|cytoplasm|cilium|axoneme|flagellated sperm motility|lung development|axoneme assembly|determination of pancreatic left/right asymmetry|inner dynein arm assembly|motile cilium assembly|epithelial cilium movement involved in de…	-	-
CCDC40	ENSG00000141519	17	80090466	80091350	885	*	Promoter (2-3kb)	80088105	80092145	4041	1	ENST00000573903	2361	protein_coding	coiled-coil domain containing 40	GO:0001947,GO:0003341,GO:0003351,GO:0003356,GO:0003674,GO:0005576,GO:0005737,GO:0005929,GO:0005930,GO:0030317,GO:0030324,GO:0035082,GO:0035469,GO:0036159,GO:0044458,GO:0060287,GO:0070286,GO:0071907,GO:0071910	heart looping|cilium movement|epithelial cilium movement involved in extracellular fluid movement|regulation of cilium beat frequency|molecular_function|extracellular region|cytoplasm|cilium|axoneme|flagellated sperm motility|lung development|axoneme assembly|determination of pancreatic left/right asymmetry|inner dynein arm assembly|motile cilium assembly|epithelial cilium movement involved in de…	-	-
CCDC88A	ENSG00000115355	2	55416480	55417185	706	*	Promoter (1-2kb)	55416923	55418951	2029	2	ENST00000642514	1766	protein_coding	coiled-coil domain containing 88A	GO:0001932,GO:0001965,GO:0003779,GO:0005080,GO:0005085,GO:0005092,GO:0005154,GO:0005158,GO:0005515,GO:0005737,GO:0005783,GO:0005794,GO:0005813,GO:0005814,GO:0005829,GO:0005886,GO:0006260,GO:0006275,GO:0007264,GO:0007399,GO:0008017,GO:0010975,GO:0016020,GO:0016477,GO:0030027,GO:0030032,GO:0030142,GO:0030705,GO:0031122,GO:0031410,GO:0031682,GO:0031929,GO:0032147,GO:0032148,GO:0032956,GO:0035091,GO:…	regulation of protein phosphorylation|G-protein alpha-subunit binding|actin binding|protein kinase C binding|guanyl-nucleotide exchange factor activity|GDP-dissociation inhibitor activity|epidermal growth factor receptor binding|insulin receptor binding|protein binding|cytoplasm|endoplasmic reticulum|Golgi apparatus|centrosome|centriole|cytosol|plasma membrane|DNA replication|regulation of DNA re…	-	-
CCDC88A	ENSG00000115355	2	55401282	55401948	667	*	Promoter (1-2kb)	55355712	55399777	44066	2	ENST00000430086	-1505	protein_coding	coiled-coil domain containing 88A	GO:0001932,GO:0001965,GO:0003779,GO:0005080,GO:0005085,GO:0005092,GO:0005154,GO:0005158,GO:0005515,GO:0005737,GO:0005783,GO:0005794,GO:0005813,GO:0005814,GO:0005829,GO:0005886,GO:0006260,GO:0006275,GO:0007264,GO:0007399,GO:0008017,GO:0010975,GO:0016020,GO:0016477,GO:0030027,GO:0030032,GO:0030142,GO:0030705,GO:0031122,GO:0031410,GO:0031682,GO:0031929,GO:0032147,GO:0032148,GO:0032956,GO:0035091,GO:…	regulation of protein phosphorylation|G-protein alpha-subunit binding|actin binding|protein kinase C binding|guanyl-nucleotide exchange factor activity|GDP-dissociation inhibitor activity|epidermal growth factor receptor binding|insulin receptor binding|protein binding|cytoplasm|endoplasmic reticulum|Golgi apparatus|centrosome|centriole|cytosol|plasma membrane|DNA replication|regulation of DNA re…	-	-
CCDC91	ENSG00000123106	12	28451596	28453603	2008	*	Promoter (<=1kb)	28452542	28573446	120905	1	ENST00000542801	0	protein_coding	coiled-coil domain containing 91	GO:0005654,GO:0005794,GO:0005802,GO:0005829,GO:0015031,GO:0016020,GO:0042802,GO:0090160	nucleoplasm|Golgi apparatus|trans-Golgi network|cytosol|protein transport|membrane|identical protein binding|Golgi to lysosome transport	-	-
CCDC91	ENSG00000123106	12	28301544	28301855	312	*	Promoter (<=1kb)	28302634	28450259	147626	1	ENST00000539904	-779	protein_coding	coiled-coil domain containing 91	GO:0005654,GO:0005794,GO:0005802,GO:0005829,GO:0015031,GO:0016020,GO:0042802,GO:0090160	nucleoplasm|Golgi apparatus|trans-Golgi network|cytosol|protein transport|membrane|identical protein binding|Golgi to lysosome transport	-	-
CCDC91	ENSG00000123106	12	28267059	28267648	590	*	Promoter (<=1kb)	28268603	28549194	280592	1	ENST00000540401	-955	protein_coding	coiled-coil domain containing 91	GO:0005654,GO:0005794,GO:0005802,GO:0005829,GO:0015031,GO:0016020,GO:0042802,GO:0090160	nucleoplasm|Golgi apparatus|trans-Golgi network|cytosol|protein transport|membrane|identical protein binding|Golgi to lysosome transport	-	-
CCT3	ENSG00000163468	1	156367568	156368590	1023	*	Promoter (<=1kb)	156318870	156367859	48990	2	ENST00000413555	0	protein_coding	chaperonin containing TCP1 subunit 3	GO:0002199,GO:0003723,GO:0005515,GO:0005524,GO:0005829,GO:0005832,GO:0005856,GO:0005874,GO:0006457,GO:0007339,GO:0032212,GO:0044183,GO:0044297,GO:0046931,GO:0050821,GO:0051082,GO:0070062,GO:1901998,GO:1904851,GO:1904871,GO:1904874	zona pellucida receptor complex|RNA binding|protein binding|ATP binding|cytosol|chaperonin-containing T-complex|cytoskeleton|microtubule|protein folding|binding of sperm to zona pellucida|positive regulation of telomere maintenance via telomerase|protein folding chaperone|cell body|pore complex assembly|protein stabilization|unfolded protein binding|extracellular exosome|toxin transport|positive …	-	-
CCT3	ENSG00000163468	1	156364805	156365650	846	*	Promoter (2-3kb)	156320839	156367837	46999	2	ENST00000463132	2187	protein_coding	chaperonin containing TCP1 subunit 3	GO:0002199,GO:0003723,GO:0005515,GO:0005524,GO:0005829,GO:0005832,GO:0005856,GO:0005874,GO:0006457,GO:0007339,GO:0032212,GO:0044183,GO:0044297,GO:0046931,GO:0050821,GO:0051082,GO:0070062,GO:1901998,GO:1904851,GO:1904871,GO:1904874	zona pellucida receptor complex|RNA binding|protein binding|ATP binding|cytosol|chaperonin-containing T-complex|cytoskeleton|microtubule|protein folding|binding of sperm to zona pellucida|positive regulation of telomere maintenance via telomerase|protein folding chaperone|cell body|pore complex assembly|protein stabilization|unfolded protein binding|extracellular exosome|toxin transport|positive …	-	-
CD163L1	ENSG00000177675	12	7372201	7373012	812	*	Promoter (2-3kb)	7368837	7369493	657	2	ENST00000545597	-2708	protein_coding	CD163 molecule like 1	GO:0005044,GO:0005576,GO:0006897,GO:0009897,GO:0016021	scavenger receptor activity|extracellular region|endocytosis|external side of plasma membrane|integral component of membrane	-	-
CD163L1	ENSG00000177675	12	7400834	7401646	813	*	Promoter (2-3kb)	7396194	7403880	7687	2	ENST00000545926	2234	protein_coding	CD163 molecule like 1	GO:0005044,GO:0005576,GO:0006897,GO:0009897,GO:0016021	scavenger receptor activity|extracellular region|endocytosis|external side of plasma membrane|integral component of membrane	-	-
CD44	ENSG00000026508	11	35140314	35141729	1416	*	Promoter (1-2kb)	35139306	35223320	84015	1	ENST00000442151	1008	protein_coding	CD44 molecule (Indian blood group)	GO:0004888,GO:0004896,GO:0005515,GO:0005518,GO:0005540,GO:0005794,GO:0005829,GO:0005886,GO:0005887,GO:0005902,GO:0005925,GO:0006954,GO:0007155,GO:0007160,GO:0009986,GO:0016323,GO:0016324,GO:0016477,GO:0022617,GO:0030198,GO:0030214,GO:0030667,GO:0031258,GO:0033138,GO:0034116,GO:0035692,GO:0042110,GO:0042995,GO:0043066,GO:0043154,GO:0043312,GO:0043518,GO:0044319,GO:0044344,GO:0050731,GO:0050900,GO:…	transmembrane signaling receptor activity|cytokine receptor activity|protein binding|collagen binding|hyaluronic acid binding|Golgi apparatus|cytosol|plasma membrane|integral component of plasma membrane|microvillus|focal adhesion|inflammatory response|cell adhesion|cell-matrix adhesion|cell surface|basolateral plasma membrane|apical plasma membrane|cell migration|extracellular matrix disassembly…	path:hsa04512,path:hsa04640,path:hsa05131,path:hsa05169,path:hsa05205,path:hsa05206	ECM-receptor interaction|Hematopoietic cell lineage|Shigellosis|Epstein-Barr virus infection|Proteoglycans in cancer|MicroRNAs in cancer
CD44	ENSG00000026508	11	35142120	35143998	1879	*	Promoter (2-3kb)	35139306	35223320	84015	1	ENST00000442151	2814	protein_coding	CD44 molecule (Indian blood group)	GO:0004888,GO:0004896,GO:0005515,GO:0005518,GO:0005540,GO:0005794,GO:0005829,GO:0005886,GO:0005887,GO:0005902,GO:0005925,GO:0006954,GO:0007155,GO:0007160,GO:0009986,GO:0016323,GO:0016324,GO:0016477,GO:0022617,GO:0030198,GO:0030214,GO:0030667,GO:0031258,GO:0033138,GO:0034116,GO:0035692,GO:0042110,GO:0042995,GO:0043066,GO:0043154,GO:0043312,GO:0043518,GO:0044319,GO:0044344,GO:0050731,GO:0050900,GO:…	transmembrane signaling receptor activity|cytokine receptor activity|protein binding|collagen binding|hyaluronic acid binding|Golgi apparatus|cytosol|plasma membrane|integral component of plasma membrane|microvillus|focal adhesion|inflammatory response|cell adhesion|cell-matrix adhesion|cell surface|basolateral plasma membrane|apical plasma membrane|cell migration|extracellular matrix disassembly…	path:hsa04512,path:hsa04640,path:hsa05131,path:hsa05169,path:hsa05205,path:hsa05206	ECM-receptor interaction|Hematopoietic cell lineage|Shigellosis|Epstein-Barr virus infection|Proteoglycans in cancer|MicroRNAs in cancer
CDC42BPA	ENSG00000143776	1	227253363	227254074	712	*	Promoter (<=1kb)	227199557	227254155	54599	2	ENST00000462553	81	protein_coding	CDC42 binding protein kinase alpha	GO:0000287,GO:0004674,GO:0005515,GO:0005524,GO:0005737,GO:0005856,GO:0005911,GO:0006468,GO:0016477,GO:0018107,GO:0030027,GO:0031032,GO:0031252,GO:0031532,GO:0035556,GO:0042641,GO:0042802,GO:0070062,GO:0106310,GO:0106311	magnesium ion binding|protein serine/threonine kinase activity|protein binding|ATP binding|cytoplasm|cytoskeleton|cell-cell junction|protein phosphorylation|cell migration|peptidyl-threonine phosphorylation|lamellipodium|actomyosin structure organization|cell leading edge|actin cytoskeleton reorganization|intracellular signal transduction|actomyosin|identical protein binding|extracellular exosome…	-	-
CDC42BPA	ENSG00000143776	1	227101679	227103293	1615	*	Promoter (<=1kb)	226993627	227101120	107494	2	ENST00000442054	-559	protein_coding	CDC42 binding protein kinase alpha	GO:0000287,GO:0004674,GO:0005515,GO:0005524,GO:0005737,GO:0005856,GO:0005911,GO:0006468,GO:0016477,GO:0018107,GO:0030027,GO:0031032,GO:0031252,GO:0031532,GO:0035556,GO:0042641,GO:0042802,GO:0070062,GO:0106310,GO:0106311	magnesium ion binding|protein serine/threonine kinase activity|protein binding|ATP binding|cytoplasm|cytoskeleton|cell-cell junction|protein phosphorylation|cell migration|peptidyl-threonine phosphorylation|lamellipodium|actomyosin structure organization|cell leading edge|actin cytoskeleton reorganization|intracellular signal transduction|actomyosin|identical protein binding|extracellular exosome…	-	-
CDCP1	ENSG00000163814	3	45146695	45147116	422	*	Promoter (<=1kb)	45110216	45146422	36207	2	ENST00000425231	-273	protein_coding	CUB domain containing protein 1	GO:0005515,GO:0005576,GO:0005886,GO:0016021	protein binding|extracellular region|plasma membrane|integral component of membrane	-	-
CDCP1	ENSG00000163814	3	45133956	45137279	3324	*	Promoter (2-3kb)	45112337	45139595	27259	2	ENST00000490471	2316	protein_coding	CUB domain containing protein 1	GO:0005515,GO:0005576,GO:0005886,GO:0016021	protein binding|extracellular region|plasma membrane|integral component of membrane	-	-
CDH26	ENSG00000124215	20	59996424	59997705	1282	*	Promoter (<=1kb)	59996394	60012542	16149	1	ENST00000456106	30	protein_coding	cadherin 26	GO:0005178,GO:0005509,GO:0005515,GO:0005886,GO:0007156,GO:0008013,GO:0015630,GO:0016021,GO:0016342,GO:0035710,GO:0045294,GO:0045296,GO:0070097,GO:0098742	integrin binding|calcium ion binding|protein binding|plasma membrane|homophilic cell adhesion via plasma membrane adhesion molecules|beta-catenin binding|microtubule cytoskeleton|integral component of membrane|catenin complex|CD4-positive, alpha-beta T cell activation|alpha-catenin binding|cadherin binding|delta-catenin binding|cell-cell adhesion via plasma-membrane adhesion molecules	-	-
CDH26	ENSG00000124215	20	59959617	59959939	323	*	Promoter (1-2kb)	59958423	60014529	56107	1	ENST00000348616	1194	protein_coding	cadherin 26	GO:0005178,GO:0005509,GO:0005515,GO:0005886,GO:0007156,GO:0008013,GO:0015630,GO:0016021,GO:0016342,GO:0035710,GO:0045294,GO:0045296,GO:0070097,GO:0098742	integrin binding|calcium ion binding|protein binding|plasma membrane|homophilic cell adhesion via plasma membrane adhesion molecules|beta-catenin binding|microtubule cytoskeleton|integral component of membrane|catenin complex|CD4-positive, alpha-beta T cell activation|alpha-catenin binding|cadherin binding|delta-catenin binding|cell-cell adhesion via plasma-membrane adhesion molecules	-	-
CDH5	ENSG00000179776	16	66377659	66378934	1276	*	Promoter (<=1kb)	66379225	66392985	13761	1	ENST00000563425	-291	protein_coding	cadherin 5	GO:0000902,GO:0001932,GO:0001944,GO:0001955,GO:0005102,GO:0005509,GO:0005515,GO:0005654,GO:0005886,GO:0005911,GO:0005912,GO:0005923,GO:0006874,GO:0007043,GO:0007156,GO:0007179,GO:0007275,GO:0008013,GO:0008285,GO:0009897,GO:0009986,GO:0010628,GO:0016020,GO:0016021,GO:0016339,GO:0016342,GO:0019903,GO:0030054,GO:0030335,GO:0030513,GO:0031115,GO:0031334,GO:0031965,GO:0034332,GO:0035307,GO:0035633,GO:…	cell morphogenesis|regulation of protein phosphorylation|vasculature development|blood vessel maturation|signaling receptor binding|calcium ion binding|protein binding|nucleoplasm|plasma membrane|cell-cell junction|adherens junction|bicellular tight junction|cellular calcium ion homeostasis|cell-cell junction assembly|homophilic cell adhesion via plasma membrane adhesion molecules|transforming gr…	path:hsa04514,path:hsa04670,path:hsa05418	Cell adhesion molecules|Leukocyte transendothelial migration|Fluid shear stress and atherosclerosis
CDH5	ENSG00000179776	16	66367629	66369183	1555	*	Promoter (<=1kb)	66366715	66404767	38053	1	ENST00000649567	914	protein_coding	cadherin 5	GO:0000902,GO:0001932,GO:0001944,GO:0001955,GO:0005102,GO:0005509,GO:0005515,GO:0005654,GO:0005886,GO:0005911,GO:0005912,GO:0005923,GO:0006874,GO:0007043,GO:0007156,GO:0007179,GO:0007275,GO:0008013,GO:0008285,GO:0009897,GO:0009986,GO:0010628,GO:0016020,GO:0016021,GO:0016339,GO:0016342,GO:0019903,GO:0030054,GO:0030335,GO:0030513,GO:0031115,GO:0031334,GO:0031965,GO:0034332,GO:0035307,GO:0035633,GO:…	cell morphogenesis|regulation of protein phosphorylation|vasculature development|blood vessel maturation|signaling receptor binding|calcium ion binding|protein binding|nucleoplasm|plasma membrane|cell-cell junction|adherens junction|bicellular tight junction|cellular calcium ion homeostasis|cell-cell junction assembly|homophilic cell adhesion via plasma membrane adhesion molecules|transforming gr…	path:hsa04514,path:hsa04670,path:hsa05418	Cell adhesion molecules|Leukocyte transendothelial migration|Fluid shear stress and atherosclerosis
CDK3	ENSG00000250506	17	76002813	76003942	1130	*	Promoter (1-2kb)	76001715	76003366	1652	1	ENST00000586261	1098	protein_coding	cyclin dependent kinase 3	GO:0000082,GO:0004693,GO:0005515,GO:0005524,GO:0005634,GO:0006468,GO:0006974,GO:0008283,GO:0045023,GO:0051301,GO:0051726	G1/S transition of mitotic cell cycle|cyclin-dependent protein serine/threonine kinase activity|protein binding|ATP binding|nucleus|protein phosphorylation|cellular response to DNA damage stimulus|cell population proliferation|G0 to G1 transition|cell division|regulation of cell cycle	-	-
CDK3	ENSG00000250506	17	75998425	75999140	716	*	Promoter (1-2kb)	76000906	76002518	1613	1	ENST00000588812	-1766	protein_coding	cyclin dependent kinase 3	GO:0000082,GO:0004693,GO:0005515,GO:0005524,GO:0005634,GO:0006468,GO:0006974,GO:0008283,GO:0045023,GO:0051301,GO:0051726	G1/S transition of mitotic cell cycle|cyclin-dependent protein serine/threonine kinase activity|protein binding|ATP binding|nucleus|protein phosphorylation|cellular response to DNA damage stimulus|cell population proliferation|G0 to G1 transition|cell division|regulation of cell cycle	-	-
CELF6	ENSG00000140488	15	72307506	72308198	693	*	Promoter (1-2kb)	72285905	72306315	20411	2	ENST00000543764	-1191	protein_coding	CUGBP Elav-like family member 6	GO:0000381,GO:0003723,GO:0003729,GO:0005634,GO:0005737,GO:0006376,GO:1990904	regulation of alternative mRNA splicing, via spliceosome|RNA binding|mRNA binding|nucleus|cytoplasm|mRNA splice site selection|ribonucleoprotein complex	-	-
CELF6	ENSG00000140488	15	72308546	72309727	1182	*	Promoter (2-3kb)	72285905	72306315	20411	2	ENST00000543764	-2231	protein_coding	CUGBP Elav-like family member 6	GO:0000381,GO:0003723,GO:0003729,GO:0005634,GO:0005737,GO:0006376,GO:1990904	regulation of alternative mRNA splicing, via spliceosome|RNA binding|mRNA binding|nucleus|cytoplasm|mRNA splice site selection|ribonucleoprotein complex	-	-
CFL1P1	ENSG00000223820	10	87842703	87844003	1301	*	Promoter (<=1kb)	87843870	87844280	411	1	ENST00000432948	0	transcribed_unprocessed_pseudogene	cofilin 1 pseudogene 1	-	-	-	-
CFL1P1	ENSG00000223820	10	87817085	87817724	640	*	Promoter (<=1kb)	87817928	87819263	1336	1	ENST00000456375	-204	transcribed_unprocessed_pseudogene	cofilin 1 pseudogene 1	-	-	-	-
CHCHD6	ENSG00000159685	3	126854178	126854574	397	*	Promoter (<=1kb)	126854864	126949879	95016	1	ENST00000515867	-290	protein_coding	coiled-coil-helix-coiled-coil-helix domain containing 6	GO:0001401,GO:0005515,GO:0005739,GO:0005743,GO:0005829,GO:0006974,GO:0007007,GO:0042407,GO:0061617,GO:0140275	SAM complex|protein binding|mitochondrion|mitochondrial inner membrane|cytosol|cellular response to DNA damage stimulus|inner mitochondrial membrane organization|cristae formation|MICOS complex|MIB complex	-	-
CHCHD6	ENSG00000159685	3	126958299	126959277	979	*	Promoter (1-2kb)	126957010	126960406	3397	1	ENST00000510044	1289	protein_coding	coiled-coil-helix-coiled-coil-helix domain containing 6	GO:0001401,GO:0005515,GO:0005739,GO:0005743,GO:0005829,GO:0006974,GO:0007007,GO:0042407,GO:0061617,GO:0140275	SAM complex|protein binding|mitochondrion|mitochondrial inner membrane|cytosol|cellular response to DNA damage stimulus|inner mitochondrial membrane organization|cristae formation|MICOS complex|MIB complex	-	-
CHCHD6	ENSG00000159685	3	126953433	126954307	875	*	Promoter (2-3kb)	126957010	126960406	3397	1	ENST00000510044	-2703	protein_coding	coiled-coil-helix-coiled-coil-helix domain containing 6	GO:0001401,GO:0005515,GO:0005739,GO:0005743,GO:0005829,GO:0006974,GO:0007007,GO:0042407,GO:0061617,GO:0140275	SAM complex|protein binding|mitochondrion|mitochondrial inner membrane|cytosol|cellular response to DNA damage stimulus|inner mitochondrial membrane organization|cristae formation|MICOS complex|MIB complex	-	-
CHD2	ENSG00000173575	15	92900524	92902484	1961	*	Promoter (<=1kb)	92900342	92972318	71977	1	ENST00000625990	182	protein_coding	chromodomain helicase DNA binding protein 2	GO:0000978,GO:0003677,GO:0003678,GO:0003723,GO:0005515,GO:0005524,GO:0005634,GO:0006325,GO:0006357,GO:0007517,GO:0032508,GO:0042393	RNA polymerase II cis-regulatory region sequence-specific DNA binding|DNA binding|DNA helicase activity|RNA binding|protein binding|ATP binding|nucleus|chromatin organization|regulation of transcription by RNA polymerase II|muscle organ development|DNA duplex unwinding|histone binding	-	-
CHD2	ENSG00000173575	15	92919837	92920851	1015	*	Promoter (<=1kb)	92921377	92924385	3009	1	ENST00000636861	-526	protein_coding	chromodomain helicase DNA binding protein 2	GO:0000978,GO:0003677,GO:0003678,GO:0003723,GO:0005515,GO:0005524,GO:0005634,GO:0006325,GO:0006357,GO:0007517,GO:0032508,GO:0042393	RNA polymerase II cis-regulatory region sequence-specific DNA binding|DNA binding|DNA helicase activity|RNA binding|protein binding|ATP binding|nucleus|chromatin organization|regulation of transcription by RNA polymerase II|muscle organ development|DNA duplex unwinding|histone binding	-	-
CHMP2B	ENSG00000083937	3	87227754	87228435	682	*	Promoter (<=1kb)	87227309	87255556	28248	1	ENST00000263780	445	protein_coding	charged multivesicular body protein 2B	GO:0000815,GO:0005515,GO:0005737,GO:0005764,GO:0005768,GO:0005770,GO:0005771,GO:0005829,GO:0005886,GO:0006914,GO:0006997,GO:0007032,GO:0007080,GO:0010824,GO:0015031,GO:0016197,GO:0016236,GO:0019058,GO:0019904,GO:0031902,GO:0032509,GO:0036258,GO:0039702,GO:0045296,GO:0045324,GO:0050890,GO:0061763,GO:0061952,GO:0070050,GO:0070062,GO:1901673,GO:1902188,GO:1904903	ESCRT III complex|protein binding|cytoplasm|lysosome|endosome|late endosome|multivesicular body|cytosol|plasma membrane|autophagy|nucleus organization|endosome organization|mitotic metaphase plate congression|regulation of centrosome duplication|protein transport|endosomal transport|macroautophagy|viral life cycle|protein domain specific binding|late endosome membrane|endosome transport via multi…	path:hsa04144,path:hsa04217,path:hsa05014,path:hsa05022	Endocytosis|Necroptosis|Amyotrophic lateral sclerosis|Pathways of neurodegeneration - multiple diseases
CHMP2B	ENSG00000083937	3	87250225	87250455	231	*	Promoter (2-3kb)	87253049	87253913	865	1	ENST00000466696	-2594	protein_coding	charged multivesicular body protein 2B	GO:0000815,GO:0005515,GO:0005737,GO:0005764,GO:0005768,GO:0005770,GO:0005771,GO:0005829,GO:0005886,GO:0006914,GO:0006997,GO:0007032,GO:0007080,GO:0010824,GO:0015031,GO:0016197,GO:0016236,GO:0019058,GO:0019904,GO:0031902,GO:0032509,GO:0036258,GO:0039702,GO:0045296,GO:0045324,GO:0050890,GO:0061763,GO:0061952,GO:0070050,GO:0070062,GO:1901673,GO:1902188,GO:1904903	ESCRT III complex|protein binding|cytoplasm|lysosome|endosome|late endosome|multivesicular body|cytosol|plasma membrane|autophagy|nucleus organization|endosome organization|mitotic metaphase plate congression|regulation of centrosome duplication|protein transport|endosomal transport|macroautophagy|viral life cycle|protein domain specific binding|late endosome membrane|endosome transport via multi…	path:hsa04144,path:hsa04217,path:hsa05014,path:hsa05022	Endocytosis|Necroptosis|Amyotrophic lateral sclerosis|Pathways of neurodegeneration - multiple diseases
CHRDL2	ENSG00000054938	11	74703767	74704658	892	*	Promoter (<=1kb)	74696429	74704635	8207	2	ENST00000525413	0	protein_coding	chordin like 2	GO:0001503,GO:0005615,GO:0005737,GO:0030154,GO:0051216	ossification|extracellular space|cytoplasm|cell differentiation|cartilage development	-	-
CHRDL2	ENSG00000054938	11	74729181	74730483	1303	*	Promoter (<=1kb)	74700922	74731153	30232	2	ENST00000534159	670	protein_coding	chordin like 2	GO:0001503,GO:0005615,GO:0005737,GO:0030154,GO:0051216	ossification|extracellular space|cytoplasm|cell differentiation|cartilage development	-	-
CHRNA2	ENSG00000120903	8	27477175	27477807	633	*	Promoter (1-2kb)	27461603	27478851	17249	2	ENST00000240132	1044	protein_coding	cholinergic receptor nicotinic alpha 2 subunit	GO:0005886,GO:0005887,GO:0005892,GO:0006811,GO:0007165,GO:0007268,GO:0007271,GO:0015464,GO:0016021,GO:0022848,GO:0030594,GO:0034220,GO:0035094,GO:0042391,GO:0043005,GO:0045202,GO:0045211,GO:0050877,GO:0060079	plasma membrane|integral component of plasma membrane|acetylcholine-gated channel complex|ion transport|signal transduction|chemical synaptic transmission|synaptic transmission, cholinergic|acetylcholine receptor activity|integral component of membrane|acetylcholine-gated cation-selective channel activity|neurotransmitter receptor activity|ion transmembrane transport|response to nicotine|regulati…	path:hsa04080	Neuroactive ligand-receptor interaction
CHRNA2	ENSG00000120903	8	27463954	27464717	764	*	Promoter (2-3kb)	27460576	27467517	6942	2	ENST00000520600	2800	protein_coding	cholinergic receptor nicotinic alpha 2 subunit	GO:0005886,GO:0005887,GO:0005892,GO:0006811,GO:0007165,GO:0007268,GO:0007271,GO:0015464,GO:0016021,GO:0022848,GO:0030594,GO:0034220,GO:0035094,GO:0042391,GO:0043005,GO:0045202,GO:0045211,GO:0050877,GO:0060079	plasma membrane|integral component of plasma membrane|acetylcholine-gated channel complex|ion transport|signal transduction|chemical synaptic transmission|synaptic transmission, cholinergic|acetylcholine receptor activity|integral component of membrane|acetylcholine-gated cation-selective channel activity|neurotransmitter receptor activity|ion transmembrane transport|response to nicotine|regulati…	path:hsa04080	Neuroactive ligand-receptor interaction
CLCN3	ENSG00000109572	4	169659637	169661911	2275	*	Promoter (<=1kb)	169660062	169713187	53126	1	ENST00000507875	0	protein_coding	chloride voltage-gated channel 3	GO:0000139,GO:0005247,GO:0005254,GO:0005515,GO:0005524,GO:0005765,GO:0005769,GO:0005770,GO:0005794,GO:0005886,GO:0005887,GO:0006885,GO:0006911,GO:0008021,GO:0008344,GO:0009897,GO:0009986,GO:0010008,GO:0012506,GO:0015297,GO:0015299,GO:0016020,GO:0016021,GO:0030141,GO:0030165,GO:0031410,GO:0031901,GO:0031902,GO:0032587,GO:0035249,GO:0042581,GO:0043231,GO:0043679,GO:0045335,GO:0045494,GO:0045794,GO:…	Golgi membrane|voltage-gated chloride channel activity|chloride channel activity|protein binding|ATP binding|lysosomal membrane|early endosome|late endosome|Golgi apparatus|plasma membrane|integral component of plasma membrane|regulation of pH|phagocytosis, engulfment|synaptic vesicle|adult locomotory behavior|external side of plasma membrane|cell surface|endosome membrane|vesicle membrane|antipo…	-	-
CLCN3	ENSG00000109572	4	169622979	169624043	1065	*	Promoter (2-3kb)	169620578	169723673	103096	1	ENST00000513761	2401	protein_coding	chloride voltage-gated channel 3	GO:0000139,GO:0005247,GO:0005254,GO:0005515,GO:0005524,GO:0005765,GO:0005769,GO:0005770,GO:0005794,GO:0005886,GO:0005887,GO:0006885,GO:0006911,GO:0008021,GO:0008344,GO:0009897,GO:0009986,GO:0010008,GO:0012506,GO:0015297,GO:0015299,GO:0016020,GO:0016021,GO:0030141,GO:0030165,GO:0031410,GO:0031901,GO:0031902,GO:0032587,GO:0035249,GO:0042581,GO:0043231,GO:0043679,GO:0045335,GO:0045494,GO:0045794,GO:…	Golgi membrane|voltage-gated chloride channel activity|chloride channel activity|protein binding|ATP binding|lysosomal membrane|early endosome|late endosome|Golgi apparatus|plasma membrane|integral component of plasma membrane|regulation of pH|phagocytosis, engulfment|synaptic vesicle|adult locomotory behavior|external side of plasma membrane|cell surface|endosome membrane|vesicle membrane|antipo…	-	-
CLPB	ENSG00000162129	11	72361930	72362661	732	*	Promoter (2-3kb)	72294621	72359206	64586	2	ENST00000544382	-2724	protein_coding	caseinolytic mitochondrial matrix peptidase chaperone subunit B	GO:0003674,GO:0005515,GO:0005524,GO:0005737,GO:0005739,GO:0005758,GO:0016887,GO:0034605,GO:0039529,GO:0140374	molecular_function|protein binding|ATP binding|cytoplasm|mitochondrion|mitochondrial intermembrane space|ATPase activity|cellular response to heat|RIG-I signaling pathway|antiviral innate immune response	path:hsa04213	Longevity regulating pathway - multiple species
CLPB	ENSG00000162129	11	72427240	72427668	429	*	Promoter (2-3kb)	72294346	72430421	136076	2	ENST00000642288	2753	protein_coding	caseinolytic mitochondrial matrix peptidase chaperone subunit B	GO:0003674,GO:0005515,GO:0005524,GO:0005737,GO:0005739,GO:0005758,GO:0016887,GO:0034605,GO:0039529,GO:0140374	molecular_function|protein binding|ATP binding|cytoplasm|mitochondrion|mitochondrial intermembrane space|ATPase activity|cellular response to heat|RIG-I signaling pathway|antiviral innate immune response	path:hsa04213	Longevity regulating pathway - multiple species
COL13A1	ENSG00000197467	10	69886316	69887645	1330	*	Promoter (1-2kb)	69889423	69959119	69697	1	ENST00000674124	-1778	protein_coding	collagen type XIII alpha 1 chain	GO:0001501,GO:0001763,GO:0001958,GO:0005201,GO:0005515,GO:0005576,GO:0005581,GO:0005600,GO:0005615,GO:0005788,GO:0005886,GO:0005911,GO:0007160,GO:0008201,GO:0030020,GO:0030154,GO:0030198,GO:0030199,GO:0030574,GO:0030903,GO:0031012,GO:0045211,GO:0062023,GO:0098609	skeletal system development|morphogenesis of a branching structure|endochondral ossification|extracellular matrix structural constituent|protein binding|extracellular region|collagen trimer|collagen type XIII trimer|extracellular space|endoplasmic reticulum lumen|plasma membrane|cell-cell junction|cell-matrix adhesion|heparin binding|extracellular matrix structural constituent conferring tensile …	path:hsa04974	Protein digestion and absorption
COL13A1	ENSG00000197467	10	69952065	69952819	755	*	Promoter (2-3kb)	69954901	69959142	4242	1	ENST00000478219	-2082	protein_coding	collagen type XIII alpha 1 chain	GO:0001501,GO:0001763,GO:0001958,GO:0005201,GO:0005515,GO:0005576,GO:0005581,GO:0005600,GO:0005615,GO:0005788,GO:0005886,GO:0005911,GO:0007160,GO:0008201,GO:0030020,GO:0030154,GO:0030198,GO:0030199,GO:0030574,GO:0030903,GO:0031012,GO:0045211,GO:0062023,GO:0098609	skeletal system development|morphogenesis of a branching structure|endochondral ossification|extracellular matrix structural constituent|protein binding|extracellular region|collagen trimer|collagen type XIII trimer|extracellular space|endoplasmic reticulum lumen|plasma membrane|cell-cell junction|cell-matrix adhesion|heparin binding|extracellular matrix structural constituent conferring tensile …	path:hsa04974	Protein digestion and absorption
COL13A1	ENSG00000197467	10	69874185	69874775	591	*	Promoter (2-3kb)	69877296	69879427	2132	1	ENST00000484990	-2521	protein_coding	collagen type XIII alpha 1 chain	GO:0001501,GO:0001763,GO:0001958,GO:0005201,GO:0005515,GO:0005576,GO:0005581,GO:0005600,GO:0005615,GO:0005788,GO:0005886,GO:0005911,GO:0007160,GO:0008201,GO:0030020,GO:0030154,GO:0030198,GO:0030199,GO:0030574,GO:0030903,GO:0031012,GO:0045211,GO:0062023,GO:0098609	skeletal system development|morphogenesis of a branching structure|endochondral ossification|extracellular matrix structural constituent|protein binding|extracellular region|collagen trimer|collagen type XIII trimer|extracellular space|endoplasmic reticulum lumen|plasma membrane|cell-cell junction|cell-matrix adhesion|heparin binding|extracellular matrix structural constituent conferring tensile …	path:hsa04974	Protein digestion and absorption
COL16A1	ENSG00000084636	1	31661558	31662242	685	*	Promoter (<=1kb)	31660585	31661760	1176	2	ENST00000466829	0	protein_coding	collagen type XVI alpha 1 chain	GO:0005178,GO:0005201,GO:0005515,GO:0005576,GO:0005588,GO:0005597,GO:0005615,GO:0005788,GO:0007155,GO:0007229,GO:0007565,GO:0030020,GO:0030198,GO:0031012,GO:0033622,GO:0033627,GO:0051894,GO:0062023,GO:0071230	integrin binding|extracellular matrix structural constituent|protein binding|extracellular region|collagen type V trimer|collagen type XVI trimer|extracellular space|endoplasmic reticulum lumen|cell adhesion|integrin-mediated signaling pathway|female pregnancy|extracellular matrix structural constituent conferring tensile strength|extracellular matrix organization|extracellular matrix|integrin ac…	path:hsa04974	Protein digestion and absorption
COL16A1	ENSG00000084636	1	31673394	31674466	1073	*	Promoter (<=1kb)	31667582	31673226	5645	2	ENST00000479100	-168	protein_coding	collagen type XVI alpha 1 chain	GO:0005178,GO:0005201,GO:0005515,GO:0005576,GO:0005588,GO:0005597,GO:0005615,GO:0005788,GO:0007155,GO:0007229,GO:0007565,GO:0030020,GO:0030198,GO:0031012,GO:0033622,GO:0033627,GO:0051894,GO:0062023,GO:0071230	integrin binding|extracellular matrix structural constituent|protein binding|extracellular region|collagen type V trimer|collagen type XVI trimer|extracellular space|endoplasmic reticulum lumen|cell adhesion|integrin-mediated signaling pathway|female pregnancy|extracellular matrix structural constituent conferring tensile strength|extracellular matrix organization|extracellular matrix|integrin ac…	path:hsa04974	Protein digestion and absorption
COL16A1	ENSG00000084636	1	31686123	31687089	967	*	Promoter (2-3kb)	31672430	31683748	11319	2	ENST00000458715	-2375	protein_coding	collagen type XVI alpha 1 chain	GO:0005178,GO:0005201,GO:0005515,GO:0005576,GO:0005588,GO:0005597,GO:0005615,GO:0005788,GO:0007155,GO:0007229,GO:0007565,GO:0030020,GO:0030198,GO:0031012,GO:0033622,GO:0033627,GO:0051894,GO:0062023,GO:0071230	integrin binding|extracellular matrix structural constituent|protein binding|extracellular region|collagen type V trimer|collagen type XVI trimer|extracellular space|endoplasmic reticulum lumen|cell adhesion|integrin-mediated signaling pathway|female pregnancy|extracellular matrix structural constituent conferring tensile strength|extracellular matrix organization|extracellular matrix|integrin ac…	path:hsa04974	Protein digestion and absorption
COL22A1	ENSG00000169436	8	138778766	138779368	603	*	Promoter (<=1kb)	138777907	138779562	1656	2	ENST00000522546	194	protein_coding	collagen type XXII alpha 1 chain	GO:0001525,GO:0001886,GO:0005201,GO:0005576,GO:0005581,GO:0005615,GO:0005788,GO:0030198,GO:0031012	angiogenesis|endothelial cell morphogenesis|extracellular matrix structural constituent|extracellular region|collagen trimer|extracellular space|endoplasmic reticulum lumen|extracellular matrix organization|extracellular matrix	path:hsa04974	Protein digestion and absorption
COL22A1	ENSG00000169436	8	138915594	138915952	359	*	Promoter (1-2kb)	138588235	138914041	325807	2	ENST00000303045	-1553	protein_coding	collagen type XXII alpha 1 chain	GO:0001525,GO:0001886,GO:0005201,GO:0005576,GO:0005581,GO:0005615,GO:0005788,GO:0030198,GO:0031012	angiogenesis|endothelial cell morphogenesis|extracellular matrix structural constituent|extracellular region|collagen trimer|extracellular space|endoplasmic reticulum lumen|extracellular matrix organization|extracellular matrix	path:hsa04974	Protein digestion and absorption
COPZ1	ENSG00000111481	12	54301963	54303010	1048	*	Promoter (<=1kb)	54301220	54343279	42060	1	ENST00000548076	743	protein_coding	COPI coat complex subunit zeta 1	GO:0000139,GO:0005789,GO:0005829,GO:0006886,GO:0006888,GO:0006890,GO:0006891,GO:0030126,GO:0030133	Golgi membrane|endoplasmic reticulum membrane|cytosol|intracellular protein transport|endoplasmic reticulum to Golgi vesicle-mediated transport|retrograde vesicle-mediated transport, Golgi to endoplasmic reticulum|intra-Golgi vesicle-mediated transport|COPI vesicle coat|transport vesicle	-	-
COPZ1	ENSG00000111481	12	54326422	54327109	688	*	Promoter (<=1kb)	54325584	54350686	25103	1	ENST00000548753	838	protein_coding	COPI coat complex subunit zeta 1	GO:0000139,GO:0005789,GO:0005829,GO:0006886,GO:0006888,GO:0006890,GO:0006891,GO:0030126,GO:0030133	Golgi membrane|endoplasmic reticulum membrane|cytosol|intracellular protein transport|endoplasmic reticulum to Golgi vesicle-mediated transport|retrograde vesicle-mediated transport, Golgi to endoplasmic reticulum|intra-Golgi vesicle-mediated transport|COPI vesicle coat|transport vesicle	-	-
CPNE3	ENSG00000085719	8	86528500	86528870	371	*	Promoter (<=1kb)	86529063	86551233	22171	1	ENST00000517391	-193	protein_coding	copine 3	GO:0003723,GO:0004674,GO:0005515,GO:0005544,GO:0005634,GO:0005654,GO:0005730,GO:0005737,GO:0005739,GO:0005829,GO:0005886,GO:0005925,GO:0006468,GO:0030054,GO:0030335,GO:0030971,GO:0035577,GO:0038128,GO:0043312,GO:0046474,GO:0046872,GO:0048306,GO:0070062,GO:0071277,GO:0071363	RNA binding|protein serine/threonine kinase activity|protein binding|calcium-dependent phospholipid binding|nucleus|nucleoplasm|nucleolus|cytoplasm|mitochondrion|cytosol|plasma membrane|focal adhesion|protein phosphorylation|cell junction|positive regulation of cell migration|receptor tyrosine kinase binding|azurophil granule membrane|ERBB2 signaling pathway|neutrophil degranulation|glycerophosph…	-	-
CPNE3	ENSG00000085719	8	86541866	86542436	571	*	Promoter (1-2kb)	86540275	86545333	5059	1	ENST00000517862	1591	protein_coding	copine 3	GO:0003723,GO:0004674,GO:0005515,GO:0005544,GO:0005634,GO:0005654,GO:0005730,GO:0005737,GO:0005739,GO:0005829,GO:0005886,GO:0005925,GO:0006468,GO:0030054,GO:0030335,GO:0030971,GO:0035577,GO:0038128,GO:0043312,GO:0046474,GO:0046872,GO:0048306,GO:0070062,GO:0071277,GO:0071363	RNA binding|protein serine/threonine kinase activity|protein binding|calcium-dependent phospholipid binding|nucleus|nucleoplasm|nucleolus|cytoplasm|mitochondrion|cytosol|plasma membrane|focal adhesion|protein phosphorylation|cell junction|positive regulation of cell migration|receptor tyrosine kinase binding|azurophil granule membrane|ERBB2 signaling pathway|neutrophil degranulation|glycerophosph…	-	-
CPNE4	ENSG00000196353	3	132282741	132284177	1437	*	Promoter (1-2kb)	131533565	132285410	751846	2	ENST00000512055	1233	protein_coding	copine 4	GO:0005515,GO:0005544,GO:0005886,GO:0046872,GO:0070062,GO:0071277	protein binding|calcium-dependent phospholipid binding|plasma membrane|metal ion binding|extracellular exosome|cellular response to calcium ion	-	-
CPNE4	ENSG00000196353	3	131540258	131540839	582	*	Promoter (1-2kb)	131534743	131538940	4198	2	ENST00000503204	-1318	protein_coding	copine 4	GO:0005515,GO:0005544,GO:0005886,GO:0046872,GO:0070062,GO:0071277	protein binding|calcium-dependent phospholipid binding|plasma membrane|metal ion binding|extracellular exosome|cellular response to calcium ion	-	-
CPOX	ENSG00000080819	3	98590395	98593000	2606	*	Promoter (<=1kb)	98590519	98593610	3092	2	ENST00000515041	610	protein_coding	coproporphyrinogen oxidase	GO:0004109,GO:0005737,GO:0005739,GO:0005758,GO:0005829,GO:0006782,GO:0006783,GO:0042803,GO:0055114	coproporphyrinogen oxidase activity|cytoplasm|mitochondrion|mitochondrial intermembrane space|cytosol|protoporphyrinogen IX biosynthetic process|heme biosynthetic process|protein homodimerization activity|oxidation-reduction process	path:hsa00860	Porphyrin and chlorophyll metabolism
CPOX	ENSG00000080819	3	98584787	98586766	1980	*	Promoter (<=1kb)	98581408	98585862	4455	2	ENST00000510489	0	protein_coding	coproporphyrinogen oxidase	GO:0004109,GO:0005737,GO:0005739,GO:0005758,GO:0005829,GO:0006782,GO:0006783,GO:0042803,GO:0055114	coproporphyrinogen oxidase activity|cytoplasm|mitochondrion|mitochondrial intermembrane space|cytosol|protoporphyrinogen IX biosynthetic process|heme biosynthetic process|protein homodimerization activity|oxidation-reduction process	path:hsa00860	Porphyrin and chlorophyll metabolism
CPOX	ENSG00000080819	3	98593692	98593995	304	*	Promoter (<=1kb)	98589662	98593648	3987	2	ENST00000513674	-44	protein_coding	coproporphyrinogen oxidase	GO:0004109,GO:0005737,GO:0005739,GO:0005758,GO:0005829,GO:0006782,GO:0006783,GO:0042803,GO:0055114	coproporphyrinogen oxidase activity|cytoplasm|mitochondrion|mitochondrial intermembrane space|cytosol|protoporphyrinogen IX biosynthetic process|heme biosynthetic process|protein homodimerization activity|oxidation-reduction process	path:hsa00860	Porphyrin and chlorophyll metabolism
CRACR2A	ENSG00000130038	12	3670294	3670831	538	*	Promoter (2-3kb)	3606633	3673524	66892	2	ENST00000333750	2693	protein_coding	calcium release activated channel regulator 2A	GO:0002115,GO:0002250,GO:0005509,GO:0005515,GO:0005576,GO:0005737,GO:0016020,GO:0032237,GO:0035580,GO:0043312,GO:0051928	store-operated calcium entry|adaptive immune response|calcium ion binding|protein binding|extracellular region|cytoplasm|membrane|activation of store-operated calcium channel activity|specific granule lumen|neutrophil degranulation|positive regulation of calcium ion transport	-	-
CRACR2A	ENSG00000130038	12	3650840	3651242	403	*	Promoter (2-3kb)	3640387	3654223	13837	2	ENST00000535292	2981	protein_coding	calcium release activated channel regulator 2A	GO:0002115,GO:0002250,GO:0005509,GO:0005515,GO:0005576,GO:0005737,GO:0016020,GO:0032237,GO:0035580,GO:0043312,GO:0051928	store-operated calcium entry|adaptive immune response|calcium ion binding|protein binding|extracellular region|cytoplasm|membrane|activation of store-operated calcium channel activity|specific granule lumen|neutrophil degranulation|positive regulation of calcium ion transport	-	-
CRHR1	ENSG00000120088	17	45814127	45815913	1787	*	Promoter (<=1kb)	45816558	45834841	18284	1	ENST00000583888	-645	protein_coding	corticotropin releasing hormone receptor 1	GO:0005515,GO:0005768,GO:0005886,GO:0005887,GO:0006955,GO:0007166,GO:0007186,GO:0007188,GO:0007189,GO:0007190,GO:0007565,GO:0007567,GO:0008528,GO:0009755,GO:0010578,GO:0015056,GO:0016021,GO:0017046,GO:0031226,GO:0043005,GO:0043404,GO:0051424,GO:0051458,GO:0071376,GO:1901386,GO:2000852	protein binding|endosome|plasma membrane|integral component of plasma membrane|immune response|cell surface receptor signaling pathway|G protein-coupled receptor signaling pathway|adenylate cyclase-modulating G protein-coupled receptor signaling pathway|adenylate cyclase-activating G protein-coupled receptor signaling pathway|activation of adenylate cyclase activity|female pregnancy|parturition|G…	path:hsa04080,path:hsa04730,path:hsa04934	Neuroactive ligand-receptor interaction|Long-term depression|Cushing syndrome
CRHR1	ENSG00000120088	17	45830529	45831639	1111	*	Promoter (<=1kb)	45830400	45833202	2803	1	ENST00000581479	129	protein_coding	corticotropin releasing hormone receptor 1	GO:0005515,GO:0005768,GO:0005886,GO:0005887,GO:0006955,GO:0007166,GO:0007186,GO:0007188,GO:0007189,GO:0007190,GO:0007565,GO:0007567,GO:0008528,GO:0009755,GO:0010578,GO:0015056,GO:0016021,GO:0017046,GO:0031226,GO:0043005,GO:0043404,GO:0051424,GO:0051458,GO:0071376,GO:1901386,GO:2000852	protein binding|endosome|plasma membrane|integral component of plasma membrane|immune response|cell surface receptor signaling pathway|G protein-coupled receptor signaling pathway|adenylate cyclase-modulating G protein-coupled receptor signaling pathway|adenylate cyclase-activating G protein-coupled receptor signaling pathway|activation of adenylate cyclase activity|female pregnancy|parturition|G…	path:hsa04080,path:hsa04730,path:hsa04934	Neuroactive ligand-receptor interaction|Long-term depression|Cushing syndrome
CRTAC1	ENSG00000095713	10	98031802	98032225	424	*	Promoter (<=1kb)	97879629	98030828	151200	2	ENST00000370591	-974	protein_coding	cartilage acidic protein 1	GO:0005509,GO:0005515,GO:0070062	calcium ion binding|protein binding|extracellular exosome	-	-
CRTAC1	ENSG00000095713	10	97937280	97937921	642	*	Promoter (1-2kb)	97865000	97936278	71279	2	ENST00000413387	-1002	protein_coding	cartilage acidic protein 1	GO:0005509,GO:0005515,GO:0070062	calcium ion binding|protein binding|extracellular exosome	-	-
CSRP1	ENSG00000159176	1	201508955	201509966	1012	*	Promoter (<=1kb)	201483530	201509456	25927	2	ENST00000367306	0	protein_coding	cysteine and glycine rich protein 1	GO:0003723,GO:0005515,GO:0005634,GO:0005737,GO:0005925,GO:0008270,GO:0008307,GO:0030018,GO:0030036,GO:0042805,GO:0045214,GO:0060537,GO:0070062,GO:0070527	RNA binding|protein binding|nucleus|cytoplasm|focal adhesion|zinc ion binding|structural constituent of muscle|Z disc|actin cytoskeleton organization|actinin binding|sarcomere organization|muscle tissue development|extracellular exosome|platelet aggregation	-	-
CSRP1	ENSG00000159176	1	201505882	201506332	451	*	Promoter (<=1kb)	201488051	201506703	18653	2	ENST00000529975	371	protein_coding	cysteine and glycine rich protein 1	GO:0003723,GO:0005515,GO:0005634,GO:0005737,GO:0005925,GO:0008270,GO:0008307,GO:0030018,GO:0030036,GO:0042805,GO:0045214,GO:0060537,GO:0070062,GO:0070527	RNA binding|protein binding|nucleus|cytoplasm|focal adhesion|zinc ion binding|structural constituent of muscle|Z disc|actin cytoskeleton organization|actinin binding|sarcomere organization|muscle tissue development|extracellular exosome|platelet aggregation	-	-
CTCFL	ENSG00000124092	20	57527455	57529589	2135	*	Promoter (1-2kb)	57518495	57525652	7158	2	ENST00000481655	-1803	protein_coding	CCCTC-binding factor like	GO:0000976,GO:0000978,GO:0000981,GO:0001228,GO:0003677,GO:0005515,GO:0005634,GO:0005654,GO:0005694,GO:0005829,GO:0006349,GO:0006357,GO:0007049,GO:0010628,GO:0016571,GO:0016604,GO:0042393,GO:0043035,GO:0043046,GO:0043565,GO:0045893,GO:0045944,GO:0046872,GO:0051569	transcription regulatory region sequence-specific DNA binding|RNA polymerase II cis-regulatory region sequence-specific DNA binding|DNA-binding transcription factor activity, RNA polymerase II-specific|DNA-binding transcription activator activity, RNA polymerase II-specific|DNA binding|protein binding|nucleus|nucleoplasm|chromosome|cytosol|regulation of gene expression by genetic imprinting|regul…	-	-
CTCFL	ENSG00000124092	20	57521217	57521956	740	*	Promoter (2-3kb)	57499554	57524257	24704	2	ENST00000608440	2301	protein_coding	CCCTC-binding factor like	GO:0000976,GO:0000978,GO:0000981,GO:0001228,GO:0003677,GO:0005515,GO:0005634,GO:0005654,GO:0005694,GO:0005829,GO:0006349,GO:0006357,GO:0007049,GO:0010628,GO:0016571,GO:0016604,GO:0042393,GO:0043035,GO:0043046,GO:0043565,GO:0045893,GO:0045944,GO:0046872,GO:0051569	transcription regulatory region sequence-specific DNA binding|RNA polymerase II cis-regulatory region sequence-specific DNA binding|DNA-binding transcription factor activity, RNA polymerase II-specific|DNA-binding transcription activator activity, RNA polymerase II-specific|DNA binding|protein binding|nucleus|nucleoplasm|chromosome|cytosol|regulation of gene expression by genetic imprinting|regul…	-	-
CTNND1	ENSG00000198561	11	57780280	57781695	1416	*	Promoter (<=1kb)	57781603	57796584	14982	1	ENST00000530068	0	protein_coding	catenin delta 1	GO:0005102,GO:0005515,GO:0005634,GO:0005737,GO:0005829,GO:0005886,GO:0005911,GO:0005912,GO:0005915,GO:0007043,GO:0007420,GO:0016055,GO:0016342,GO:0019901,GO:0030027,GO:0030426,GO:0030496,GO:0034332,GO:0035635,GO:0043197,GO:0044331,GO:0045296,GO:0050821,GO:0070062,GO:0090090,GO:0098609,GO:0098685,GO:0098686,GO:0098831,GO:0098978,GO:0099072,GO:0099092	signaling receptor binding|protein binding|nucleus|cytoplasm|cytosol|plasma membrane|cell-cell junction|adherens junction|zonula adherens|cell-cell junction assembly|brain development|Wnt signaling pathway|catenin complex|protein kinase binding|lamellipodium|growth cone|midbody|adherens junction organization|entry of bacterium into host cell|dendritic spine|cell-cell adhesion mediated by cadherin…	path:hsa04015,path:hsa04520,path:hsa04670	Rap1 signaling pathway|Adherens junction|Leukocyte transendothelial migration
CTNND1	ENSG00000198561	11	57775223	57778796	3574	*	Promoter (2-3kb)	57781603	57796584	14982	1	ENST00000530068	-2807	protein_coding	catenin delta 1	GO:0005102,GO:0005515,GO:0005634,GO:0005737,GO:0005829,GO:0005886,GO:0005911,GO:0005912,GO:0005915,GO:0007043,GO:0007420,GO:0016055,GO:0016342,GO:0019901,GO:0030027,GO:0030426,GO:0030496,GO:0034332,GO:0035635,GO:0043197,GO:0044331,GO:0045296,GO:0050821,GO:0070062,GO:0090090,GO:0098609,GO:0098685,GO:0098686,GO:0098831,GO:0098978,GO:0099072,GO:0099092	signaling receptor binding|protein binding|nucleus|cytoplasm|cytosol|plasma membrane|cell-cell junction|adherens junction|zonula adherens|cell-cell junction assembly|brain development|Wnt signaling pathway|catenin complex|protein kinase binding|lamellipodium|growth cone|midbody|adherens junction organization|entry of bacterium into host cell|dendritic spine|cell-cell adhesion mediated by cadherin…	path:hsa04015,path:hsa04520,path:hsa04670	Rap1 signaling pathway|Adherens junction|Leukocyte transendothelial migration
CUEDC1	ENSG00000180891	17	57903379	57903828	450	*	Promoter (<=1kb)	57862976	57903389	40414	2	ENST00000360238	0	protein_coding	CUE domain containing 1	GO:0005515,GO:0043130	protein binding|ubiquitin binding	-	-
CUEDC1	ENSG00000180891	17	57882459	57883991	1533	*	Promoter (1-2kb)	57872811	57885837	13027	2	ENST00000577589	1846	protein_coding	CUE domain containing 1	GO:0005515,GO:0043130	protein binding|ubiquitin binding	-	-
CUEDC1	ENSG00000180891	17	57894623	57895533	911	*	Promoter (1-2kb)	57862696	57892688	29993	2	ENST00000407144	-1935	protein_coding	CUE domain containing 1	GO:0005515,GO:0043130	protein binding|ubiquitin binding	-	-
CUEDC1	ENSG00000180891	17	57900334	57901376	1043	*	Promoter (2-3kb)	57862976	57903389	40414	2	ENST00000360238	2013	protein_coding	CUE domain containing 1	GO:0005515,GO:0043130	protein binding|ubiquitin binding	-	-
CUEDC1	ENSG00000180891	17	57863969	57864559	591	*	Promoter (2-3kb)	57862963	57866857	3895	2	ENST00000577497	2298	protein_coding	CUE domain containing 1	GO:0005515,GO:0043130	protein binding|ubiquitin binding	-	-
CX3CR1	ENSG00000168329	3	39282839	39283286	448	*	Promoter (1-2kb)	39263495	39281735	18241	2	ENST00000358309	-1104	protein_coding	C-X3-C motif chemokine receptor 1	GO:0002052,GO:0002931,GO:0004930,GO:0004950,GO:0005515,GO:0005886,GO:0005887,GO:0006935,GO:0006955,GO:0006968,GO:0007155,GO:0007186,GO:0007200,GO:0007204,GO:0007267,GO:0007613,GO:0008528,GO:0009611,GO:0009897,GO:0009986,GO:0016032,GO:0016493,GO:0016495,GO:0019722,GO:0019957,GO:0019960,GO:0021626,GO:0030336,GO:0032680,GO:0032691,GO:0032809,GO:0035176,GO:0035425,GO:0043005,GO:0045087,GO:0045428,GO:…	positive regulation of neuroblast proliferation|response to ischemia|G protein-coupled receptor activity|chemokine receptor activity|protein binding|plasma membrane|integral component of plasma membrane|chemotaxis|immune response|cellular defense response|cell adhesion|G protein-coupled receptor signaling pathway|phospholipase C-activating G protein-coupled receptor signaling pathway|positive reg…	path:hsa04060,path:hsa04061,path:hsa04062	Cytokine-cytokine receptor interaction|Viral protein interaction with cytokine and cytokine receptor|Chemokine signaling pathway
CX3CR1	ENSG00000168329	3	39277886	39278214	329	*	Promoter (1-2kb)	39263496	39280036	16541	2	ENST00000399220	1822	protein_coding	C-X3-C motif chemokine receptor 1	GO:0002052,GO:0002931,GO:0004930,GO:0004950,GO:0005515,GO:0005886,GO:0005887,GO:0006935,GO:0006955,GO:0006968,GO:0007155,GO:0007186,GO:0007200,GO:0007204,GO:0007267,GO:0007613,GO:0008528,GO:0009611,GO:0009897,GO:0009986,GO:0016032,GO:0016493,GO:0016495,GO:0019722,GO:0019957,GO:0019960,GO:0021626,GO:0030336,GO:0032680,GO:0032691,GO:0032809,GO:0035176,GO:0035425,GO:0043005,GO:0045087,GO:0045428,GO:…	positive regulation of neuroblast proliferation|response to ischemia|G protein-coupled receptor activity|chemokine receptor activity|protein binding|plasma membrane|integral component of plasma membrane|chemotaxis|immune response|cellular defense response|cell adhesion|G protein-coupled receptor signaling pathway|phospholipase C-activating G protein-coupled receptor signaling pathway|positive reg…	path:hsa04060,path:hsa04061,path:hsa04062	Cytokine-cytokine receptor interaction|Viral protein interaction with cytokine and cytokine receptor|Chemokine signaling pathway
CYFIP2	ENSG00000055163	5	157383553	157384276	724	*	Promoter (<=1kb)	157384306	157389542	5237	1	ENST00000522884	-30	protein_coding	cytoplasmic FMR1 interacting protein 2	GO:0000340,GO:0000902,GO:0005515,GO:0005634,GO:0005737,GO:0005829,GO:0006915,GO:0016020,GO:0030833,GO:0031209,GO:0038096,GO:0043005,GO:0045202,GO:0045862,GO:0048010,GO:0048471,GO:0070062,GO:0097202,GO:0098609	RNA 7-methylguanosine cap binding|cell morphogenesis|protein binding|nucleus|cytoplasm|cytosol|apoptotic process|membrane|regulation of actin filament polymerization|SCAR complex|Fc-gamma receptor signaling pathway involved in phagocytosis|neuron projection|synapse|positive regulation of proteolysis|vascular endothelial growth factor receptor signaling pathway|perinuclear region of cytoplasm|extr…	path:hsa03013,path:hsa04810,path:hsa05130,path:hsa05132	RNA transport|Regulation of actin cytoskeleton|Pathogenic Escherichia coli infection|Salmonella infection
CYFIP2	ENSG00000055163	5	157301505	157302205	701	*	Promoter (<=1kb)	157300818	157303123	2306	1	ENST00000518511	687	protein_coding	cytoplasmic FMR1 interacting protein 2	GO:0000340,GO:0000902,GO:0005515,GO:0005634,GO:0005737,GO:0005829,GO:0006915,GO:0016020,GO:0030833,GO:0031209,GO:0038096,GO:0043005,GO:0045202,GO:0045862,GO:0048010,GO:0048471,GO:0070062,GO:0097202,GO:0098609	RNA 7-methylguanosine cap binding|cell morphogenesis|protein binding|nucleus|cytoplasm|cytosol|apoptotic process|membrane|regulation of actin filament polymerization|SCAR complex|Fc-gamma receptor signaling pathway involved in phagocytosis|neuron projection|synapse|positive regulation of proteolysis|vascular endothelial growth factor receptor signaling pathway|perinuclear region of cytoplasm|extr…	path:hsa03013,path:hsa04810,path:hsa05130,path:hsa05132	RNA transport|Regulation of actin cytoskeleton|Pathogenic Escherichia coli infection|Salmonella infection
CYP11A1	ENSG00000140459	15	74340245	74341614	1370	*	Promoter (<=1kb)	74337780	74339315	1536	2	ENST00000498141	-930	protein_coding	cytochrome P450 family 11 subfamily A member 1	GO:0005506,GO:0005515,GO:0005739,GO:0005743,GO:0005759,GO:0006700,GO:0006704,GO:0008203,GO:0008386,GO:0016125,GO:0020037,GO:0034650,GO:0042359,GO:0055114,GO:0071375	iron ion binding|protein binding|mitochondrion|mitochondrial inner membrane|mitochondrial matrix|C21-steroid hormone biosynthetic process|glucocorticoid biosynthetic process|cholesterol metabolic process|cholesterol monooxygenase (side-chain-cleaving) activity|sterol metabolic process|heme binding|cortisol metabolic process|vitamin D metabolic process|oxidation-reduction process|cellular response…	path:hsa00140,path:hsa04913,path:hsa04925,path:hsa04927,path:hsa04934	Steroid hormone biosynthesis|Ovarian steroidogenesis|Aldosterone synthesis and secretion|Cortisol synthesis and secretion|Cushing syndrome
CYP11A1	ENSG00000140459	15	74368659	74369122	464	*	Promoter (1-2kb)	74361375	74367646	6272	2	ENST00000467407	-1013	protein_coding	cytochrome P450 family 11 subfamily A member 1	GO:0005506,GO:0005515,GO:0005739,GO:0005743,GO:0005759,GO:0006700,GO:0006704,GO:0008203,GO:0008386,GO:0016125,GO:0020037,GO:0034650,GO:0042359,GO:0055114,GO:0071375	iron ion binding|protein binding|mitochondrion|mitochondrial inner membrane|mitochondrial matrix|C21-steroid hormone biosynthetic process|glucocorticoid biosynthetic process|cholesterol metabolic process|cholesterol monooxygenase (side-chain-cleaving) activity|sterol metabolic process|heme binding|cortisol metabolic process|vitamin D metabolic process|oxidation-reduction process|cellular response…	path:hsa00140,path:hsa04913,path:hsa04925,path:hsa04927,path:hsa04934	Steroid hormone biosynthesis|Ovarian steroidogenesis|Aldosterone synthesis and secretion|Cortisol synthesis and secretion|Cushing syndrome
CYRIB	ENSG00000153310	8	130015418	130015884	467	*	Promoter (<=1kb)	129841470	130016405	174936	2	ENST00000523509	521	protein_coding	CYFIP related Rac1 interactor B	GO:0001916,GO:0002576,GO:0005515,GO:0005576,GO:0005739,GO:0005929,GO:0016020,GO:0023030,GO:0030334,GO:0030837,GO:0031093,GO:0031267,GO:0032729,GO:0050870,GO:0050920,GO:0051058,GO:0070062,GO:0071219,GO:0090140,GO:2000114,GO:2000568	positive regulation of T cell mediated cytotoxicity|platelet degranulation|protein binding|extracellular region|mitochondrion|cilium|membrane|MHC class Ib protein binding, via antigen binding groove|regulation of cell migration|negative regulation of actin filament polymerization|platelet alpha granule lumen|small GTPase binding|positive regulation of interferon-gamma production|positive regulati…	-	-
CYRIB	ENSG00000153310	8	129938469	129939224	756	*	Promoter (<=1kb)	129841484	129939694	98211	2	ENST00000522250	470	protein_coding	CYFIP related Rac1 interactor B	GO:0001916,GO:0002576,GO:0005515,GO:0005576,GO:0005739,GO:0005929,GO:0016020,GO:0023030,GO:0030334,GO:0030837,GO:0031093,GO:0031267,GO:0032729,GO:0050870,GO:0050920,GO:0051058,GO:0070062,GO:0071219,GO:0090140,GO:2000114,GO:2000568	positive regulation of T cell mediated cytotoxicity|platelet degranulation|protein binding|extracellular region|mitochondrion|cilium|membrane|MHC class Ib protein binding, via antigen binding groove|regulation of cell migration|negative regulation of actin filament polymerization|platelet alpha granule lumen|small GTPase binding|positive regulation of interferon-gamma production|positive regulati…	-	-
CYRIB	ENSG00000153310	8	129844484	129845356	873	*	Promoter (1-2kb)	129842080	129847317	5238	2	ENST00000520887	1961	protein_coding	CYFIP related Rac1 interactor B	GO:0001916,GO:0002576,GO:0005515,GO:0005576,GO:0005739,GO:0005929,GO:0016020,GO:0023030,GO:0030334,GO:0030837,GO:0031093,GO:0031267,GO:0032729,GO:0050870,GO:0050920,GO:0051058,GO:0070062,GO:0071219,GO:0090140,GO:2000114,GO:2000568	positive regulation of T cell mediated cytotoxicity|platelet degranulation|protein binding|extracellular region|mitochondrion|cilium|membrane|MHC class Ib protein binding, via antigen binding groove|regulation of cell migration|negative regulation of actin filament polymerization|platelet alpha granule lumen|small GTPase binding|positive regulation of interferon-gamma production|positive regulati…	-	-
CYRIB	ENSG00000153310	8	129873650	129874502	853	*	Promoter (2-3kb)	129846825	129871436	24612	2	ENST00000615041	-2214	protein_coding	CYFIP related Rac1 interactor B	GO:0001916,GO:0002576,GO:0005515,GO:0005576,GO:0005739,GO:0005929,GO:0016020,GO:0023030,GO:0030334,GO:0030837,GO:0031093,GO:0031267,GO:0032729,GO:0050870,GO:0050920,GO:0051058,GO:0070062,GO:0071219,GO:0090140,GO:2000114,GO:2000568	positive regulation of T cell mediated cytotoxicity|platelet degranulation|protein binding|extracellular region|mitochondrion|cilium|membrane|MHC class Ib protein binding, via antigen binding groove|regulation of cell migration|negative regulation of actin filament polymerization|platelet alpha granule lumen|small GTPase binding|positive regulation of interferon-gamma production|positive regulati…	-	-
DAPK2	ENSG00000035664	15	63912554	63913593	1040	*	Promoter (<=1kb)	63909184	63911943	2760	2	ENST00000558064	-611	protein_coding	death associated protein kinase 2	GO:0004674,GO:0005515,GO:0005516,GO:0005524,GO:0005634,GO:0005737,GO:0005794,GO:0006468,GO:0006915,GO:0010506,GO:0031410,GO:0034423,GO:0035556,GO:0042802,GO:0042981,GO:0043065,GO:0043231,GO:0043276,GO:0046777,GO:0090023,GO:0106310,GO:0106311,GO:2000424,GO:2001242	protein serine/threonine kinase activity|protein binding|calmodulin binding|ATP binding|nucleus|cytoplasm|Golgi apparatus|protein phosphorylation|apoptotic process|regulation of autophagy|cytoplasmic vesicle|autophagosome lumen|intracellular signal transduction|identical protein binding|regulation of apoptotic process|positive regulation of apoptotic process|intracellular membrane-bounded organel…	path:hsa04140,path:hsa05200,path:hsa05219	Autophagy - animal|Pathways in cancer|Bladder cancer
DAPK2	ENSG00000035664	15	63914611	63915103	493	*	Promoter (1-2kb)	63908253	63916592	8340	2	ENST00000559731	1489	protein_coding	death associated protein kinase 2	GO:0004674,GO:0005515,GO:0005516,GO:0005524,GO:0005634,GO:0005737,GO:0005794,GO:0006468,GO:0006915,GO:0010506,GO:0031410,GO:0034423,GO:0035556,GO:0042802,GO:0042981,GO:0043065,GO:0043231,GO:0043276,GO:0046777,GO:0090023,GO:0106310,GO:0106311,GO:2000424,GO:2001242	protein serine/threonine kinase activity|protein binding|calmodulin binding|ATP binding|nucleus|cytoplasm|Golgi apparatus|protein phosphorylation|apoptotic process|regulation of autophagy|cytoplasmic vesicle|autophagosome lumen|intracellular signal transduction|identical protein binding|regulation of apoptotic process|positive regulation of apoptotic process|intracellular membrane-bounded organel…	path:hsa04140,path:hsa05200,path:hsa05219	Autophagy - animal|Pathways in cancer|Bladder cancer
DCBLD2	ENSG00000057019	3	98894061	98900967	6907	*	Promoter (<=1kb)	98825334	98895412	70079	2	ENST00000486004	0	protein_coding	discoidin, CUB and LCCL domain containing 2	GO:0005515,GO:0005887,GO:0009986,GO:0030308,GO:0030522,GO:0042060	protein binding|integral component of plasma membrane|cell surface|negative regulation of cell growth|intracellular receptor signaling pathway|wound healing	-	-
DCBLD2	ENSG00000057019	3	98890656	98893391	2736	*	Promoter (2-3kb)	98825334	98895412	70079	2	ENST00000486004	2021	protein_coding	discoidin, CUB and LCCL domain containing 2	GO:0005515,GO:0005887,GO:0009986,GO:0030308,GO:0030522,GO:0042060	protein binding|integral component of plasma membrane|cell surface|negative regulation of cell growth|intracellular receptor signaling pathway|wound healing	-	-
DDA1	ENSG00000130311	19	17308166	17308766	601	*	Promoter (<=1kb)	17309518	17320492	10975	1	ENST00000593466	-752	protein_coding	DET1 and DDB1 associated 1	GO:0000209,GO:0005515,GO:0005654,GO:0032436,GO:0043687,GO:0080008	protein polyubiquitination|protein binding|nucleoplasm|positive regulation of proteasomal ubiquitin-dependent protein catabolic process|post-translational protein modification|Cul4-RING E3 ubiquitin ligase complex	-	-
DDA1	ENSG00000130311	19	17314709	17315443	735	*	Promoter (<=1kb)	17315772	17319719	3948	1	ENST00000594501	-329	protein_coding	DET1 and DDB1 associated 1	GO:0000209,GO:0005515,GO:0005654,GO:0032436,GO:0043687,GO:0080008	protein polyubiquitination|protein binding|nucleoplasm|positive regulation of proteasomal ubiquitin-dependent protein catabolic process|post-translational protein modification|Cul4-RING E3 ubiquitin ligase complex	-	-
DDR2	ENSG00000162733	1	162769032	162769758	727	*	Promoter (1-2kb)	162767290	162772435	5146	1	ENST00000433757	1742	protein_coding	discoidin domain receptor tyrosine kinase 2	GO:0001503,GO:0003416,GO:0004714,GO:0005515,GO:0005518,GO:0005524,GO:0005886,GO:0005887,GO:0005925,GO:0007155,GO:0007165,GO:0007169,GO:0007275,GO:0010715,GO:0010763,GO:0015629,GO:0016324,GO:0018108,GO:0030198,GO:0030199,GO:0030500,GO:0031214,GO:0033674,GO:0034103,GO:0035988,GO:0038062,GO:0038063,GO:0043235,GO:0045669,GO:0045860,GO:0046777,GO:0048146,GO:0051091,GO:0090091	ossification|endochondral bone growth|transmembrane receptor protein tyrosine kinase activity|protein binding|collagen binding|ATP binding|plasma membrane|integral component of plasma membrane|focal adhesion|cell adhesion|signal transduction|transmembrane receptor protein tyrosine kinase signaling pathway|multicellular organism development|regulation of extracellular matrix disassembly|positive r…	-	-
DDR2	ENSG00000162733	1	162633920	162634409	490	*	Promoter (1-2kb)	162632465	162787400	154936	1	ENST00000367922	1455	protein_coding	discoidin domain receptor tyrosine kinase 2	GO:0001503,GO:0003416,GO:0004714,GO:0005515,GO:0005518,GO:0005524,GO:0005886,GO:0005887,GO:0005925,GO:0007155,GO:0007165,GO:0007169,GO:0007275,GO:0010715,GO:0010763,GO:0015629,GO:0016324,GO:0018108,GO:0030198,GO:0030199,GO:0030500,GO:0031214,GO:0033674,GO:0034103,GO:0035988,GO:0038062,GO:0038063,GO:0043235,GO:0045669,GO:0045860,GO:0046777,GO:0048146,GO:0051091,GO:0090091	ossification|endochondral bone growth|transmembrane receptor protein tyrosine kinase activity|protein binding|collagen binding|ATP binding|plasma membrane|integral component of plasma membrane|focal adhesion|cell adhesion|signal transduction|transmembrane receptor protein tyrosine kinase signaling pathway|multicellular organism development|regulation of extracellular matrix disassembly|positive r…	-	-
DDX60L	ENSG00000181381	4	168537028	168539169	2142	*	Promoter (<=1kb)	168476067	168537786	61720	2	ENST00000505150	0	protein_coding	DExD/H-box 60 like	GO:0003723,GO:0003724,GO:0005524	RNA binding|RNA helicase activity|ATP binding	-	-
DDX60L	ENSG00000181381	4	168533817	168536692	2876	*	Promoter (<=1kb)	168489090	168536596	47507	2	ENST00000512958	0	protein_coding	DExD/H-box 60 like	GO:0003723,GO:0003724,GO:0005524	RNA binding|RNA helicase activity|ATP binding	-	-
DDX60L	ENSG00000181381	4	168539697	168540596	900	*	Promoter (1-2kb)	168476067	168537786	61720	2	ENST00000505150	-1911	protein_coding	DExD/H-box 60 like	GO:0003723,GO:0003724,GO:0005524	RNA binding|RNA helicase activity|ATP binding	-	-
DENND2B	ENSG00000166444	11	8766483	8767534	1052	*	Promoter (<=1kb)	8707206	8766704	59499	2	ENST00000532734	0	protein_coding	DENN domain containing 2B	GO:0005085,GO:0005515,GO:0005886,GO:0005938,GO:0050790,GO:0055037,GO:0070374	guanyl-nucleotide exchange factor activity|protein binding|plasma membrane|cell cortex|regulation of catalytic activity|recycling endosome|positive regulation of ERK1 and ERK2 cascade	-	-
DENND2B	ENSG00000166444	11	8711811	8712267	457	*	Promoter (<=1kb)	8707103	8712720	5618	2	ENST00000530338	453	protein_coding	DENN domain containing 2B	GO:0005085,GO:0005515,GO:0005886,GO:0005938,GO:0050790,GO:0055037,GO:0070374	guanyl-nucleotide exchange factor activity|protein binding|plasma membrane|cell cortex|regulation of catalytic activity|recycling endosome|positive regulation of ERK1 and ERK2 cascade	-	-
DENND3	ENSG00000105339	8	141135507	141136182	676	*	Promoter (<=1kb)	141136626	141195511	58886	1	ENST00000424248	-444	protein_coding	DENN domain containing 3	GO:0005085,GO:0005829,GO:0008333,GO:0031410,GO:0032483,GO:0044257,GO:0050790	guanyl-nucleotide exchange factor activity|cytosol|endosome to lysosome transport|cytoplasmic vesicle|regulation of Rab protein signal transduction|cellular protein catabolic process|regulation of catalytic activity	-	-
DENND3	ENSG00000105339	8	141190940	141191388	449	*	Promoter (<=1kb)	141191274	141192901	1628	1	ENST00000523530	0	protein_coding	DENN domain containing 3	GO:0005085,GO:0005829,GO:0008333,GO:0031410,GO:0032483,GO:0044257,GO:0050790	guanyl-nucleotide exchange factor activity|cytosol|endosome to lysosome transport|cytoplasmic vesicle|regulation of Rab protein signal transduction|cellular protein catabolic process|regulation of catalytic activity	-	-
DGKB	ENSG00000136267	7	14972647	14973816	1170	*	Promoter (<=1kb)	14736138	14974777	238640	2	ENST00000437998	961	protein_coding	diacylglycerol kinase beta	GO:0003951,GO:0004143,GO:0005509,GO:0005524,GO:0005737,GO:0005886,GO:0006654,GO:0007205,GO:0008289,GO:0009617,GO:0030168,GO:0035556,GO:0045211,GO:0046339,GO:0046486,GO:0046834,GO:0050804,GO:0098685,GO:0098978,GO:0099175	NAD+ kinase activity|diacylglycerol kinase activity|calcium ion binding|ATP binding|cytoplasm|plasma membrane|phosphatidic acid biosynthetic process|protein kinase C-activating G protein-coupled receptor signaling pathway|lipid binding|response to bacterium|platelet activation|intracellular signal transduction|postsynaptic membrane|diacylglycerol metabolic process|glycerolipid metabolic process|l…	path:hsa00561,path:hsa00564,path:hsa04070,path:hsa04072,path:hsa05231	Glycerolipid metabolism|Glycerophospholipid metabolism|Phosphatidylinositol signaling system|Phospholipase D signaling pathway|Choline metabolism in cancer
DGKB	ENSG00000136267	7	14974278	14974967	690	*	Promoter (<=1kb)	14736138	14974777	238640	2	ENST00000437998	0	protein_coding	diacylglycerol kinase beta	GO:0003951,GO:0004143,GO:0005509,GO:0005524,GO:0005737,GO:0005886,GO:0006654,GO:0007205,GO:0008289,GO:0009617,GO:0030168,GO:0035556,GO:0045211,GO:0046339,GO:0046486,GO:0046834,GO:0050804,GO:0098685,GO:0098978,GO:0099175	NAD+ kinase activity|diacylglycerol kinase activity|calcium ion binding|ATP binding|cytoplasm|plasma membrane|phosphatidic acid biosynthetic process|protein kinase C-activating G protein-coupled receptor signaling pathway|lipid binding|response to bacterium|platelet activation|intracellular signal transduction|postsynaptic membrane|diacylglycerol metabolic process|glycerolipid metabolic process|l…	path:hsa00561,path:hsa00564,path:hsa04070,path:hsa04072,path:hsa05231	Glycerolipid metabolism|Glycerophospholipid metabolism|Phosphatidylinositol signaling system|Phospholipase D signaling pathway|Choline metabolism in cancer
DISP2	ENSG00000140323	15	40355213	40355730	518	*	Promoter (2-3kb)	40358219	40378621	20403	1	ENST00000267889	-2489	protein_coding	dispatched RND transporter family member 2	GO:0003674,GO:0005575,GO:0005886,GO:0007224,GO:0016021	molecular_function|cellular_component|plasma membrane|smoothened signaling pathway|integral component of membrane	-	-
DISP2	ENSG00000140323	15	40361046	40361432	387	*	Promoter (2-3kb)	40358219	40378621	20403	1	ENST00000267889	2827	protein_coding	dispatched RND transporter family member 2	GO:0003674,GO:0005575,GO:0005886,GO:0007224,GO:0016021	molecular_function|cellular_component|plasma membrane|smoothened signaling pathway|integral component of membrane	-	-
DLG4	ENSG00000132535	17	7205939	7206942	1004	*	Promoter (<=1kb)	7190563	7207295	16733	2	ENST00000649971	353	protein_coding	discs large MAGUK scaffold protein 4	GO:0000165,GO:0002091,GO:0005515,GO:0005737,GO:0005783,GO:0005829,GO:0005886,GO:0007165,GO:0007204,GO:0007268,GO:0007399,GO:0007612,GO:0008021,GO:0008022,GO:0008076,GO:0008328,GO:0014069,GO:0016188,GO:0019900,GO:0019903,GO:0030054,GO:0030165,GO:0030666,GO:0030863,GO:0031234,GO:0031594,GO:0031697,GO:0031748,GO:0031812,GO:0032281,GO:0032839,GO:0033130,GO:0035176,GO:0035255,GO:0035418,GO:0035641,GO:…	MAPK cascade|negative regulation of receptor internalization|protein binding|cytoplasm|endoplasmic reticulum|cytosol|plasma membrane|signal transduction|positive regulation of cytosolic calcium ion concentration|chemical synaptic transmission|nervous system development|learning|synaptic vesicle|protein C-terminus binding|voltage-gated potassium channel complex|ionotropic glutamate receptor comple…	path:hsa04390,path:hsa04724,path:hsa05016,path:hsa05022,path:hsa05030	Hippo signaling pathway|Glutamatergic synapse|Huntington disease|Pathways of neurodegeneration - multiple diseases|Cocaine addiction
DLG4	ENSG00000132535	17	7212011	7212524	514	*	Promoter (<=1kb)	7203552	7211833	8282	2	ENST00000648658	-178	protein_coding	discs large MAGUK scaffold protein 4	GO:0000165,GO:0002091,GO:0005515,GO:0005737,GO:0005783,GO:0005829,GO:0005886,GO:0007165,GO:0007204,GO:0007268,GO:0007399,GO:0007612,GO:0008021,GO:0008022,GO:0008076,GO:0008328,GO:0014069,GO:0016188,GO:0019900,GO:0019903,GO:0030054,GO:0030165,GO:0030666,GO:0030863,GO:0031234,GO:0031594,GO:0031697,GO:0031748,GO:0031812,GO:0032281,GO:0032839,GO:0033130,GO:0035176,GO:0035255,GO:0035418,GO:0035641,GO:…	MAPK cascade|negative regulation of receptor internalization|protein binding|cytoplasm|endoplasmic reticulum|cytosol|plasma membrane|signal transduction|positive regulation of cytosolic calcium ion concentration|chemical synaptic transmission|nervous system development|learning|synaptic vesicle|protein C-terminus binding|voltage-gated potassium channel complex|ionotropic glutamate receptor comple…	path:hsa04390,path:hsa04724,path:hsa05016,path:hsa05022,path:hsa05030	Hippo signaling pathway|Glutamatergic synapse|Huntington disease|Pathways of neurodegeneration - multiple diseases|Cocaine addiction
DLGAP1-AS1	ENSG00000177337	18	3591811	3596103	4293	*	Promoter (<=1kb)	3593732	3597952	4221	1	ENST00000577995	0	lncRNA	DLGAP1 antisense RNA 1	-	-	-	-
DLGAP1-AS1	ENSG00000177337	18	3596393	3597540	1148	*	Promoter (1-2kb)	3594449	3598363	3915	1	ENST00000669270	1944	lncRNA	DLGAP1 antisense RNA 1	-	-	-	-
DLGAP1-AS2	ENSG00000262001	18	3601233	3611110	9878	*	Promoter (<=1kb)	3603000	3604387	1388	1	ENST00000573177	0	lncRNA	DLGAP1 antisense RNA 2	-	-	-	-
DLGAP1-AS2	ENSG00000262001	18	3597815	3600663	2849	*	Promoter (2-3kb)	3603000	3604387	1388	1	ENST00000573177	-2337	lncRNA	DLGAP1 antisense RNA 2	-	-	-	-
DLGAP2	ENSG00000198010	8	879717	880292	576	*	Promoter (2-3kb)	883198	1032931	149734	1	ENST00000524139	-2906	protein_coding	DLG associated protein 2	GO:0005515,GO:0005883,GO:0005886,GO:0007270,GO:0014069,GO:0060090,GO:0098962,GO:0098978,GO:0099572	protein binding|neurofilament|plasma membrane|neuron-neuron synaptic transmission|postsynaptic density|molecular adaptor activity|regulation of postsynaptic neurotransmitter receptor activity|glutamatergic synapse|postsynaptic specialization	-	-
DLGAP2	ENSG00000198010	8	1550967	1552132	1166	*	Promoter (2-3kb)	1548644	1701985	153342	1	ENST00000520901	2323	protein_coding	DLG associated protein 2	GO:0005515,GO:0005883,GO:0005886,GO:0007270,GO:0014069,GO:0060090,GO:0098962,GO:0098978,GO:0099572	protein binding|neurofilament|plasma membrane|neuron-neuron synaptic transmission|postsynaptic density|molecular adaptor activity|regulation of postsynaptic neurotransmitter receptor activity|glutamatergic synapse|postsynaptic specialization	-	-
DLGAP2	ENSG00000198010	8	1545909	1546242	334	*	Promoter (2-3kb)	1548644	1701985	153342	1	ENST00000520901	-2402	protein_coding	DLG associated protein 2	GO:0005515,GO:0005883,GO:0005886,GO:0007270,GO:0014069,GO:0060090,GO:0098962,GO:0098978,GO:0099572	protein binding|neurofilament|plasma membrane|neuron-neuron synaptic transmission|postsynaptic density|molecular adaptor activity|regulation of postsynaptic neurotransmitter receptor activity|glutamatergic synapse|postsynaptic specialization	-	-
DMBT1	ENSG00000187908	10	122621735	122623359	1625	*	Promoter (<=1kb)	122621222	122630637	9416	1	ENST00000663623	513	protein_coding	deleted in malignant brain tumors 1	GO:0005044,GO:0005515,GO:0005576,GO:0005615,GO:0005737,GO:0006897,GO:0006952,GO:0007275,GO:0015031,GO:0016032,GO:0019898,GO:0030670,GO:0030855,GO:0031012,GO:0035375,GO:0038187,GO:0042494,GO:0042589,GO:0043152,GO:0044267,GO:0045087,GO:0048306,GO:0050829,GO:0050830,GO:0050840,GO:0051607,GO:0070062	scavenger receptor activity|protein binding|extracellular region|extracellular space|cytoplasm|endocytosis|defense response|multicellular organism development|protein transport|viral process|extrinsic component of membrane|phagocytic vesicle membrane|epithelial cell differentiation|extracellular matrix|zymogen binding|pattern recognition receptor activity|detection of bacterial lipoprotein|zymoge…	path:hsa04970	Salivary secretion
DMBT1	ENSG00000187908	10	122563304	122563955	652	*	Promoter (1-2kb)	122565881	122582692	16812	1	ENST00000667454	-1926	protein_coding	deleted in malignant brain tumors 1	GO:0005044,GO:0005515,GO:0005576,GO:0005615,GO:0005737,GO:0006897,GO:0006952,GO:0007275,GO:0015031,GO:0016032,GO:0019898,GO:0030670,GO:0030855,GO:0031012,GO:0035375,GO:0038187,GO:0042494,GO:0042589,GO:0043152,GO:0044267,GO:0045087,GO:0048306,GO:0050829,GO:0050830,GO:0050840,GO:0051607,GO:0070062	scavenger receptor activity|protein binding|extracellular region|extracellular space|cytoplasm|endocytosis|defense response|multicellular organism development|protein transport|viral process|extrinsic component of membrane|phagocytic vesicle membrane|epithelial cell differentiation|extracellular matrix|zymogen binding|pattern recognition receptor activity|detection of bacterial lipoprotein|zymoge…	path:hsa04970	Salivary secretion
DMBX1	ENSG00000197587	1	46509470	46510518	1049	*	Promoter (2-3kb)	46506996	46514212	7217	1	ENST00000371956	2474	protein_coding	diencephalon/mesencephalon homeobox 1	GO:0000122,GO:0000785,GO:0000977,GO:0000981,GO:0001227,GO:0003677,GO:0003700,GO:0005634,GO:0005667,GO:0006357,GO:0007417,GO:0007420,GO:0008343,GO:0008344,GO:0042802,GO:0043565,GO:0045892,GO:0048589,GO:1990837	negative regulation of transcription by RNA polymerase II|chromatin|RNA polymerase II transcription regulatory region sequence-specific DNA binding|DNA-binding transcription factor activity, RNA polymerase II-specific|DNA-binding transcription repressor activity, RNA polymerase II-specific|DNA binding|DNA-binding transcription factor activity|nucleus|transcription regulator complex|regulation of …	-	-
DMBX1	ENSG00000197587	1	46486051	46487182	1132	*	Promoter (2-3kb)	46489836	46516216	26381	1	ENST00000360032	-2654	protein_coding	diencephalon/mesencephalon homeobox 1	GO:0000122,GO:0000785,GO:0000977,GO:0000981,GO:0001227,GO:0003677,GO:0003700,GO:0005634,GO:0005667,GO:0006357,GO:0007417,GO:0007420,GO:0008343,GO:0008344,GO:0042802,GO:0043565,GO:0045892,GO:0048589,GO:1990837	negative regulation of transcription by RNA polymerase II|chromatin|RNA polymerase II transcription regulatory region sequence-specific DNA binding|DNA-binding transcription factor activity, RNA polymerase II-specific|DNA-binding transcription repressor activity, RNA polymerase II-specific|DNA binding|DNA-binding transcription factor activity|nucleus|transcription regulator complex|regulation of …	-	-
DNAH9	ENSG00000007174	17	11849601	11850310	710	*	Promoter (2-3kb)	11853192	11869195	16004	1	ENST00000578834	-2882	protein_coding	dynein axonemal heavy chain 9	GO:0003341,GO:0005515,GO:0005524,GO:0005874,GO:0005930,GO:0007018,GO:0008569,GO:0030030,GO:0030286,GO:0031514,GO:0036157,GO:0045505,GO:0051959,GO:0097729,GO:0120135	cilium movement|protein binding|ATP binding|microtubule|axoneme|microtubule-based movement|ATP-dependent microtubule motor activity, minus-end-directed|cell projection organization|dynein complex|motile cilium|outer dynein arm|dynein intermediate chain binding|dynein light intermediate chain binding|9+2 motile cilium|distal portion of axoneme	path:hsa05014,path:hsa05016,path:hsa05022	Amyotrophic lateral sclerosis|Huntington disease|Pathways of neurodegeneration - multiple diseases
DNAH9	ENSG00000007174	17	11886825	11887838	1014	*	Promoter (2-3kb)	11884334	11925461	41128	1	ENST00000581682	2491	protein_coding	dynein axonemal heavy chain 9	GO:0003341,GO:0005515,GO:0005524,GO:0005874,GO:0005930,GO:0007018,GO:0008569,GO:0030030,GO:0030286,GO:0031514,GO:0036157,GO:0045505,GO:0051959,GO:0097729,GO:0120135	cilium movement|protein binding|ATP binding|microtubule|axoneme|microtubule-based movement|ATP-dependent microtubule motor activity, minus-end-directed|cell projection organization|dynein complex|motile cilium|outer dynein arm|dynein intermediate chain binding|dynein light intermediate chain binding|9+2 motile cilium|distal portion of axoneme	path:hsa05014,path:hsa05016,path:hsa05022	Amyotrophic lateral sclerosis|Huntington disease|Pathways of neurodegeneration - multiple diseases
DNAI2	ENSG00000171595	17	74274563	74274974	412	*	Promoter (<=1kb)	74274256	74314884	40629	1	ENST00000579055	307	protein_coding	dynein axonemal intermediate chain 2	GO:0003341,GO:0003777,GO:0005515,GO:0005858,GO:0005874,GO:0005930,GO:0007018,GO:0007368,GO:0036126,GO:0036157,GO:0036158,GO:0045503,GO:0045504,GO:0060271	cilium movement|microtubule motor activity|protein binding|axonemal dynein complex|microtubule|axoneme|microtubule-based movement|determination of left/right symmetry|sperm flagellum|outer dynein arm|outer dynein arm assembly|dynein light chain binding|dynein heavy chain binding|cilium assembly	path:hsa05014,path:hsa05016,path:hsa05022	Amyotrophic lateral sclerosis|Huntington disease|Pathways of neurodegeneration - multiple diseases
DNAI2	ENSG00000171595	17	74316514	74317835	1322	*	Promoter (2-3kb)	74313844	74314880	1037	1	ENST00000579312	2670	protein_coding	dynein axonemal intermediate chain 2	GO:0003341,GO:0003777,GO:0005515,GO:0005858,GO:0005874,GO:0005930,GO:0007018,GO:0007368,GO:0036126,GO:0036157,GO:0036158,GO:0045503,GO:0045504,GO:0060271	cilium movement|microtubule motor activity|protein binding|axonemal dynein complex|microtubule|axoneme|microtubule-based movement|determination of left/right symmetry|sperm flagellum|outer dynein arm|outer dynein arm assembly|dynein light chain binding|dynein heavy chain binding|cilium assembly	path:hsa05014,path:hsa05016,path:hsa05022	Amyotrophic lateral sclerosis|Huntington disease|Pathways of neurodegeneration - multiple diseases
DNAJB1	ENSG00000132002	19	14519713	14520394	682	*	Promoter (1-2kb)	14514769	14518397	3629	2	ENST00000254322	-1316	protein_coding	DnaJ heat shock protein family (Hsp40) member B1	GO:0000122,GO:0001671,GO:0003714,GO:0005515,GO:0005634,GO:0005654,GO:0005730,GO:0005737,GO:0005829,GO:0006986,GO:0014069,GO:0030544,GO:0030900,GO:0032781,GO:0043025,GO:0043197,GO:0044183,GO:0045296,GO:0051082,GO:0051085,GO:0051087,GO:0051117,GO:0061827,GO:0070062,GO:0090084,GO:0097201,GO:0098978,GO:1900034	negative regulation of transcription by RNA polymerase II|ATPase activator activity|transcription corepressor activity|protein binding|nucleus|nucleoplasm|nucleolus|cytoplasm|cytosol|response to unfolded protein|postsynaptic density|Hsp70 protein binding|forebrain development|positive regulation of ATPase activity|neuronal cell body|dendritic spine|protein folding chaperone|cadherin binding|unfol…	path:hsa04141,path:hsa05164	Protein processing in endoplasmic reticulum|Influenza A
DNAJB1	ENSG00000132002	19	14525470	14526883	1414	*	Promoter (2-3kb)	14516608	14529193	12586	2	ENST00000596853	2310	protein_coding	DnaJ heat shock protein family (Hsp40) member B1	GO:0000122,GO:0001671,GO:0003714,GO:0005515,GO:0005634,GO:0005654,GO:0005730,GO:0005737,GO:0005829,GO:0006986,GO:0014069,GO:0030544,GO:0030900,GO:0032781,GO:0043025,GO:0043197,GO:0044183,GO:0045296,GO:0051082,GO:0051085,GO:0051087,GO:0051117,GO:0061827,GO:0070062,GO:0090084,GO:0097201,GO:0098978,GO:1900034	negative regulation of transcription by RNA polymerase II|ATPase activator activity|transcription corepressor activity|protein binding|nucleus|nucleoplasm|nucleolus|cytoplasm|cytosol|response to unfolded protein|postsynaptic density|Hsp70 protein binding|forebrain development|positive regulation of ATPase activity|neuronal cell body|dendritic spine|protein folding chaperone|cadherin binding|unfol…	path:hsa04141,path:hsa05164	Protein processing in endoplasmic reticulum|Influenza A
DNAJB2	ENSG00000135924	2	219283685	219284645	961	*	Promoter (<=1kb)	219285263	219286200	938	1	ENST00000470530	-618	protein_coding	DnaJ heat shock protein family (Hsp40) member B2	GO:0000502,GO:0001671,GO:0005515,GO:0005634,GO:0005829,GO:0006986,GO:0008285,GO:0030308,GO:0030433,GO:0030544,GO:0031227,GO:0031396,GO:0031965,GO:0032091,GO:0032436,GO:0032781,GO:0042026,GO:0043130,GO:0051082,GO:0051087,GO:0061077,GO:0070050,GO:0090084,GO:0140036,GO:1903644	proteasome complex|ATPase activator activity|protein binding|nucleus|cytosol|response to unfolded protein|negative regulation of cell population proliferation|negative regulation of cell growth|ubiquitin-dependent ERAD pathway|Hsp70 protein binding|intrinsic component of endoplasmic reticulum membrane|regulation of protein ubiquitination|nuclear membrane|negative regulation of protein binding|pos…	path:hsa04141	Protein processing in endoplasmic reticulum
DNAJB2	ENSG00000135924	2	219282265	219282750	486	*	Promoter (<=1kb)	219282698	219285196	2499	1	ENST00000473750	0	protein_coding	DnaJ heat shock protein family (Hsp40) member B2	GO:0000502,GO:0001671,GO:0005515,GO:0005634,GO:0005829,GO:0006986,GO:0008285,GO:0030308,GO:0030433,GO:0030544,GO:0031227,GO:0031396,GO:0031965,GO:0032091,GO:0032436,GO:0032781,GO:0042026,GO:0043130,GO:0051082,GO:0051087,GO:0061077,GO:0070050,GO:0090084,GO:0140036,GO:1903644	proteasome complex|ATPase activator activity|protein binding|nucleus|cytosol|response to unfolded protein|negative regulation of cell population proliferation|negative regulation of cell growth|ubiquitin-dependent ERAD pathway|Hsp70 protein binding|intrinsic component of endoplasmic reticulum membrane|regulation of protein ubiquitination|nuclear membrane|negative regulation of protein binding|pos…	path:hsa04141	Protein processing in endoplasmic reticulum
DNMT3B	ENSG00000088305	20	32760926	32761735	810	*	Promoter (<=1kb)	32762385	32809356	46972	1	ENST00000328111	-650	protein_coding	DNA methyltransferase 3 beta	GO:0000122,GO:0001666,GO:0003677,GO:0003682,GO:0003714,GO:0003886,GO:0005515,GO:0005634,GO:0005654,GO:0006306,GO:0009008,GO:0009636,GO:0010212,GO:0010628,GO:0014823,GO:0031000,GO:0032355,GO:0033189,GO:0042220,GO:0042493,GO:0042826,GO:0045666,GO:0045814,GO:0046872,GO:0051571,GO:0051573,GO:0071455,GO:0071549,GO:0090116	negative regulation of transcription by RNA polymerase II|response to hypoxia|DNA binding|chromatin binding|transcription corepressor activity|DNA (cytosine-5-)-methyltransferase activity|protein binding|nucleus|nucleoplasm|DNA methylation|DNA-methyltransferase activity|response to toxic substance|response to ionizing radiation|positive regulation of gene expression|response to activity|response …	path:hsa00270,path:hsa05206	Cysteine and methionine metabolism|MicroRNAs in cancer
DNMT3B	ENSG00000088305	20	32763949	32764616	668	*	Promoter (1-2kb)	32762642	32808069	45428	1	ENST00000456297	1307	protein_coding	DNA methyltransferase 3 beta	GO:0000122,GO:0001666,GO:0003677,GO:0003682,GO:0003714,GO:0003886,GO:0005515,GO:0005634,GO:0005654,GO:0006306,GO:0009008,GO:0009636,GO:0010212,GO:0010628,GO:0014823,GO:0031000,GO:0032355,GO:0033189,GO:0042220,GO:0042493,GO:0042826,GO:0045666,GO:0045814,GO:0046872,GO:0051571,GO:0051573,GO:0071455,GO:0071549,GO:0090116	negative regulation of transcription by RNA polymerase II|response to hypoxia|DNA binding|chromatin binding|transcription corepressor activity|DNA (cytosine-5-)-methyltransferase activity|protein binding|nucleus|nucleoplasm|DNA methylation|DNA-methyltransferase activity|response to toxic substance|response to ionizing radiation|positive regulation of gene expression|response to activity|response …	path:hsa00270,path:hsa05206	Cysteine and methionine metabolism|MicroRNAs in cancer
DPF3	ENSG00000205683	14	72712693	72713257	565	*	Promoter (1-2kb)	72674022	72714504	40483	2	ENST00000554594	1247	protein_coding	double PHD fingers 3	GO:0003712,GO:0005654,GO:0006325,GO:0007399,GO:0008150,GO:0008270,GO:0042393,GO:0045892,GO:0045944,GO:0071565	transcription coregulator activity|nucleoplasm|chromatin organization|nervous system development|biological_process|zinc ion binding|histone binding|negative regulation of transcription, DNA-templated|positive regulation of transcription by RNA polymerase II|nBAF complex	path:hsa04714,path:hsa05225	Thermogenesis|Hepatocellular carcinoma
DPF3	ENSG00000205683	14	72726649	72727194	546	*	Promoter (2-3kb)	72661049	72724105	63057	2	ENST00000557704	-2544	protein_coding	double PHD fingers 3	GO:0003712,GO:0005654,GO:0006325,GO:0007399,GO:0008150,GO:0008270,GO:0042393,GO:0045892,GO:0045944,GO:0071565	transcription coregulator activity|nucleoplasm|chromatin organization|nervous system development|biological_process|zinc ion binding|histone binding|negative regulation of transcription, DNA-templated|positive regulation of transcription by RNA polymerase II|nBAF complex	path:hsa04714,path:hsa05225	Thermogenesis|Hepatocellular carcinoma
DPH1	ENSG00000108963	17	2037866	2038231	366	*	Promoter (<=1kb)	2038965	2043424	4460	1	ENST00000570867	-734	protein_coding	diphthamide biosynthesis 1	GO:0005515,GO:0005654,GO:0005829,GO:0016740,GO:0017183,GO:0030054	protein binding|nucleoplasm|cytosol|transferase activity|peptidyl-diphthamide biosynthetic process from peptidyl-histidine|cell junction	-	-
DPH1	ENSG00000108963	17	2040099	2041188	1090	*	Promoter (<=1kb)	2040340	2043424	3085	1	ENST00000571710	0	protein_coding	diphthamide biosynthesis 1	GO:0005515,GO:0005654,GO:0005829,GO:0016740,GO:0017183,GO:0030054	protein binding|nucleoplasm|cytosol|transferase activity|peptidyl-diphthamide biosynthetic process from peptidyl-histidine|cell junction	-	-
DQX1	ENSG00000144045	2	74523496	74524026	531	*	Promoter (<=1kb)	74518131	74523925	5795	2	ENST00000418139	0	protein_coding	DEAQ-box RNA dependent ATPase 1	GO:0003678,GO:0003723,GO:0005524,GO:0005622,GO:0005681,GO:0032508	DNA helicase activity|RNA binding|ATP binding|intracellular anatomical structure|spliceosomal complex|DNA duplex unwinding	-	-
DQX1	ENSG00000144045	2	74519932	74521122	1191	*	Promoter (2-3kb)	74519586	74523302	3717	2	ENST00000483555	2180	protein_coding	DEAQ-box RNA dependent ATPase 1	GO:0003678,GO:0003723,GO:0005524,GO:0005622,GO:0005681,GO:0032508	DNA helicase activity|RNA binding|ATP binding|intracellular anatomical structure|spliceosomal complex|DNA duplex unwinding	-	-
DRAIC	ENSG00000245750	15	69671327	69671867	541	*	Promoter (<=1kb)	69671748	69695750	24003	1	ENST00000559212	0	lncRNA	downregulated RNA in cancer, inhibitor of cell invasion and migration	-	-	-	-
DRAIC	ENSG00000245750	15	69673104	69674789	1686	*	Promoter (1-2kb)	69671748	69695750	24003	1	ENST00000559212	1356	lncRNA	downregulated RNA in cancer, inhibitor of cell invasion and migration	-	-	-	-
DRAIC	ENSG00000245750	15	69550123	69550778	656	*	Promoter (1-2kb)	69548540	69626440	77901	1	ENST00000642210	1583	lncRNA	downregulated RNA in cancer, inhibitor of cell invasion and migration	-	-	-	-
DRC7	ENSG00000159625	16	57703958	57704910	953	*	Promoter (<=1kb)	57704907	57707861	2955	1	ENST00000564132	0	protein_coding	dynein regulatory complex subunit 7	GO:0005515,GO:0005737,GO:0005856,GO:0030317,GO:0031514,GO:0048870	protein binding|cytoplasm|cytoskeleton|flagellated sperm motility|motile cilium|cell motility	-	-
DRC7	ENSG00000159625	16	57692968	57693452	485	*	Promoter (1-2kb)	57694793	57698928	4136	1	ENST00000569375	-1341	protein_coding	dynein regulatory complex subunit 7	GO:0005515,GO:0005737,GO:0005856,GO:0030317,GO:0031514,GO:0048870	protein binding|cytoplasm|cytoskeleton|flagellated sperm motility|motile cilium|cell motility	-	-
DST	ENSG00000151914	6	56952253	56954271	2019	*	Promoter (<=1kb)	56640467	56954628	314162	2	ENST00000449297	357	protein_coding	dystonin	GO:0003779,GO:0005178,GO:0005198,GO:0005509,GO:0005515,GO:0005604,GO:0005634,GO:0005635,GO:0005654,GO:0005737,GO:0005789,GO:0005829,GO:0005882,GO:0005925,GO:0005938,GO:0007010,GO:0007155,GO:0007229,GO:0008017,GO:0008022,GO:0008090,GO:0009611,GO:0009925,GO:0015630,GO:0016020,GO:0016021,GO:0030011,GO:0030018,GO:0030056,GO:0031122,GO:0031252,GO:0031410,GO:0031581,GO:0031673,GO:0035371,GO:0042060,GO:…	actin binding|integrin binding|structural molecule activity|calcium ion binding|protein binding|basement membrane|nucleus|nuclear envelope|nucleoplasm|cytoplasm|endoplasmic reticulum membrane|cytosol|intermediate filament|focal adhesion|cell cortex|cytoskeleton organization|cell adhesion|integrin-mediated signaling pathway|microtubule binding|protein C-terminus binding|retrograde axonal transport…	-	-
DST	ENSG00000151914	6	56460872	56461453	582	*	Promoter (<=1kb)	56458239	56462068	3830	2	ENST00000518464	615	protein_coding	dystonin	GO:0003779,GO:0005178,GO:0005198,GO:0005509,GO:0005515,GO:0005604,GO:0005634,GO:0005635,GO:0005654,GO:0005737,GO:0005789,GO:0005829,GO:0005882,GO:0005925,GO:0005938,GO:0007010,GO:0007155,GO:0007229,GO:0008017,GO:0008022,GO:0008090,GO:0009611,GO:0009925,GO:0015630,GO:0016020,GO:0016021,GO:0030011,GO:0030018,GO:0030056,GO:0031122,GO:0031252,GO:0031410,GO:0031581,GO:0031673,GO:0035371,GO:0042060,GO:…	actin binding|integrin binding|structural molecule activity|calcium ion binding|protein binding|basement membrane|nucleus|nuclear envelope|nucleoplasm|cytoplasm|endoplasmic reticulum membrane|cytosol|intermediate filament|focal adhesion|cell cortex|cytoskeleton organization|cell adhesion|integrin-mediated signaling pathway|microtubule binding|protein C-terminus binding|retrograde axonal transport…	-	-
DTX1	ENSG00000135144	12	113095574	113095885	312	*	Promoter (<=1kb)	113095040	113095623	584	1	ENST00000547730	534	protein_coding	deltex E3 ubiquitin ligase 1	GO:0003713,GO:0005112,GO:0005515,GO:0005654,GO:0005737,GO:0005829,GO:0006351,GO:0006366,GO:0007166,GO:0007219,GO:0008270,GO:0008593,GO:0010001,GO:0016567,GO:0016604,GO:0017124,GO:0031625,GO:0045581,GO:0045665,GO:0045893,GO:0061630,GO:1990830	transcription coactivator activity|Notch binding|protein binding|nucleoplasm|cytoplasm|cytosol|transcription, DNA-templated|transcription by RNA polymerase II|cell surface receptor signaling pathway|Notch signaling pathway|zinc ion binding|regulation of Notch signaling pathway|glial cell differentiation|protein ubiquitination|nuclear body|SH3 domain binding|ubiquitin protein ligase binding|negati…	path:hsa04330	Notch signaling pathway
DTX1	ENSG00000135144	12	113089965	113090741	777	*	Promoter (<=1kb)	113089866	113097997	8132	1	ENST00000547974	99	protein_coding	deltex E3 ubiquitin ligase 1	GO:0003713,GO:0005112,GO:0005515,GO:0005654,GO:0005737,GO:0005829,GO:0006351,GO:0006366,GO:0007166,GO:0007219,GO:0008270,GO:0008593,GO:0010001,GO:0016567,GO:0016604,GO:0017124,GO:0031625,GO:0045581,GO:0045665,GO:0045893,GO:0061630,GO:1990830	transcription coactivator activity|Notch binding|protein binding|nucleoplasm|cytoplasm|cytosol|transcription, DNA-templated|transcription by RNA polymerase II|cell surface receptor signaling pathway|Notch signaling pathway|zinc ion binding|regulation of Notch signaling pathway|glial cell differentiation|protein ubiquitination|nuclear body|SH3 domain binding|ubiquitin protein ligase binding|negati…	path:hsa04330	Notch signaling pathway
DUT	ENSG00000128951	15	48330042	48330893	852	*	Promoter (<=1kb)	48331011	48341495	10485	1	ENST00000559935	-118	protein_coding	deoxyuridine triphosphatase	GO:0000287,GO:0001889,GO:0003723,GO:0004170,GO:0005515,GO:0005634,GO:0005654,GO:0005739,GO:0005829,GO:0006139,GO:0006226,GO:0006260,GO:0014070,GO:0015949,GO:0030547,GO:0032556,GO:0042802,GO:0042975,GO:0043254,GO:0046081,GO:0070062,GO:2000272	magnesium ion binding|liver development|RNA binding|dUTP diphosphatase activity|protein binding|nucleus|nucleoplasm|mitochondrion|cytosol|nucleobase-containing compound metabolic process|dUMP biosynthetic process|DNA replication|response to organic cyclic compound|nucleobase-containing small molecule interconversion|receptor inhibitor activity|pyrimidine deoxyribonucleotide binding|identical prot…	path:hsa00240,path:hsa00983	Pyrimidine metabolism|Drug metabolism - other enzymes
DUT	ENSG00000128951	15	48335431	48335905	475	*	Promoter (<=1kb)	48334445	48340236	5792	1	ENST00000561350	986	protein_coding	deoxyuridine triphosphatase	GO:0000287,GO:0001889,GO:0003723,GO:0004170,GO:0005515,GO:0005634,GO:0005654,GO:0005739,GO:0005829,GO:0006139,GO:0006226,GO:0006260,GO:0014070,GO:0015949,GO:0030547,GO:0032556,GO:0042802,GO:0042975,GO:0043254,GO:0046081,GO:0070062,GO:2000272	magnesium ion binding|liver development|RNA binding|dUTP diphosphatase activity|protein binding|nucleus|nucleoplasm|mitochondrion|cytosol|nucleobase-containing compound metabolic process|dUMP biosynthetic process|DNA replication|response to organic cyclic compound|nucleobase-containing small molecule interconversion|receptor inhibitor activity|pyrimidine deoxyribonucleotide binding|identical prot…	path:hsa00240,path:hsa00983	Pyrimidine metabolism|Drug metabolism - other enzymes
DYNLT1	ENSG00000146425	6	158642568	158644119	1552	*	Promoter (<=1kb)	158636474	158642788	6315	2	ENST00000367088	0	protein_coding	dynein light chain Tctex-type 1	GO:0000132,GO:0003774,GO:0005515,GO:0005576,GO:0005739,GO:0005794,GO:0005819,GO:0005868,GO:0005881,GO:0008022,GO:0008277,GO:0010976,GO:0016358,GO:0019060,GO:0030027,GO:0034774,GO:0035022,GO:0035795,GO:0042802,GO:0043025,GO:0043087,GO:0043312,GO:0043657,GO:0044295,GO:0046718,GO:0048812,GO:0050768,GO:0051301,GO:0051493,GO:0060548,GO:0061564,GO:0075521,GO:0099503,GO:1904813	establishment of mitotic spindle orientation|motor activity|protein binding|extracellular region|mitochondrion|Golgi apparatus|spindle|cytoplasmic dynein complex|cytoplasmic microtubule|protein C-terminus binding|regulation of G protein-coupled receptor signaling pathway|positive regulation of neuron projection development|dendrite development|intracellular transport of viral protein in host cell…	path:hsa05132	Salmonella infection
DYNLT1	ENSG00000146425	6	158645528	158646073	546	*	Promoter (<=1kb)	158636474	158644743	8270	2	ENST00000367089	-785	protein_coding	dynein light chain Tctex-type 1	GO:0000132,GO:0003774,GO:0005515,GO:0005576,GO:0005739,GO:0005794,GO:0005819,GO:0005868,GO:0005881,GO:0008022,GO:0008277,GO:0010976,GO:0016358,GO:0019060,GO:0030027,GO:0034774,GO:0035022,GO:0035795,GO:0042802,GO:0043025,GO:0043087,GO:0043312,GO:0043657,GO:0044295,GO:0046718,GO:0048812,GO:0050768,GO:0051301,GO:0051493,GO:0060548,GO:0061564,GO:0075521,GO:0099503,GO:1904813	establishment of mitotic spindle orientation|motor activity|protein binding|extracellular region|mitochondrion|Golgi apparatus|spindle|cytoplasmic dynein complex|cytoplasmic microtubule|protein C-terminus binding|regulation of G protein-coupled receptor signaling pathway|positive regulation of neuron projection development|dendrite development|intracellular transport of viral protein in host cell…	path:hsa05132	Salmonella infection
DYRK1A	ENSG00000157540	21	37365041	37365787	747	*	Promoter (<=1kb)	37365573	37512054	146482	1	ENST00000646523	0	protein_coding	dual specificity tyrosine phosphorylation regulated kinase 1A	GO:0000381,GO:0003713,GO:0004672,GO:0004674,GO:0004712,GO:0004713,GO:0004715,GO:0005515,GO:0005524,GO:0005634,GO:0005654,GO:0005737,GO:0005856,GO:0006468,GO:0007399,GO:0007623,GO:0016032,GO:0016607,GO:0018105,GO:0018107,GO:0018108,GO:0030424,GO:0030425,GO:0031115,GO:0033120,GO:0034205,GO:0036289,GO:0038083,GO:0042802,GO:0043518,GO:0043621,GO:0045893,GO:0046777,GO:0048025,GO:0048156,GO:0050321,GO:…	regulation of alternative mRNA splicing, via spliceosome|transcription coactivator activity|protein kinase activity|protein serine/threonine kinase activity|protein serine/threonine/tyrosine kinase activity|protein tyrosine kinase activity|non-membrane spanning protein tyrosine kinase activity|protein binding|ATP binding|nucleus|nucleoplasm|cytoplasm|cytoskeleton|protein phosphorylation|nervous s…	-	-
DYRK1A	ENSG00000157540	21	37368444	37369184	741	*	Promoter (<=1kb)	37368059	37486493	118435	1	ENST00000426672	385	protein_coding	dual specificity tyrosine phosphorylation regulated kinase 1A	GO:0000381,GO:0003713,GO:0004672,GO:0004674,GO:0004712,GO:0004713,GO:0004715,GO:0005515,GO:0005524,GO:0005634,GO:0005654,GO:0005737,GO:0005856,GO:0006468,GO:0007399,GO:0007623,GO:0016032,GO:0016607,GO:0018105,GO:0018107,GO:0018108,GO:0030424,GO:0030425,GO:0031115,GO:0033120,GO:0034205,GO:0036289,GO:0038083,GO:0042802,GO:0043518,GO:0043621,GO:0045893,GO:0046777,GO:0048025,GO:0048156,GO:0050321,GO:…	regulation of alternative mRNA splicing, via spliceosome|transcription coactivator activity|protein kinase activity|protein serine/threonine kinase activity|protein serine/threonine/tyrosine kinase activity|protein tyrosine kinase activity|non-membrane spanning protein tyrosine kinase activity|protein binding|ATP binding|nucleus|nucleoplasm|cytoplasm|cytoskeleton|protein phosphorylation|nervous s…	-	-
EDN3	ENSG00000124205	20	59301684	59302209	526	*	Promoter (<=1kb)	59301521	59324572	23052	1	ENST00000672969	163	protein_coding	endothelin 3	GO:0001755,GO:0002690,GO:0003100,GO:0005102,GO:0005179,GO:0005576,GO:0005615,GO:0006874,GO:0007165,GO:0007166,GO:0007186,GO:0007267,GO:0007275,GO:0008015,GO:0008284,GO:0010460,GO:0010468,GO:0010961,GO:0014824,GO:0014826,GO:0019229,GO:0030072,GO:0030182,GO:0030318,GO:0030593,GO:0031708,GO:0042310,GO:0043406,GO:0045597,GO:0045840,GO:0046887,GO:0048016,GO:0048070,GO:0060585,GO:1901381	neural crest cell migration|positive regulation of leukocyte chemotaxis|regulation of systemic arterial blood pressure by endothelin|signaling receptor binding|hormone activity|extracellular region|extracellular space|cellular calcium ion homeostasis|signal transduction|cell surface receptor signaling pathway|G protein-coupled receptor signaling pathway|cell-cell signaling|multicellular organism …	path:hsa04024,path:hsa04080,path:hsa04270,path:hsa04924	cAMP signaling pathway|Neuroactive ligand-receptor interaction|Vascular smooth muscle contraction|Renin secretion
EDN3	ENSG00000124205	20	59303657	59304163	507	*	Promoter (2-3kb)	59301521	59324572	23052	1	ENST00000672969	2136	protein_coding	endothelin 3	GO:0001755,GO:0002690,GO:0003100,GO:0005102,GO:0005179,GO:0005576,GO:0005615,GO:0006874,GO:0007165,GO:0007166,GO:0007186,GO:0007267,GO:0007275,GO:0008015,GO:0008284,GO:0010460,GO:0010468,GO:0010961,GO:0014824,GO:0014826,GO:0019229,GO:0030072,GO:0030182,GO:0030318,GO:0030593,GO:0031708,GO:0042310,GO:0043406,GO:0045597,GO:0045840,GO:0046887,GO:0048016,GO:0048070,GO:0060585,GO:1901381	neural crest cell migration|positive regulation of leukocyte chemotaxis|regulation of systemic arterial blood pressure by endothelin|signaling receptor binding|hormone activity|extracellular region|extracellular space|cellular calcium ion homeostasis|signal transduction|cell surface receptor signaling pathway|G protein-coupled receptor signaling pathway|cell-cell signaling|multicellular organism …	path:hsa04024,path:hsa04080,path:hsa04270,path:hsa04924	cAMP signaling pathway|Neuroactive ligand-receptor interaction|Vascular smooth muscle contraction|Renin secretion
EFCAB1	ENSG00000034239	8	48727806	48728478	673	*	Promoter (1-2kb)	48713634	48729789	16156	2	ENST00000523008	1311	protein_coding	EF-hand calcium binding domain 1	GO:0005509	calcium ion binding	-	-
EFCAB1	ENSG00000034239	8	48738041	48738986	946	*	Promoter (2-3kb)	48729764	48735311	5548	2	ENST00000521721	-2730	protein_coding	EF-hand calcium binding domain 1	GO:0005509	calcium ion binding	-	-
EFCAB6-AS1	ENSG00000223843	22	43514502	43515338	837	*	Promoter (<=1kb)	43516107	43537117	21011	1	ENST00000431327	-769	lncRNA	EFCAB6 antisense RNA 1	-	-	-	-
EFCAB6-AS1	ENSG00000223843	22	43515894	43516253	360	*	Promoter (<=1kb)	43516107	43537117	21011	1	ENST00000431327	0	lncRNA	EFCAB6 antisense RNA 1	-	-	-	-
EFHD1	ENSG00000115468	2	232637674	232638152	479	*	Promoter (<=1kb)	232638141	232682774	44634	1	ENST00000409708	0	protein_coding	EF-hand domain family member D1	GO:0005509,GO:0005739,GO:0005743,GO:0031175,GO:0061891,GO:1900069	calcium ion binding|mitochondrion|mitochondrial inner membrane|neuron projection development|calcium ion sensor activity|regulation of cellular hyperosmotic salinity response	-	-
EFHD1	ENSG00000115468	2	232639245	232640328	1084	*	Promoter (1-2kb)	232638141	232682774	44634	1	ENST00000409708	1104	protein_coding	EF-hand domain family member D1	GO:0005509,GO:0005739,GO:0005743,GO:0031175,GO:0061891,GO:1900069	calcium ion binding|mitochondrion|mitochondrial inner membrane|neuron projection development|calcium ion sensor activity|regulation of cellular hyperosmotic salinity response	-	-
EFS	ENSG00000100842	14	23366892	23367643	752	*	Promoter (1-2kb)	23356656	23365752	9097	2	ENST00000351354	-1140	protein_coding	embryonal Fyn-associated substrate	GO:0005515,GO:0005737,GO:0005886,GO:0005925,GO:0007155,GO:0007169,GO:0016477,GO:0017124,GO:0019904,GO:0035556,GO:0090527	protein binding|cytoplasm|plasma membrane|focal adhesion|cell adhesion|transmembrane receptor protein tyrosine kinase signaling pathway|cell migration|SH3 domain binding|protein domain specific binding|intracellular signal transduction|actin filament reorganization	-	-
EFS	ENSG00000100842	14	23361063	23362198	1136	*	Promoter (2-3kb)	23356406	23365172	8767	2	ENST00000216733	2974	protein_coding	embryonal Fyn-associated substrate	GO:0005515,GO:0005737,GO:0005886,GO:0005925,GO:0007155,GO:0007169,GO:0016477,GO:0017124,GO:0019904,GO:0035556,GO:0090527	protein binding|cytoplasm|plasma membrane|focal adhesion|cell adhesion|transmembrane receptor protein tyrosine kinase signaling pathway|cell migration|SH3 domain binding|protein domain specific binding|intracellular signal transduction|actin filament reorganization	-	-
EHBP1	ENSG00000115504	2	62704074	62704909	836	*	Promoter (<=1kb)	62705652	62764336	58685	1	ENST00000427809	-743	protein_coding	EH domain binding protein 1	GO:0005654,GO:0005768,GO:0005815,GO:0005829,GO:0005886,GO:0006897,GO:0015031,GO:0030036,GO:0031941	nucleoplasm|endosome|microtubule organizing center|cytosol|plasma membrane|endocytosis|protein transport|actin cytoskeleton organization|filamentous actin	-	-
EHBP1	ENSG00000115504	2	62706276	62707767	1492	*	Promoter (<=1kb)	62706313	62706992	680	1	ENST00000467436	0	protein_coding	EH domain binding protein 1	GO:0005654,GO:0005768,GO:0005815,GO:0005829,GO:0005886,GO:0006897,GO:0015031,GO:0030036,GO:0031941	nucleoplasm|endosome|microtubule organizing center|cytosol|plasma membrane|endocytosis|protein transport|actin cytoskeleton organization|filamentous actin	-	-
EIF2AK2	ENSG00000055332	2	37156099	37156519	421	*	Promoter (<=1kb)	37099210	37156980	57771	2	ENST00000233057	461	protein_coding	eukaryotic translation initiation factor 2 alpha kinase 2	GO:0000186,GO:0001819,GO:0003723,GO:0003725,GO:0004672,GO:0004674,GO:0004694,GO:0004715,GO:0005515,GO:0005524,GO:0005634,GO:0005737,GO:0005829,GO:0005840,GO:0006468,GO:0008285,GO:0009615,GO:0010998,GO:0016020,GO:0017148,GO:0018108,GO:0019888,GO:0030683,GO:0032722,GO:0032874,GO:0033689,GO:0034198,GO:0035455,GO:0042802,GO:0043666,GO:0045071,GO:0045087,GO:0046777,GO:0048471,GO:0051092,GO:0051607,GO:…	activation of MAPKK activity|positive regulation of cytokine production|RNA binding|double-stranded RNA binding|protein kinase activity|protein serine/threonine kinase activity|eukaryotic translation initiation factor 2alpha kinase activity|non-membrane spanning protein tyrosine kinase activity|protein binding|ATP binding|nucleus|cytoplasm|cytosol|ribosome|protein phosphorylation|negative regulat…	path:hsa04141,path:hsa04217,path:hsa05010,path:hsa05160,path:hsa05162,path:hsa05164,path:hsa05165,path:hsa05167,path:hsa05168,path:hsa05169,path:hsa05171,path:hsa05203	Protein processing in endoplasmic reticulum|Necroptosis|Alzheimer disease|Hepatitis C|Measles|Influenza A|Human papillomavirus infection|Kaposi sarcoma-associated herpesvirus infection|Herpes simplex virus 1 infection|Epstein-Barr virus infection|Coronavirus disease - COVID-19|Viral carcinogenesis
EIF2AK2	ENSG00000055332	2	37157614	37157890	277	*	Promoter (<=1kb)	37141635	37157065	15431	2	ENST00000390013	-549	protein_coding	eukaryotic translation initiation factor 2 alpha kinase 2	GO:0000186,GO:0001819,GO:0003723,GO:0003725,GO:0004672,GO:0004674,GO:0004694,GO:0004715,GO:0005515,GO:0005524,GO:0005634,GO:0005737,GO:0005829,GO:0005840,GO:0006468,GO:0008285,GO:0009615,GO:0010998,GO:0016020,GO:0017148,GO:0018108,GO:0019888,GO:0030683,GO:0032722,GO:0032874,GO:0033689,GO:0034198,GO:0035455,GO:0042802,GO:0043666,GO:0045071,GO:0045087,GO:0046777,GO:0048471,GO:0051092,GO:0051607,GO:…	activation of MAPKK activity|positive regulation of cytokine production|RNA binding|double-stranded RNA binding|protein kinase activity|protein serine/threonine kinase activity|eukaryotic translation initiation factor 2alpha kinase activity|non-membrane spanning protein tyrosine kinase activity|protein binding|ATP binding|nucleus|cytoplasm|cytosol|ribosome|protein phosphorylation|negative regulat…	path:hsa04141,path:hsa04217,path:hsa05010,path:hsa05160,path:hsa05162,path:hsa05164,path:hsa05165,path:hsa05167,path:hsa05168,path:hsa05169,path:hsa05171,path:hsa05203	Protein processing in endoplasmic reticulum|Necroptosis|Alzheimer disease|Hepatitis C|Measles|Influenza A|Human papillomavirus infection|Kaposi sarcoma-associated herpesvirus infection|Herpes simplex virus 1 infection|Epstein-Barr virus infection|Coronavirus disease - COVID-19|Viral carcinogenesis
ELN	ENSG00000049540	7	74028864	74029186	323	*	Promoter (<=1kb)	74028188	74068700	40513	1	ENST00000320399	676	protein_coding	elastin	GO:0003151,GO:0003180,GO:0005201,GO:0005515,GO:0005576,GO:0007519,GO:0007585,GO:0008015,GO:0009887,GO:0030023,GO:0030198,GO:0030833,GO:0031012,GO:0043149,GO:0048660,GO:0050840,GO:0062023,GO:0071953	outflow tract morphogenesis|aortic valve morphogenesis|extracellular matrix structural constituent|protein binding|extracellular region|skeletal muscle tissue development|respiratory gaseous exchange by respiratory system|blood circulation|animal organ morphogenesis|extracellular matrix constituent conferring elasticity|extracellular matrix organization|regulation of actin filament polymerization…	path:hsa04974	Protein digestion and absorption
ELN	ENSG00000049540	7	74046948	74047405	458	*	Promoter (<=1kb)	74046659	74052236	5578	1	ENST00000493839	289	protein_coding	elastin	GO:0003151,GO:0003180,GO:0005201,GO:0005515,GO:0005576,GO:0007519,GO:0007585,GO:0008015,GO:0009887,GO:0030023,GO:0030198,GO:0030833,GO:0031012,GO:0043149,GO:0048660,GO:0050840,GO:0062023,GO:0071953	outflow tract morphogenesis|aortic valve morphogenesis|extracellular matrix structural constituent|protein binding|extracellular region|skeletal muscle tissue development|respiratory gaseous exchange by respiratory system|blood circulation|animal organ morphogenesis|extracellular matrix constituent conferring elasticity|extracellular matrix organization|regulation of actin filament polymerization…	path:hsa04974	Protein digestion and absorption
ELOVL1	ENSG00000066322	1	43368495	43369260	766	*	Promoter (<=1kb)	43363398	43368074	4677	2	ENST00000413844	-421	protein_coding	ELOVL fatty acid elongase 1	GO:0005515,GO:0005783,GO:0005789,GO:0006636,GO:0009922,GO:0016020,GO:0019367,GO:0030148,GO:0030176,GO:0034625,GO:0034626,GO:0035338,GO:0036109,GO:0042761,GO:0043651,GO:0046513,GO:0061436,GO:0102336,GO:0102337,GO:0102338,GO:0102756	protein binding|endoplasmic reticulum|endoplasmic reticulum membrane|unsaturated fatty acid biosynthetic process|fatty acid elongase activity|membrane|fatty acid elongation, saturated fatty acid|sphingolipid biosynthetic process|integral component of endoplasmic reticulum membrane|fatty acid elongation, monounsaturated fatty acid|fatty acid elongation, polyunsaturated fatty acid|long-chain fatty-…	path:hsa00062,path:hsa01040	Fatty acid elongation|Biosynthesis of unsaturated fatty acids
ELOVL1	ENSG00000066322	1	43370516	43371939	1424	*	Promoter (2-3kb)	43363398	43368074	4677	2	ENST00000413844	-2442	protein_coding	ELOVL fatty acid elongase 1	GO:0005515,GO:0005783,GO:0005789,GO:0006636,GO:0009922,GO:0016020,GO:0019367,GO:0030148,GO:0030176,GO:0034625,GO:0034626,GO:0035338,GO:0036109,GO:0042761,GO:0043651,GO:0046513,GO:0061436,GO:0102336,GO:0102337,GO:0102338,GO:0102756	protein binding|endoplasmic reticulum|endoplasmic reticulum membrane|unsaturated fatty acid biosynthetic process|fatty acid elongase activity|membrane|fatty acid elongation, saturated fatty acid|sphingolipid biosynthetic process|integral component of endoplasmic reticulum membrane|fatty acid elongation, monounsaturated fatty acid|fatty acid elongation, polyunsaturated fatty acid|long-chain fatty-…	path:hsa00062,path:hsa01040	Fatty acid elongation|Biosynthesis of unsaturated fatty acids
EN1	ENSG00000163064	2	118844001	118845107	1107	*	Promoter (<=1kb)	118843235	118844352	1118	2	ENST00000546667	0	protein_coding	engrailed homeobox 1	GO:0000122,GO:0000785,GO:0000978,GO:0000981,GO:0001227,GO:0001501,GO:0005634,GO:0006357,GO:0008344,GO:0009653,GO:0009953,GO:0009954,GO:0016020,GO:0021549,GO:0030182,GO:0030901,GO:0030917,GO:0035115,GO:0035176,GO:0035264,GO:0042220,GO:0042756,GO:0043473,GO:0043524,GO:0045944,GO:0048666,GO:0061743,GO:0071542,GO:1990403,GO:1990837	negative regulation of transcription by RNA polymerase II|chromatin|RNA polymerase II cis-regulatory region sequence-specific DNA binding|DNA-binding transcription factor activity, RNA polymerase II-specific|DNA-binding transcription repressor activity, RNA polymerase II-specific|skeletal system development|nucleus|regulation of transcription by RNA polymerase II|adult locomotory behavior|anatomi…	-	-
EN1	ENSG00000163064	2	118845580	118846205	626	*	Promoter (1-2kb)	118843235	118844352	1118	2	ENST00000546667	-1228	protein_coding	engrailed homeobox 1	GO:0000122,GO:0000785,GO:0000978,GO:0000981,GO:0001227,GO:0001501,GO:0005634,GO:0006357,GO:0008344,GO:0009653,GO:0009953,GO:0009954,GO:0016020,GO:0021549,GO:0030182,GO:0030901,GO:0030917,GO:0035115,GO:0035176,GO:0035264,GO:0042220,GO:0042756,GO:0043473,GO:0043524,GO:0045944,GO:0048666,GO:0061743,GO:0071542,GO:1990403,GO:1990837	negative regulation of transcription by RNA polymerase II|chromatin|RNA polymerase II cis-regulatory region sequence-specific DNA binding|DNA-binding transcription factor activity, RNA polymerase II-specific|DNA-binding transcription repressor activity, RNA polymerase II-specific|skeletal system development|nucleus|regulation of transcription by RNA polymerase II|adult locomotory behavior|anatomi…	-	-
EN1	ENSG00000163064	2	118850628	118851505	878	*	Promoter (2-3kb)	118842171	118847648	5478	2	ENST00000295206	-2980	protein_coding	engrailed homeobox 1	GO:0000122,GO:0000785,GO:0000978,GO:0000981,GO:0001227,GO:0001501,GO:0005634,GO:0006357,GO:0008344,GO:0009653,GO:0009953,GO:0009954,GO:0016020,GO:0021549,GO:0030182,GO:0030901,GO:0030917,GO:0035115,GO:0035176,GO:0035264,GO:0042220,GO:0042756,GO:0043473,GO:0043524,GO:0045944,GO:0048666,GO:0061743,GO:0071542,GO:1990403,GO:1990837	negative regulation of transcription by RNA polymerase II|chromatin|RNA polymerase II cis-regulatory region sequence-specific DNA binding|DNA-binding transcription factor activity, RNA polymerase II-specific|DNA-binding transcription repressor activity, RNA polymerase II-specific|skeletal system development|nucleus|regulation of transcription by RNA polymerase II|adult locomotory behavior|anatomi…	-	-
EPHB1	ENSG00000154928	3	135130307	135130898	592	*	Promoter (1-2kb)	135132792	135154402	21611	1	ENST00000488992	-1894	protein_coding	EPH receptor B1	GO:0001525,GO:0004714,GO:0005005,GO:0005515,GO:0005524,GO:0005576,GO:0005783,GO:0005829,GO:0005886,GO:0005887,GO:0007169,GO:0007275,GO:0007411,GO:0014719,GO:0018108,GO:0021952,GO:0022008,GO:0030010,GO:0030425,GO:0031290,GO:0031589,GO:0031901,GO:0033674,GO:0043005,GO:0043235,GO:0046328,GO:0046777,GO:0048013,GO:0050965,GO:0051965,GO:0060326,GO:0060996,GO:0060997,GO:0061351,GO:0070062,GO:0070372,GO:…	angiogenesis|transmembrane receptor protein tyrosine kinase activity|transmembrane-ephrin receptor activity|protein binding|ATP binding|extracellular region|endoplasmic reticulum|cytosol|plasma membrane|integral component of plasma membrane|transmembrane receptor protein tyrosine kinase signaling pathway|multicellular organism development|axon guidance|skeletal muscle satellite cell activation|pe…	path:hsa04360	Axon guidance
EPHB1	ENSG00000154928	3	135135611	135136468	858	*	Promoter (2-3kb)	135132792	135154402	21611	1	ENST00000488992	2819	protein_coding	EPH receptor B1	GO:0001525,GO:0004714,GO:0005005,GO:0005515,GO:0005524,GO:0005576,GO:0005783,GO:0005829,GO:0005886,GO:0005887,GO:0007169,GO:0007275,GO:0007411,GO:0014719,GO:0018108,GO:0021952,GO:0022008,GO:0030010,GO:0030425,GO:0031290,GO:0031589,GO:0031901,GO:0033674,GO:0043005,GO:0043235,GO:0046328,GO:0046777,GO:0048013,GO:0050965,GO:0051965,GO:0060326,GO:0060996,GO:0060997,GO:0061351,GO:0070062,GO:0070372,GO:…	angiogenesis|transmembrane receptor protein tyrosine kinase activity|transmembrane-ephrin receptor activity|protein binding|ATP binding|extracellular region|endoplasmic reticulum|cytosol|plasma membrane|integral component of plasma membrane|transmembrane receptor protein tyrosine kinase signaling pathway|multicellular organism development|axon guidance|skeletal muscle satellite cell activation|pe…	path:hsa04360	Axon guidance
ERI1	ENSG00000104626	8	9011950	9013774	1825	*	Promoter (<=1kb)	9011663	9100099	88437	1	ENST00000520332	287	protein_coding	exoribonuclease 1	GO:0000175,GO:0000467,GO:0000738,GO:0005515,GO:0005634,GO:0005654,GO:0005730,GO:0005737,GO:0006364,GO:0008408,GO:0019843,GO:0031047,GO:0031125,GO:0043022,GO:0046872,GO:0071044,GO:0071204,GO:0071207	3'-5'-exoribonuclease activity|exonucleolytic trimming to generate mature 3'-end of 5.8S rRNA from tricistronic rRNA transcript (SSU-rRNA, 5.8S rRNA, LSU-rRNA)|DNA catabolic process, exonucleolytic|protein binding|nucleus|nucleoplasm|nucleolus|cytoplasm|rRNA processing|3'-5' exonuclease activity|rRNA binding|gene silencing by RNA|rRNA 3'-end processing|ribosome binding|metal ion binding|histone m…	-	-
ERI1	ENSG00000104626	8	9017417	9017814	398	*	Promoter (1-2kb)	9016332	9116746	100415	1	ENST00000518663	1085	protein_coding	exoribonuclease 1	GO:0000175,GO:0000467,GO:0000738,GO:0005515,GO:0005634,GO:0005654,GO:0005730,GO:0005737,GO:0006364,GO:0008408,GO:0019843,GO:0031047,GO:0031125,GO:0043022,GO:0046872,GO:0071044,GO:0071204,GO:0071207	3'-5'-exoribonuclease activity|exonucleolytic trimming to generate mature 3'-end of 5.8S rRNA from tricistronic rRNA transcript (SSU-rRNA, 5.8S rRNA, LSU-rRNA)|DNA catabolic process, exonucleolytic|protein binding|nucleus|nucleoplasm|nucleolus|cytoplasm|rRNA processing|3'-5' exonuclease activity|rRNA binding|gene silencing by RNA|rRNA 3'-end processing|ribosome binding|metal ion binding|histone m…	-	-
ERI1	ENSG00000104626	8	9014062	9014663	602	*	Promoter (1-2kb)	9016332	9116746	100415	1	ENST00000518663	-1669	protein_coding	exoribonuclease 1	GO:0000175,GO:0000467,GO:0000738,GO:0005515,GO:0005634,GO:0005654,GO:0005730,GO:0005737,GO:0006364,GO:0008408,GO:0019843,GO:0031047,GO:0031125,GO:0043022,GO:0046872,GO:0071044,GO:0071204,GO:0071207	3'-5'-exoribonuclease activity|exonucleolytic trimming to generate mature 3'-end of 5.8S rRNA from tricistronic rRNA transcript (SSU-rRNA, 5.8S rRNA, LSU-rRNA)|DNA catabolic process, exonucleolytic|protein binding|nucleus|nucleoplasm|nucleolus|cytoplasm|rRNA processing|3'-5' exonuclease activity|rRNA binding|gene silencing by RNA|rRNA 3'-end processing|ribosome binding|metal ion binding|histone m…	-	-
ETV6	ENSG00000139083	12	11648374	11648749	376	*	Promoter (<=1kb)	11649674	11895377	245704	1	ENST00000396373	-925	protein_coding	ETS variant transcription factor 6	GO:0000122,GO:0000785,GO:0000977,GO:0000978,GO:0000981,GO:0001227,GO:0001228,GO:0003700,GO:0005515,GO:0005634,GO:0005730,GO:0005829,GO:0006357,GO:0007296,GO:0019904,GO:0022008,GO:0030154,GO:0045944,GO:0071425,GO:0097152	negative regulation of transcription by RNA polymerase II|chromatin|RNA polymerase II transcription regulatory region sequence-specific DNA binding|RNA polymerase II cis-regulatory region sequence-specific DNA binding|DNA-binding transcription factor activity, RNA polymerase II-specific|DNA-binding transcription repressor activity, RNA polymerase II-specific|DNA-binding transcription activator ac…	path:hsa05202	Transcriptional misregulation in cancer
ETV6	ENSG00000139083	12	11751742	11752307	566	*	Promoter (<=1kb)	11752501	11840868	88368	1	ENST00000545027	-194	protein_coding	ETS variant transcription factor 6	GO:0000122,GO:0000785,GO:0000977,GO:0000978,GO:0000981,GO:0001227,GO:0001228,GO:0003700,GO:0005515,GO:0005634,GO:0005730,GO:0005829,GO:0006357,GO:0007296,GO:0019904,GO:0022008,GO:0030154,GO:0045944,GO:0071425,GO:0097152	negative regulation of transcription by RNA polymerase II|chromatin|RNA polymerase II transcription regulatory region sequence-specific DNA binding|RNA polymerase II cis-regulatory region sequence-specific DNA binding|DNA-binding transcription factor activity, RNA polymerase II-specific|DNA-binding transcription repressor activity, RNA polymerase II-specific|DNA-binding transcription activator ac…	path:hsa05202	Transcriptional misregulation in cancer
EVA1A	ENSG00000115363	2	75519228	75520503	1276	*	Promoter (<=1kb)	75493392	75518703	25312	2	ENST00000452003	-525	protein_coding	eva-1 homolog A, regulator of programmed cell death	GO:0005515,GO:0005765,GO:0005788,GO:0005789,GO:0005886,GO:0006914,GO:0006915,GO:0016021,GO:0043231,GO:0043687,GO:0044267	protein binding|lysosomal membrane|endoplasmic reticulum lumen|endoplasmic reticulum membrane|plasma membrane|autophagy|apoptotic process|integral component of membrane|intracellular membrane-bounded organelle|post-translational protein modification|cellular protein metabolic process	-	-
EVA1A	ENSG00000115363	2	75556973	75558317	1345	*	Promoter (2-3kb)	75469302	75560923	91622	2	ENST00000490746	2606	protein_coding	eva-1 homolog A, regulator of programmed cell death	GO:0005515,GO:0005765,GO:0005788,GO:0005789,GO:0005886,GO:0006914,GO:0006915,GO:0016021,GO:0043231,GO:0043687,GO:0044267	protein binding|lysosomal membrane|endoplasmic reticulum lumen|endoplasmic reticulum membrane|plasma membrane|autophagy|apoptotic process|integral component of membrane|intracellular membrane-bounded organelle|post-translational protein modification|cellular protein metabolic process	-	-
EXTL3	ENSG00000012232	8	28629629	28631058	1430	*	Promoter (<=1kb)	28631406	28713513	82108	1	ENST00000520940	-348	protein_coding	exostosin like glycosyltransferase 3	GO:0001888,GO:0005515,GO:0005783,GO:0005789,GO:0005794,GO:0006486,GO:0015012,GO:0016021,GO:0016757,GO:0030307,GO:0036498,GO:0046872	glucuronyl-galactosyl-proteoglycan 4-alpha-N-acetylglucosaminyltransferase activity|protein binding|endoplasmic reticulum|endoplasmic reticulum membrane|Golgi apparatus|protein glycosylation|heparan sulfate proteoglycan biosynthetic process|integral component of membrane|transferase activity, transferring glycosyl groups|positive regulation of cell growth|IRE1-mediated unfolded protein response|m…	path:hsa00534	Glycosaminoglycan biosynthesis - heparan sulfate / heparin
EXTL3	ENSG00000012232	8	28632344	28632697	354	*	Promoter (<=1kb)	28631432	28715610	84179	1	ENST00000454906	912	protein_coding	exostosin like glycosyltransferase 3	GO:0001888,GO:0005515,GO:0005783,GO:0005789,GO:0005794,GO:0006486,GO:0015012,GO:0016021,GO:0016757,GO:0030307,GO:0036498,GO:0046872	glucuronyl-galactosyl-proteoglycan 4-alpha-N-acetylglucosaminyltransferase activity|protein binding|endoplasmic reticulum|endoplasmic reticulum membrane|Golgi apparatus|protein glycosylation|heparan sulfate proteoglycan biosynthetic process|integral component of membrane|transferase activity, transferring glycosyl groups|positive regulation of cell growth|IRE1-mediated unfolded protein response|m…	path:hsa00534	Glycosaminoglycan biosynthesis - heparan sulfate / heparin
EXTL3	ENSG00000012232	8	28624640	28626691	2052	*	Promoter (1-2kb)	28622761	28715786	93026	1	ENST00000519288	1879	protein_coding	exostosin like glycosyltransferase 3	GO:0001888,GO:0005515,GO:0005783,GO:0005789,GO:0005794,GO:0006486,GO:0015012,GO:0016021,GO:0016757,GO:0030307,GO:0036498,GO:0046872	glucuronyl-galactosyl-proteoglycan 4-alpha-N-acetylglucosaminyltransferase activity|protein binding|endoplasmic reticulum|endoplasmic reticulum membrane|Golgi apparatus|protein glycosylation|heparan sulfate proteoglycan biosynthetic process|integral component of membrane|transferase activity, transferring glycosyl groups|positive regulation of cell growth|IRE1-mediated unfolded protein response|m…	path:hsa00534	Glycosaminoglycan biosynthesis - heparan sulfate / heparin
F2RL1	ENSG00000164251	5	76819277	76819751	475	*	Promoter (<=1kb)	76819030	76835315	16286	1	ENST00000296677	247	protein_coding	F2R like trypsin receptor 1	GO:0001965,GO:0002286,GO:0002690,GO:0002720,GO:0003104,GO:0004930,GO:0005102,GO:0005515,GO:0005769,GO:0005794,GO:0005886,GO:0005887,GO:0006954,GO:0007186,GO:0007204,GO:0007596,GO:0010804,GO:0014068,GO:0015057,GO:0030193,GO:0030335,GO:0030836,GO:0031143,GO:0031274,GO:0031681,GO:0032602,GO:0032609,GO:0032611,GO:0032613,GO:0032682,GO:0032755,GO:0032757,GO:0032930,GO:0034137,GO:0034140,GO:0034141,GO:…	G-protein alpha-subunit binding|T cell activation involved in immune response|positive regulation of leukocyte chemotaxis|positive regulation of cytokine production involved in immune response|positive regulation of glomerular filtration|G protein-coupled receptor activity|signaling receptor binding|protein binding|early endosome|Golgi apparatus|plasma membrane|integral component of plasma membra…	path:hsa04080,path:hsa04750,path:hsa05143	Neuroactive ligand-receptor interaction|Inflammatory mediator regulation of TRP channels|African trypanosomiasis
F2RL1	ENSG00000164251	5	76820173	76822252	2080	*	Promoter (1-2kb)	76819030	76835315	16286	1	ENST00000296677	1143	protein_coding	F2R like trypsin receptor 1	GO:0001965,GO:0002286,GO:0002690,GO:0002720,GO:0003104,GO:0004930,GO:0005102,GO:0005515,GO:0005769,GO:0005794,GO:0005886,GO:0005887,GO:0006954,GO:0007186,GO:0007204,GO:0007596,GO:0010804,GO:0014068,GO:0015057,GO:0030193,GO:0030335,GO:0030836,GO:0031143,GO:0031274,GO:0031681,GO:0032602,GO:0032609,GO:0032611,GO:0032613,GO:0032682,GO:0032755,GO:0032757,GO:0032930,GO:0034137,GO:0034140,GO:0034141,GO:…	G-protein alpha-subunit binding|T cell activation involved in immune response|positive regulation of leukocyte chemotaxis|positive regulation of cytokine production involved in immune response|positive regulation of glomerular filtration|G protein-coupled receptor activity|signaling receptor binding|protein binding|early endosome|Golgi apparatus|plasma membrane|integral component of plasma membra…	path:hsa04080,path:hsa04750,path:hsa05143	Neuroactive ligand-receptor interaction|Inflammatory mediator regulation of TRP channels|African trypanosomiasis
F2RL1	ENSG00000164251	5	76814582	76816866	2285	*	Promoter (2-3kb)	76818933	76833227	14295	1	ENST00000514165	-2067	protein_coding	F2R like trypsin receptor 1	GO:0001965,GO:0002286,GO:0002690,GO:0002720,GO:0003104,GO:0004930,GO:0005102,GO:0005515,GO:0005769,GO:0005794,GO:0005886,GO:0005887,GO:0006954,GO:0007186,GO:0007204,GO:0007596,GO:0010804,GO:0014068,GO:0015057,GO:0030193,GO:0030335,GO:0030836,GO:0031143,GO:0031274,GO:0031681,GO:0032602,GO:0032609,GO:0032611,GO:0032613,GO:0032682,GO:0032755,GO:0032757,GO:0032930,GO:0034137,GO:0034140,GO:0034141,GO:…	G-protein alpha-subunit binding|T cell activation involved in immune response|positive regulation of leukocyte chemotaxis|positive regulation of cytokine production involved in immune response|positive regulation of glomerular filtration|G protein-coupled receptor activity|signaling receptor binding|protein binding|early endosome|Golgi apparatus|plasma membrane|integral component of plasma membra…	path:hsa04080,path:hsa04750,path:hsa05143	Neuroactive ligand-receptor interaction|Inflammatory mediator regulation of TRP channels|African trypanosomiasis
FADS2	ENSG00000134824	11	61847575	61847856	282	*	Promoter (<=1kb)	61848164	61849800	1637	1	ENST00000543584	-308	protein_coding	fatty acid desaturase 2	GO:0004768,GO:0005789,GO:0005887,GO:0006636,GO:0016020,GO:0016213,GO:0036109,GO:0043651,GO:0055114	stearoyl-CoA 9-desaturase activity|endoplasmic reticulum membrane|integral component of plasma membrane|unsaturated fatty acid biosynthetic process|membrane|linoleoyl-CoA desaturase activity|alpha-linolenic acid metabolic process|linoleic acid metabolic process|oxidation-reduction process	path:hsa00592,path:hsa01040,path:hsa03320	alpha-Linolenic acid metabolism|Biosynthesis of unsaturated fatty acids|PPAR signaling pathway
FADS2	ENSG00000134824	11	61826133	61827476	1344	*	Promoter (<=1kb)	61827392	61848217	20826	1	ENST00000518606	0	protein_coding	fatty acid desaturase 2	GO:0004768,GO:0005789,GO:0005887,GO:0006636,GO:0016020,GO:0016213,GO:0036109,GO:0043651,GO:0055114	stearoyl-CoA 9-desaturase activity|endoplasmic reticulum membrane|integral component of plasma membrane|unsaturated fatty acid biosynthetic process|membrane|linoleoyl-CoA desaturase activity|alpha-linolenic acid metabolic process|linoleic acid metabolic process|oxidation-reduction process	path:hsa00592,path:hsa01040,path:hsa03320	alpha-Linolenic acid metabolism|Biosynthesis of unsaturated fatty acids|PPAR signaling pathway
FAIM2	ENSG00000135472	12	49904883	49905803	921	*	Promoter (<=1kb)	49889108	49904217	15110	2	ENST00000550635	-666	protein_coding	Fas apoptotic inhibitory molecule 2	GO:0002931,GO:0005515,GO:0005783,GO:0005794,GO:0006915,GO:0016021,GO:0021549,GO:0021680,GO:0021681,GO:0021702,GO:0043066,GO:0043523,GO:0043524,GO:0045121,GO:0045211,GO:1902042	response to ischemia|protein binding|endoplasmic reticulum|Golgi apparatus|apoptotic process|integral component of membrane|cerebellum development|cerebellar Purkinje cell layer development|cerebellar granular layer development|cerebellar Purkinje cell differentiation|negative regulation of apoptotic process|regulation of neuron apoptotic process|negative regulation of neuron apoptotic process|me…	-	-
FAIM2	ENSG00000135472	12	49902990	49903653	664	*	Promoter (<=1kb)	49891077	49902915	11839	2	ENST00000547871	-75	protein_coding	Fas apoptotic inhibitory molecule 2	GO:0002931,GO:0005515,GO:0005783,GO:0005794,GO:0006915,GO:0016021,GO:0021549,GO:0021680,GO:0021681,GO:0021702,GO:0043066,GO:0043523,GO:0043524,GO:0045121,GO:0045211,GO:1902042	response to ischemia|protein binding|endoplasmic reticulum|Golgi apparatus|apoptotic process|integral component of membrane|cerebellum development|cerebellar Purkinje cell layer development|cerebellar granular layer development|cerebellar Purkinje cell differentiation|negative regulation of apoptotic process|regulation of neuron apoptotic process|negative regulation of neuron apoptotic process|me…	-	-
FAIM2	ENSG00000135472	12	49896036	49897077	1042	*	Promoter (<=1kb)	49870573	49897069	26497	2	ENST00000552863	0	protein_coding	Fas apoptotic inhibitory molecule 2	GO:0002931,GO:0005515,GO:0005783,GO:0005794,GO:0006915,GO:0016021,GO:0021549,GO:0021680,GO:0021681,GO:0021702,GO:0043066,GO:0043523,GO:0043524,GO:0045121,GO:0045211,GO:1902042	response to ischemia|protein binding|endoplasmic reticulum|Golgi apparatus|apoptotic process|integral component of membrane|cerebellum development|cerebellar Purkinje cell layer development|cerebellar granular layer development|cerebellar Purkinje cell differentiation|negative regulation of apoptotic process|regulation of neuron apoptotic process|negative regulation of neuron apoptotic process|me…	-	-
FAIM2	ENSG00000135472	12	49899564	49899991	428	*	Promoter (<=1kb)	49870531	49900257	29727	2	ENST00000552669	266	protein_coding	Fas apoptotic inhibitory molecule 2	GO:0002931,GO:0005515,GO:0005783,GO:0005794,GO:0006915,GO:0016021,GO:0021549,GO:0021680,GO:0021681,GO:0021702,GO:0043066,GO:0043523,GO:0043524,GO:0045121,GO:0045211,GO:1902042	response to ischemia|protein binding|endoplasmic reticulum|Golgi apparatus|apoptotic process|integral component of membrane|cerebellum development|cerebellar Purkinje cell layer development|cerebellar granular layer development|cerebellar Purkinje cell differentiation|negative regulation of apoptotic process|regulation of neuron apoptotic process|negative regulation of neuron apoptotic process|me…	-	-
FAIM2	ENSG00000135472	12	49906097	49906751	655	*	Promoter (1-2kb)	49889108	49904217	15110	2	ENST00000550635	-1880	protein_coding	Fas apoptotic inhibitory molecule 2	GO:0002931,GO:0005515,GO:0005783,GO:0005794,GO:0006915,GO:0016021,GO:0021549,GO:0021680,GO:0021681,GO:0021702,GO:0043066,GO:0043523,GO:0043524,GO:0045121,GO:0045211,GO:1902042	response to ischemia|protein binding|endoplasmic reticulum|Golgi apparatus|apoptotic process|integral component of membrane|cerebellum development|cerebellar Purkinje cell layer development|cerebellar granular layer development|cerebellar Purkinje cell differentiation|negative regulation of apoptotic process|regulation of neuron apoptotic process|negative regulation of neuron apoptotic process|me…	-	-
FAM234B	ENSG00000084444	12	13045158	13046096	939	*	Promoter (<=1kb)	13044381	13083449	39069	1	ENST00000416494	777	protein_coding	family with sequence similarity 234 member B	GO:0005856,GO:0016021,GO:0150051	cytoskeleton|integral component of membrane|postsynaptic Golgi apparatus	-	-
FAM234B	ENSG00000084444	12	13040932	13041467	536	*	Promoter (2-3kb)	13044381	13083449	39069	1	ENST00000197268	-2914	protein_coding	family with sequence similarity 234 member B	GO:0005856,GO:0016021,GO:0150051	cytoskeleton|integral component of membrane|postsynaptic Golgi apparatus	-	-
FAM3C	ENSG00000196937	7	121394729	121395793	1065	*	Promoter (<=1kb)	121348878	121396308	47431	2	ENST00000359943	515	protein_coding	FAM3 metabolism regulating signaling molecule C	GO:0002576,GO:0005125,GO:0005515,GO:0005576,GO:0005615,GO:0005794,GO:0007165,GO:0007275,GO:0008150,GO:0031089,GO:0045721,GO:0070062	platelet degranulation|cytokine activity|protein binding|extracellular region|extracellular space|Golgi apparatus|signal transduction|multicellular organism development|biological_process|platelet dense granule lumen|negative regulation of gluconeogenesis|extracellular exosome	-	-
FAM3C	ENSG00000196937	7	121396787	121397679	893	*	Promoter (<=1kb)	121360056	121396364	36309	2	ENST00000412653	-423	protein_coding	FAM3 metabolism regulating signaling molecule C	GO:0002576,GO:0005125,GO:0005515,GO:0005576,GO:0005615,GO:0005794,GO:0007165,GO:0007275,GO:0008150,GO:0031089,GO:0045721,GO:0070062	platelet degranulation|cytokine activity|protein binding|extracellular region|extracellular space|Golgi apparatus|signal transduction|multicellular organism development|biological_process|platelet dense granule lumen|negative regulation of gluconeogenesis|extracellular exosome	-	-
FAM78A	ENSG00000126882	9	131276047	131276502	456	*	Promoter (<=1kb)	131258078	131276510	18433	2	ENST00000372271	8	protein_coding	family with sequence similarity 78 member A	GO:0005515	protein binding	-	-
FAM78A	ENSG00000126882	9	131267295	131267667	373	*	Promoter (2-3kb)	131258076	131264715	6640	2	ENST00000247295	-2580	protein_coding	family with sequence similarity 78 member A	GO:0005515	protein binding	-	-
FAM83A	ENSG00000147689	8	123177635	123178555	921	*	Promoter (<=1kb)	123178960	123180615	1656	1	ENST00000523819	-405	protein_coding	family with sequence similarity 83 member A	GO:0005515,GO:0005737,GO:0007165,GO:0007173,GO:0008283,GO:0019901,GO:0036312,GO:0042802	protein binding|cytoplasm|signal transduction|epidermal growth factor receptor signaling pathway|cell population proliferation|protein kinase binding|phosphatidylinositol 3-kinase regulatory subunit binding|identical protein binding	-	-
FAM83A	ENSG00000147689	8	123176825	123177340	516	*	Promoter (1-2kb)	123178960	123180615	1656	1	ENST00000523819	-1620	protein_coding	family with sequence similarity 83 member A	GO:0005515,GO:0005737,GO:0007165,GO:0007173,GO:0008283,GO:0019901,GO:0036312,GO:0042802	protein binding|cytoplasm|signal transduction|epidermal growth factor receptor signaling pathway|cell population proliferation|protein kinase binding|phosphatidylinositol 3-kinase regulatory subunit binding|identical protein binding	-	-
FAT1	ENSG00000083857	4	186724830	186726605	1776	*	Promoter (<=1kb)	186708363	186726722	18360	2	ENST00000509647	117	protein_coding	FAT atypical cadherin 1	GO:0005509,GO:0005515,GO:0005634,GO:0005886,GO:0005887,GO:0005911,GO:0005925,GO:0007015,GO:0007155,GO:0007156,GO:0007163,GO:0007267,GO:0009653,GO:0016477,GO:0048471,GO:0070062,GO:0098609	calcium ion binding|protein binding|nucleus|plasma membrane|integral component of plasma membrane|cell-cell junction|focal adhesion|actin filament organization|cell adhesion|homophilic cell adhesion via plasma membrane adhesion molecules|establishment or maintenance of cell polarity|cell-cell signaling|anatomical structure morphogenesis|cell migration|perinuclear region of cytoplasm|extracellular…	-	-
FAT1	ENSG00000083857	4	186722117	186723191	1075	*	Promoter (<=1kb)	186587795	186723833	136039	2	ENST00000614102	642	protein_coding	FAT atypical cadherin 1	GO:0005509,GO:0005515,GO:0005634,GO:0005886,GO:0005887,GO:0005911,GO:0005925,GO:0007015,GO:0007155,GO:0007156,GO:0007163,GO:0007267,GO:0009653,GO:0016477,GO:0048471,GO:0070062,GO:0098609	calcium ion binding|protein binding|nucleus|plasma membrane|integral component of plasma membrane|cell-cell junction|focal adhesion|actin filament organization|cell adhesion|homophilic cell adhesion via plasma membrane adhesion molecules|establishment or maintenance of cell polarity|cell-cell signaling|anatomical structure morphogenesis|cell migration|perinuclear region of cytoplasm|extracellular…	-	-
FAT1	ENSG00000083857	4	186727292	186728050	759	*	Promoter (<=1kb)	186708363	186726722	18360	2	ENST00000509647	-570	protein_coding	FAT atypical cadherin 1	GO:0005509,GO:0005515,GO:0005634,GO:0005886,GO:0005887,GO:0005911,GO:0005925,GO:0007015,GO:0007155,GO:0007156,GO:0007163,GO:0007267,GO:0009653,GO:0016477,GO:0048471,GO:0070062,GO:0098609	calcium ion binding|protein binding|nucleus|plasma membrane|integral component of plasma membrane|cell-cell junction|focal adhesion|actin filament organization|cell adhesion|homophilic cell adhesion via plasma membrane adhesion molecules|establishment or maintenance of cell polarity|cell-cell signaling|anatomical structure morphogenesis|cell migration|perinuclear region of cytoplasm|extracellular…	-	-
FBXO15	ENSG00000141665	18	74093684	74094914	1231	*	Promoter (2-3kb)	74073353	74097231	23879	2	ENST00000577575	2317	protein_coding	F-box protein 15	GO:0000209,GO:0005515,GO:0005829,GO:0043687	protein polyubiquitination|protein binding|cytosol|post-translational protein modification	-	-
FBXO15	ENSG00000141665	18	74084495	74085773	1279	*	Promoter (2-3kb)	74073369	74082100	8732	2	ENST00000584425	-2395	protein_coding	F-box protein 15	GO:0000209,GO:0005515,GO:0005829,GO:0043687	protein polyubiquitination|protein binding|cytosol|post-translational protein modification	-	-
FBXO15	ENSG00000141665	18	74075502	74075875	374	*	Promoter (2-3kb)	74073504	74078684	5181	2	ENST00000579108	2809	protein_coding	F-box protein 15	GO:0000209,GO:0005515,GO:0005829,GO:0043687	protein polyubiquitination|protein binding|cytosol|post-translational protein modification	-	-
FLT1	ENSG00000102755	13	28345003	28345518	516	*	Promoter (<=1kb)	28303144	28346289	43146	2	ENST00000540678	771	protein_coding	fms related receptor tyrosine kinase 1	GO:0001525,GO:0002244,GO:0002548,GO:0004714,GO:0005021,GO:0005515,GO:0005524,GO:0005615,GO:0005768,GO:0005886,GO:0005887,GO:0005925,GO:0007169,GO:0007275,GO:0008284,GO:0010863,GO:0014068,GO:0015629,GO:0016477,GO:0018108,GO:0019838,GO:0030335,GO:0033674,GO:0035924,GO:0036323,GO:0036332,GO:0038084,GO:0043235,GO:0043406,GO:0043410,GO:0043552,GO:0045766,GO:0046777,GO:0048010,GO:0048514,GO:0048598,GO:…	angiogenesis|hematopoietic progenitor cell differentiation|monocyte chemotaxis|transmembrane receptor protein tyrosine kinase activity|vascular endothelial growth factor-activated receptor activity|protein binding|ATP binding|extracellular space|endosome|plasma membrane|integral component of plasma membrane|focal adhesion|transmembrane receptor protein tyrosine kinase signaling pathway|multicellu…	path:hsa04010,path:hsa04014,path:hsa04015,path:hsa04020,path:hsa04066,path:hsa04151,path:hsa04510,path:hsa05202,path:hsa05323	MAPK signaling pathway|Ras signaling pathway|Rap1 signaling pathway|Calcium signaling pathway|HIF-1 signaling pathway|PI3K-Akt signaling pathway|Focal adhesion|Transcriptional misregulation in cancer|Rheumatoid arthritis
FLT1	ENSG00000102755	13	28308686	28309435	750	*	Promoter (<=1kb)	28303126	28308434	5309	2	ENST00000617835	-252	protein_coding	fms related receptor tyrosine kinase 1	GO:0001525,GO:0002244,GO:0002548,GO:0004714,GO:0005021,GO:0005515,GO:0005524,GO:0005615,GO:0005768,GO:0005886,GO:0005887,GO:0005925,GO:0007169,GO:0007275,GO:0008284,GO:0010863,GO:0014068,GO:0015629,GO:0016477,GO:0018108,GO:0019838,GO:0030335,GO:0033674,GO:0035924,GO:0036323,GO:0036332,GO:0038084,GO:0043235,GO:0043406,GO:0043410,GO:0043552,GO:0045766,GO:0046777,GO:0048010,GO:0048514,GO:0048598,GO:…	angiogenesis|hematopoietic progenitor cell differentiation|monocyte chemotaxis|transmembrane receptor protein tyrosine kinase activity|vascular endothelial growth factor-activated receptor activity|protein binding|ATP binding|extracellular space|endosome|plasma membrane|integral component of plasma membrane|focal adhesion|transmembrane receptor protein tyrosine kinase signaling pathway|multicellu…	path:hsa04010,path:hsa04014,path:hsa04015,path:hsa04020,path:hsa04066,path:hsa04151,path:hsa04510,path:hsa05202,path:hsa05323	MAPK signaling pathway|Ras signaling pathway|Rap1 signaling pathway|Calcium signaling pathway|HIF-1 signaling pathway|PI3K-Akt signaling pathway|Focal adhesion|Transcriptional misregulation in cancer|Rheumatoid arthritis
FMNL1	ENSG00000184922	17	45244805	45245296	492	*	Promoter (<=1kb)	45245324	45246553	1230	1	ENST00000589911	-28	protein_coding	formin like 1	GO:0003674,GO:0005515,GO:0005829,GO:0005886,GO:0005938,GO:0008360,GO:0016020,GO:0016477,GO:0030866,GO:0031267,GO:0032059,GO:0032794,GO:0045335,GO:0051014,GO:0051015,GO:0070062	molecular_function|protein binding|cytosol|plasma membrane|cell cortex|regulation of cell shape|membrane|cell migration|cortical actin cytoskeleton organization|small GTPase binding|bleb|GTPase activating protein binding|phagocytic vesicle|actin filament severing|actin filament binding|extracellular exosome	-	-
FMNL1	ENSG00000184922	17	45232648	45232915	268	*	Promoter (<=1kb)	45232862	45233953	1092	1	ENST00000592527	0	protein_coding	formin like 1	GO:0003674,GO:0005515,GO:0005829,GO:0005886,GO:0005938,GO:0008360,GO:0016020,GO:0016477,GO:0030866,GO:0031267,GO:0032059,GO:0032794,GO:0045335,GO:0051014,GO:0051015,GO:0070062	molecular_function|protein binding|cytosol|plasma membrane|cell cortex|regulation of cell shape|membrane|cell migration|cortical actin cytoskeleton organization|small GTPase binding|bleb|GTPase activating protein binding|phagocytic vesicle|actin filament severing|actin filament binding|extracellular exosome	-	-
FOCAD	ENSG00000188352	9	20715089	20715820	732	*	Promoter (<=1kb)	20715321	20995955	280635	1	ENST00000338382	0	protein_coding	focadhesin	GO:0005515,GO:0005925,GO:0016021	protein binding|focal adhesion|integral component of membrane	-	-
FOCAD	ENSG00000188352	9	20658739	20659206	468	*	Promoter (<=1kb)	20658309	20995955	337647	1	ENST00000380249	430	protein_coding	focadhesin	GO:0005515,GO:0005925,GO:0016021	protein binding|focal adhesion|integral component of membrane	-	-
FOSL1	ENSG00000175592	11	65901622	65904646	3025	*	Promoter (1-2kb)	65893004	65900573	7570	2	ENST00000534222	-1049	protein_coding	FOS like 1, AP-1 transcription factor subunit	GO:0000785,GO:0000978,GO:0000981,GO:0001228,GO:0001701,GO:0003700,GO:0005515,GO:0005634,GO:0005654,GO:0005829,GO:0006357,GO:0006935,GO:0006968,GO:0007296,GO:0007565,GO:0007612,GO:0008284,GO:0008285,GO:0009612,GO:0009615,GO:0009629,GO:0031668,GO:0032570,GO:0034097,GO:0042493,GO:0042542,GO:0042734,GO:0043005,GO:0043065,GO:0045787,GO:0051091,GO:0051412,GO:0051591,GO:0060674,GO:1902895,GO:1990837,GO:…	chromatin|RNA polymerase II cis-regulatory region sequence-specific DNA binding|DNA-binding transcription factor activity, RNA polymerase II-specific|DNA-binding transcription activator activity, RNA polymerase II-specific|in utero embryonic development|DNA-binding transcription factor activity|protein binding|nucleus|nucleoplasm|cytosol|regulation of transcription by RNA polymerase II|chemotaxis…	path:hsa04310,path:hsa04380,path:hsa04657,path:hsa05166	Wnt signaling pathway|Osteoclast differentiation|IL-17 signaling pathway|Human T-cell leukemia virus 1 infection
FOSL1	ENSG00000175592	11	65897807	65899300	1494	*	Promoter (1-2kb)	65892049	65900388	8340	2	ENST00000312562	1088	protein_coding	FOS like 1, AP-1 transcription factor subunit	GO:0000785,GO:0000978,GO:0000981,GO:0001228,GO:0001701,GO:0003700,GO:0005515,GO:0005634,GO:0005654,GO:0005829,GO:0006357,GO:0006935,GO:0006968,GO:0007296,GO:0007565,GO:0007612,GO:0008284,GO:0008285,GO:0009612,GO:0009615,GO:0009629,GO:0031668,GO:0032570,GO:0034097,GO:0042493,GO:0042542,GO:0042734,GO:0043005,GO:0043065,GO:0045787,GO:0051091,GO:0051412,GO:0051591,GO:0060674,GO:1902895,GO:1990837,GO:…	chromatin|RNA polymerase II cis-regulatory region sequence-specific DNA binding|DNA-binding transcription factor activity, RNA polymerase II-specific|DNA-binding transcription activator activity, RNA polymerase II-specific|in utero embryonic development|DNA-binding transcription factor activity|protein binding|nucleus|nucleoplasm|cytosol|regulation of transcription by RNA polymerase II|chemotaxis…	path:hsa04310,path:hsa04380,path:hsa04657,path:hsa05166	Wnt signaling pathway|Osteoclast differentiation|IL-17 signaling pathway|Human T-cell leukemia virus 1 infection
FOXJ3	ENSG00000198815	1	42206511	42207153	643	*	Promoter (<=1kb)	42194997	42206011	11015	2	ENST00000422278	-500	protein_coding	forkhead box J3	GO:0000785,GO:0000978,GO:0000981,GO:0001228,GO:0005515,GO:0005634,GO:0006357,GO:0043565,GO:0045944,GO:1990837	chromatin|RNA polymerase II cis-regulatory region sequence-specific DNA binding|DNA-binding transcription factor activity, RNA polymerase II-specific|DNA-binding transcription activator activity, RNA polymerase II-specific|protein binding|nucleus|regulation of transcription by RNA polymerase II|sequence-specific DNA binding|positive regulation of transcription by RNA polymerase II|sequence-specif…	-	-
FOXJ3	ENSG00000198815	1	42336099	42336518	420	*	Promoter (<=1kb)	42176539	42335877	159339	2	ENST00000372573	-222	protein_coding	forkhead box J3	GO:0000785,GO:0000978,GO:0000981,GO:0001228,GO:0005515,GO:0005634,GO:0006357,GO:0043565,GO:0045944,GO:1990837	chromatin|RNA polymerase II cis-regulatory region sequence-specific DNA binding|DNA-binding transcription factor activity, RNA polymerase II-specific|DNA-binding transcription activator activity, RNA polymerase II-specific|protein binding|nucleus|regulation of transcription by RNA polymerase II|sequence-specific DNA binding|positive regulation of transcription by RNA polymerase II|sequence-specif…	-	-
FOXK2	ENSG00000141568	17	82517759	82519090	1332	*	Promoter (<=1kb)	82519713	82602392	82680	1	ENST00000473637	-623	protein_coding	forkhead box K2	GO:0000122,GO:0000287,GO:0000785,GO:0000976,GO:0000978,GO:0000981,GO:0001227,GO:0001228,GO:0001678,GO:0003700,GO:0005515,GO:0005634,GO:0005654,GO:0005739,GO:0006355,GO:0006357,GO:0010507,GO:0010906,GO:0016579,GO:0042594,GO:0043231,GO:0043565,GO:0045892,GO:0045893,GO:0045944,GO:0061621	negative regulation of transcription by RNA polymerase II|magnesium ion binding|chromatin|transcription regulatory region sequence-specific DNA binding|RNA polymerase II cis-regulatory region sequence-specific DNA binding|DNA-binding transcription factor activity, RNA polymerase II-specific|DNA-binding transcription repressor activity, RNA polymerase II-specific|DNA-binding transcription activato…	-	-
FOXK2	ENSG00000141568	17	82520653	82521621	969	*	Promoter (<=1kb)	82520294	82572122	51829	1	ENST00000570585	359	protein_coding	forkhead box K2	GO:0000122,GO:0000287,GO:0000785,GO:0000976,GO:0000978,GO:0000981,GO:0001227,GO:0001228,GO:0001678,GO:0003700,GO:0005515,GO:0005634,GO:0005654,GO:0005739,GO:0006355,GO:0006357,GO:0010507,GO:0010906,GO:0016579,GO:0042594,GO:0043231,GO:0043565,GO:0045892,GO:0045893,GO:0045944,GO:0061621	negative regulation of transcription by RNA polymerase II|magnesium ion binding|chromatin|transcription regulatory region sequence-specific DNA binding|RNA polymerase II cis-regulatory region sequence-specific DNA binding|DNA-binding transcription factor activity, RNA polymerase II-specific|DNA-binding transcription repressor activity, RNA polymerase II-specific|DNA-binding transcription activato…	-	-
FRMD1	ENSG00000153303	6	168068218	168069279	1062	*	Promoter (<=1kb)	168056989	168067523	10535	2	ENST00000336070	-695	protein_coding	FERM domain containing 1	GO:0005515,GO:0005856,GO:0033613,GO:0035332,GO:0098592	protein binding|cytoskeleton|activating transcription factor binding|positive regulation of hippo signaling|cytoplasmic side of apical plasma membrane	path:hsa04390,path:hsa04392	Hippo signaling pathway|Hippo signaling pathway - multiple species
FRMD1	ENSG00000153303	6	168099664	168099942	279	*	Promoter (1-2kb)	168053166	168101511	48346	2	ENST00000644440	1569	protein_coding	FERM domain containing 1	GO:0005515,GO:0005856,GO:0033613,GO:0035332,GO:0098592	protein binding|cytoskeleton|activating transcription factor binding|positive regulation of hippo signaling|cytoplasmic side of apical plasma membrane	path:hsa04390,path:hsa04392	Hippo signaling pathway|Hippo signaling pathway - multiple species
FRMD1	ENSG00000153303	6	168090699	168091249	551	*	Promoter (1-2kb)	168053166	168093012	39847	2	ENST00000646385	1763	protein_coding	FERM domain containing 1	GO:0005515,GO:0005856,GO:0033613,GO:0035332,GO:0098592	protein binding|cytoskeleton|activating transcription factor binding|positive regulation of hippo signaling|cytoplasmic side of apical plasma membrane	path:hsa04390,path:hsa04392	Hippo signaling pathway|Hippo signaling pathway - multiple species
FRMD5	ENSG00000171877	15	44192174	44193637	1464	*	Promoter (<=1kb)	43873275	44194446	321172	2	ENST00000484674	809	protein_coding	FERM domain containing 5	GO:0005178,GO:0005515,GO:0005856,GO:0005912,GO:0008092,GO:0016021,GO:0019901,GO:0030334,GO:0031032,GO:0045785,GO:2000146	integrin binding|protein binding|cytoskeleton|adherens junction|cytoskeletal protein binding|integral component of membrane|protein kinase binding|regulation of cell migration|actomyosin structure organization|positive regulation of cell adhesion|negative regulation of cell motility	-	-
FRMD5	ENSG00000171877	15	43916380	43916766	387	*	Promoter (2-3kb)	43873533	43919502	45970	2	ENST00000558108	2736	protein_coding	FERM domain containing 5	GO:0005178,GO:0005515,GO:0005856,GO:0005912,GO:0008092,GO:0016021,GO:0019901,GO:0030334,GO:0031032,GO:0045785,GO:2000146	integrin binding|protein binding|cytoskeleton|adherens junction|cytoskeletal protein binding|integral component of membrane|protein kinase binding|regulation of cell migration|actomyosin structure organization|positive regulation of cell adhesion|negative regulation of cell motility	-	-
FUBP3	ENSG00000107164	9	130578583	130579043	461	*	Promoter (<=1kb)	130578965	130582086	3122	1	ENST00000467100	0	protein_coding	far upstream element binding protein 3	GO:0003697,GO:0003723,GO:0003729,GO:0005515,GO:0005634,GO:0005737,GO:0006351,GO:0010468,GO:0010628,GO:0016020,GO:0045893,GO:0045944	single-stranded DNA binding|RNA binding|mRNA binding|protein binding|nucleus|cytoplasm|transcription, DNA-templated|regulation of gene expression|positive regulation of gene expression|membrane|positive regulation of transcription, DNA-templated|positive regulation of transcription by RNA polymerase II	-	-
FUBP3	ENSG00000107164	9	130616999	130618089	1091	*	Promoter (2-3kb)	130620414	130632022	11609	1	ENST00000487406	-2325	protein_coding	far upstream element binding protein 3	GO:0003697,GO:0003723,GO:0003729,GO:0005515,GO:0005634,GO:0005737,GO:0006351,GO:0010468,GO:0010628,GO:0016020,GO:0045893,GO:0045944	single-stranded DNA binding|RNA binding|mRNA binding|protein binding|nucleus|cytoplasm|transcription, DNA-templated|regulation of gene expression|positive regulation of gene expression|membrane|positive regulation of transcription, DNA-templated|positive regulation of transcription by RNA polymerase II	-	-
GAB4	ENSG00000215568	22	16968527	16969474	948	*	Promoter (<=1kb)	16966100	16968383	2284	2	ENST00000520505	-144	protein_coding	GRB2 associated binding protein family member 4	-	-	-	-
GAB4	ENSG00000215568	22	17006745	17007340	596	*	Promoter (<=1kb)	16962459	17007999	45541	2	ENST00000651146	659	protein_coding	GRB2 associated binding protein family member 4	-	-	-	-
GAB4	ENSG00000215568	22	16965992	16966810	819	*	Promoter (1-2kb)	16966100	16968383	2284	2	ENST00000520505	1573	protein_coding	GRB2 associated binding protein family member 4	-	-	-	-
GALNT16	ENSG00000100626	14	69259093	69259531	439	*	Promoter (<=1kb)	69259277	69260337	1061	1	ENST00000554858	0	protein_coding	polypeptide N-acetylgalactosaminyltransferase 16	GO:0000139,GO:0004653,GO:0005794,GO:0016021,GO:0018215,GO:0018242,GO:0018243,GO:0030246,GO:0046872	Golgi membrane|polypeptide N-acetylgalactosaminyltransferase activity|Golgi apparatus|integral component of membrane|protein phosphopantetheinylation|protein O-linked glycosylation via serine|protein O-linked glycosylation via threonine|carbohydrate binding|metal ion binding	path:hsa00512,path:hsa00514	Mucin type O-glycan biosynthesis|Other types of O-glycan biosynthesis
GALNT16	ENSG00000100626	14	69334259	69334576	318	*	Promoter (1-2kb)	69332522	69339623	7102	1	ENST00000556677	1737	protein_coding	polypeptide N-acetylgalactosaminyltransferase 16	GO:0000139,GO:0004653,GO:0005794,GO:0016021,GO:0018215,GO:0018242,GO:0018243,GO:0030246,GO:0046872	Golgi membrane|polypeptide N-acetylgalactosaminyltransferase activity|Golgi apparatus|integral component of membrane|protein phosphopantetheinylation|protein O-linked glycosylation via serine|protein O-linked glycosylation via threonine|carbohydrate binding|metal ion binding	path:hsa00512,path:hsa00514	Mucin type O-glycan biosynthesis|Other types of O-glycan biosynthesis
GATA4	ENSG00000136574	8	11690213	11691457	1245	*	Promoter (1-2kb)	11692626	11708381	15756	1	ENST00000526974	-1169	protein_coding	GATA binding protein 4	GO:0000785,GO:0000976,GO:0000977,GO:0000978,GO:0000981,GO:0001085,GO:0001216,GO:0001228,GO:0001947,GO:0003180,GO:0003190,GO:0003197,GO:0003208,GO:0003215,GO:0003281,GO:0003289,GO:0003290,GO:0003677,GO:0003700,GO:0005515,GO:0005634,GO:0005654,GO:0006355,GO:0007267,GO:0007492,GO:0007596,GO:0008134,GO:0008270,GO:0008584,GO:0009612,GO:0010507,GO:0010575,GO:0010667,GO:0016604,GO:0019901,GO:0030513,GO:…	chromatin|transcription regulatory region sequence-specific DNA binding|RNA polymerase II transcription regulatory region sequence-specific DNA binding|RNA polymerase II cis-regulatory region sequence-specific DNA binding|DNA-binding transcription factor activity, RNA polymerase II-specific|RNA polymerase II transcription factor binding|DNA-binding transcription activator activity|DNA-binding tra…	path:hsa04022,path:hsa04218,path:hsa04530,path:hsa04919	cGMP-PKG signaling pathway|Cellular senescence|Tight junction|Thyroid hormone signaling pathway
GATA4	ENSG00000136574	8	11754754	11755247	494	*	Promoter (1-2kb)	11756493	11758765	2273	1	ENST00000526021	-1246	protein_coding	GATA binding protein 4	GO:0000785,GO:0000976,GO:0000977,GO:0000978,GO:0000981,GO:0001085,GO:0001216,GO:0001228,GO:0001947,GO:0003180,GO:0003190,GO:0003197,GO:0003208,GO:0003215,GO:0003281,GO:0003289,GO:0003290,GO:0003677,GO:0003700,GO:0005515,GO:0005634,GO:0005654,GO:0006355,GO:0007267,GO:0007492,GO:0007596,GO:0008134,GO:0008270,GO:0008584,GO:0009612,GO:0010507,GO:0010575,GO:0010667,GO:0016604,GO:0019901,GO:0030513,GO:…	chromatin|transcription regulatory region sequence-specific DNA binding|RNA polymerase II transcription regulatory region sequence-specific DNA binding|RNA polymerase II cis-regulatory region sequence-specific DNA binding|DNA-binding transcription factor activity, RNA polymerase II-specific|RNA polymerase II transcription factor binding|DNA-binding transcription activator activity|DNA-binding tra…	path:hsa04022,path:hsa04218,path:hsa04530,path:hsa04919	cGMP-PKG signaling pathway|Cellular senescence|Tight junction|Thyroid hormone signaling pathway
GFAP	ENSG00000131095	17	44907583	44907912	330	*	Promoter (<=1kb)	44903198	44908076	4879	2	ENST00000639243	164	protein_coding	glial fibrillary acidic protein	GO:0005200,GO:0005515,GO:0005737,GO:0005764,GO:0005829,GO:0005882,GO:0042802,GO:0043254,GO:0045109,GO:0045111,GO:1904714	structural constituent of cytoskeleton|protein binding|cytoplasm|lysosome|cytosol|intermediate filament|identical protein binding|regulation of protein-containing complex assembly|intermediate filament organization|intermediate filament cytoskeleton|regulation of chaperone-mediated autophagy	path:hsa04630	JAK-STAT signaling pathway
GFAP	ENSG00000131095	17	44909163	44909468	306	*	Promoter (<=1kb)	44906939	44909752	2814	2	ENST00000592706	284	protein_coding	glial fibrillary acidic protein	GO:0005200,GO:0005515,GO:0005737,GO:0005764,GO:0005829,GO:0005882,GO:0042802,GO:0043254,GO:0045109,GO:0045111,GO:1904714	structural constituent of cytoskeleton|protein binding|cytoplasm|lysosome|cytosol|intermediate filament|identical protein binding|regulation of protein-containing complex assembly|intermediate filament organization|intermediate filament cytoskeleton|regulation of chaperone-mediated autophagy	path:hsa04630	JAK-STAT signaling pathway
GLB1L	ENSG00000163521	2	219244464	219245002	539	*	Promoter (<=1kb)	219242814	219245406	2593	2	ENST00000428427	404	protein_coding	galactosidase beta 1 like	GO:0004565,GO:0005576,GO:0005773,GO:0005975	beta-galactosidase activity|extracellular region|vacuole|carbohydrate metabolic process	-	-
GLB1L	ENSG00000163521	2	219238361	219239904	1544	*	Promoter (<=1kb)	219236761	219240234	3474	2	ENST00000497855	330	protein_coding	galactosidase beta 1 like	GO:0004565,GO:0005576,GO:0005773,GO:0005975	beta-galactosidase activity|extracellular region|vacuole|carbohydrate metabolic process	-	-
GLDC	ENSG00000178445	9	6565543	6568375	2833	*	Promoter (<=1kb)	6532467	6566517	34051	2	ENST00000640505	0	protein_coding	glycine decarboxylase	GO:0004375,GO:0005654,GO:0005739,GO:0005759,GO:0005886,GO:0005960,GO:0006546,GO:0009055,GO:0016594,GO:0016829,GO:0019464,GO:0019899,GO:0022900,GO:0030170,GO:0036255,GO:0042803,GO:0065003,GO:0070280,GO:1903442	glycine dehydrogenase (decarboxylating) activity|nucleoplasm|mitochondrion|mitochondrial matrix|plasma membrane|glycine cleavage complex|glycine catabolic process|electron transfer activity|glycine binding|lyase activity|glycine decarboxylation via glycine cleavage system|enzyme binding|electron transport chain|pyridoxal phosphate binding|response to methylamine|protein homodimerization activity|…	path:hsa00260,path:hsa00630	Glycine, serine and threonine metabolism|Glyoxylate and dicarboxylate metabolism
GLDC	ENSG00000178445	9	6582909	6583327	419	*	Promoter (1-2kb)	6532653	6585075	52423	2	ENST00000638694	1748	protein_coding	glycine decarboxylase	GO:0004375,GO:0005654,GO:0005739,GO:0005759,GO:0005886,GO:0005960,GO:0006546,GO:0009055,GO:0016594,GO:0016829,GO:0019464,GO:0019899,GO:0022900,GO:0030170,GO:0036255,GO:0042803,GO:0065003,GO:0070280,GO:1903442	glycine dehydrogenase (decarboxylating) activity|nucleoplasm|mitochondrion|mitochondrial matrix|plasma membrane|glycine cleavage complex|glycine catabolic process|electron transfer activity|glycine binding|lyase activity|glycine decarboxylation via glycine cleavage system|enzyme binding|electron transport chain|pyridoxal phosphate binding|response to methylamine|protein homodimerization activity|…	path:hsa00260,path:hsa00630	Glycine, serine and threonine metabolism|Glyoxylate and dicarboxylate metabolism
GLS2	ENSG00000135423	12	56478296	56478718	423	*	Promoter (<=1kb)	56474406	56477700	3295	2	ENST00000496006	-596	protein_coding	glutaminase 2	GO:0004359,GO:0005515,GO:0005739,GO:0005759,GO:0006520,GO:0006537,GO:0006543,GO:0008652,GO:0014047,GO:0042981,GO:0072593	glutaminase activity|protein binding|mitochondrion|mitochondrial matrix|cellular amino acid metabolic process|glutamate biosynthetic process|glutamine catabolic process|cellular amino acid biosynthetic process|glutamate secretion|regulation of apoptotic process|reactive oxygen species metabolic process	path:hsa00220,path:hsa00250,path:hsa00471,path:hsa04724,path:hsa04727,path:hsa04964,path:hsa05206,path:hsa05230	Arginine biosynthesis|Alanine, aspartate and glutamate metabolism|D-Glutamine and D-glutamate metabolism|Glutamatergic synapse|GABAergic synapse|Proximal tubule bicarbonate reclamation|MicroRNAs in cancer|Central carbon metabolism in cancer
GLS2	ENSG00000135423	12	56486234	56486523	290	*	Promoter (1-2kb)	56479593	56487599	8007	2	ENST00000491880	1076	protein_coding	glutaminase 2	GO:0004359,GO:0005515,GO:0005739,GO:0005759,GO:0006520,GO:0006537,GO:0006543,GO:0008652,GO:0014047,GO:0042981,GO:0072593	glutaminase activity|protein binding|mitochondrion|mitochondrial matrix|cellular amino acid metabolic process|glutamate biosynthetic process|glutamine catabolic process|cellular amino acid biosynthetic process|glutamate secretion|regulation of apoptotic process|reactive oxygen species metabolic process	path:hsa00220,path:hsa00250,path:hsa00471,path:hsa04724,path:hsa04727,path:hsa04964,path:hsa05206,path:hsa05230	Arginine biosynthesis|Alanine, aspartate and glutamate metabolism|D-Glutamine and D-glutamate metabolism|Glutamatergic synapse|GABAergic synapse|Proximal tubule bicarbonate reclamation|MicroRNAs in cancer|Central carbon metabolism in cancer
GNA15	ENSG00000060558	19	3133921	3134625	705	*	Promoter (1-2kb)	3136033	3163749	27717	1	ENST00000262958	-1408	protein_coding	G protein subunit alpha 15	GO:0001508,GO:0001664,GO:0003924,GO:0005525,GO:0005834,GO:0005886,GO:0007186,GO:0007188,GO:0007202,GO:0007207,GO:0030168,GO:0031683,GO:0031826,GO:0045202,GO:0046872,GO:0051482,GO:0060158	action potential|G protein-coupled receptor binding|GTPase activity|GTP binding|heterotrimeric G-protein complex|plasma membrane|G protein-coupled receptor signaling pathway|adenylate cyclase-modulating G protein-coupled receptor signaling pathway|activation of phospholipase C activity|phospholipase C-activating G protein-coupled acetylcholine receptor signaling pathway|platelet activation|G-prot…	path:hsa04020,path:hsa04926,path:hsa05142,path:hsa05146	Calcium signaling pathway|Relaxin signaling pathway|Chagas disease|Amoebiasis
GNA15	ENSG00000060558	19	3152164	3152504	341	*	Promoter (2-3kb)	3149840	3155826	5987	1	ENST00000586082	2324	protein_coding	G protein subunit alpha 15	GO:0001508,GO:0001664,GO:0003924,GO:0005525,GO:0005834,GO:0005886,GO:0007186,GO:0007188,GO:0007202,GO:0007207,GO:0030168,GO:0031683,GO:0031826,GO:0045202,GO:0046872,GO:0051482,GO:0060158	action potential|G protein-coupled receptor binding|GTPase activity|GTP binding|heterotrimeric G-protein complex|plasma membrane|G protein-coupled receptor signaling pathway|adenylate cyclase-modulating G protein-coupled receptor signaling pathway|activation of phospholipase C activity|phospholipase C-activating G protein-coupled acetylcholine receptor signaling pathway|platelet activation|G-prot…	path:hsa04020,path:hsa04926,path:hsa05142,path:hsa05146	Calcium signaling pathway|Relaxin signaling pathway|Chagas disease|Amoebiasis
GNLY	ENSG00000115523	2	85693514	85694129	616	*	Promoter (<=1kb)	85694293	85696391	2099	1	ENST00000489214	-164	protein_coding	granulysin	GO:0005515,GO:0005576,GO:0005615,GO:0006968,GO:0019730,GO:0031640,GO:0042742,GO:0044194,GO:0050832,GO:0061844,GO:0097013	protein binding|extracellular region|extracellular space|cellular defense response|antimicrobial humoral response|killing of cells of other organism|defense response to bacterium|cytolytic granule|defense response to fungus|antimicrobial humoral immune response mediated by antimicrobial peptide|phagocytic vesicle lumen	-	-
GNLY	ENSG00000115523	2	85683872	85684967	1096	*	Promoter (<=1kb)	85685175	85696730	11556	1	ENST00000488945	-208	protein_coding	granulysin	GO:0005515,GO:0005576,GO:0005615,GO:0006968,GO:0019730,GO:0031640,GO:0042742,GO:0044194,GO:0050832,GO:0061844,GO:0097013	protein binding|extracellular region|extracellular space|cellular defense response|antimicrobial humoral response|killing of cells of other organism|defense response to bacterium|cytolytic granule|defense response to fungus|antimicrobial humoral immune response mediated by antimicrobial peptide|phagocytic vesicle lumen	-	-
GRAMD1B	ENSG00000023171	11	123607865	123608552	688	*	Promoter (<=1kb)	123607809	123623055	15247	1	ENST00000450171	56	protein_coding	GRAM domain containing 1B	GO:0001786,GO:0005789,GO:0005886,GO:0015485,GO:0015918,GO:0016020,GO:0016021,GO:0042632,GO:0070300,GO:0071397,GO:0120009,GO:0120020,GO:0140268	phosphatidylserine binding|endoplasmic reticulum membrane|plasma membrane|cholesterol binding|sterol transport|membrane|integral component of membrane|cholesterol homeostasis|phosphatidic acid binding|cellular response to cholesterol|intermembrane lipid transfer|cholesterol transfer activity|endoplasmic reticulum-plasma membrane contact site	-	-
GRAMD1B	ENSG00000023171	11	123588639	123589120	482	*	Promoter (1-2kb)	123591087	123627774	36688	1	ENST00000646146	-1967	protein_coding	GRAM domain containing 1B	GO:0001786,GO:0005789,GO:0005886,GO:0015485,GO:0015918,GO:0016020,GO:0016021,GO:0042632,GO:0070300,GO:0071397,GO:0120009,GO:0120020,GO:0140268	phosphatidylserine binding|endoplasmic reticulum membrane|plasma membrane|cholesterol binding|sterol transport|membrane|integral component of membrane|cholesterol homeostasis|phosphatidic acid binding|cellular response to cholesterol|intermembrane lipid transfer|cholesterol transfer activity|endoplasmic reticulum-plasma membrane contact site	-	-
GRB2	ENSG00000177885	17	75326568	75327217	650	*	Promoter (<=1kb)	75320345	75326338	5994	2	ENST00000462266	-230	protein_coding	growth factor receptor bound protein 2	GO:0000165,GO:0001784,GO:0003723,GO:0005154,GO:0005168,GO:0005515,GO:0005634,GO:0005654,GO:0005730,GO:0005737,GO:0005768,GO:0005794,GO:0005829,GO:0005886,GO:0005911,GO:0007173,GO:0007265,GO:0007411,GO:0007568,GO:0008180,GO:0008286,GO:0008543,GO:0012506,GO:0016032,GO:0017124,GO:0019221,GO:0019901,GO:0019903,GO:0030674,GO:0030838,GO:0031295,GO:0031532,GO:0031623,GO:0035635,GO:0035723,GO:0038095,GO:…	MAPK cascade|phosphotyrosine residue binding|RNA binding|epidermal growth factor receptor binding|neurotrophin TRKA receptor binding|protein binding|nucleus|nucleoplasm|nucleolus|cytoplasm|endosome|Golgi apparatus|cytosol|plasma membrane|cell-cell junction|epidermal growth factor receptor signaling pathway|Ras protein signal transduction|axon guidance|aging|COP9 signalosome|insulin receptor signa…	path:hsa01521,path:hsa01522,path:hsa04010,path:hsa04012,path:hsa04014,path:hsa04062,path:hsa04068,path:hsa04072,path:hsa04150,path:hsa04151,path:hsa04380,path:hsa04510,path:hsa04540,path:hsa04550,path:hsa04630,path:hsa04650,path:hsa04660,path:hsa04662,path:hsa04664,path:hsa04714,path:hsa04722,path:hsa04910,path:hsa04912,path:hsa04915,path:hsa04917,path:hsa04926,path:hsa04935,path:hsa05034,path:hs…	EGFR tyrosine kinase inhibitor resistance|Endocrine resistance|MAPK signaling pathway|ErbB signaling pathway|Ras signaling pathway|Chemokine signaling pathway|FoxO signaling pathway|Phospholipase D signaling pathway|mTOR signaling pathway|PI3K-Akt signaling pathway|Osteoclast differentiation|Focal adhesion|Gap junction|Signaling pathways regulating pluripotency of stem cells|JAK-STAT signaling pa…
GRB2	ENSG00000177885	17	75403179	75403446	268	*	Promoter (2-3kb)	75318076	75405486	87411	2	ENST00000392562	2040	protein_coding	growth factor receptor bound protein 2	GO:0000165,GO:0001784,GO:0003723,GO:0005154,GO:0005168,GO:0005515,GO:0005634,GO:0005654,GO:0005730,GO:0005737,GO:0005768,GO:0005794,GO:0005829,GO:0005886,GO:0005911,GO:0007173,GO:0007265,GO:0007411,GO:0007568,GO:0008180,GO:0008286,GO:0008543,GO:0012506,GO:0016032,GO:0017124,GO:0019221,GO:0019901,GO:0019903,GO:0030674,GO:0030838,GO:0031295,GO:0031532,GO:0031623,GO:0035635,GO:0035723,GO:0038095,GO:…	MAPK cascade|phosphotyrosine residue binding|RNA binding|epidermal growth factor receptor binding|neurotrophin TRKA receptor binding|protein binding|nucleus|nucleoplasm|nucleolus|cytoplasm|endosome|Golgi apparatus|cytosol|plasma membrane|cell-cell junction|epidermal growth factor receptor signaling pathway|Ras protein signal transduction|axon guidance|aging|COP9 signalosome|insulin receptor signa…	path:hsa01521,path:hsa01522,path:hsa04010,path:hsa04012,path:hsa04014,path:hsa04062,path:hsa04068,path:hsa04072,path:hsa04150,path:hsa04151,path:hsa04380,path:hsa04510,path:hsa04540,path:hsa04550,path:hsa04630,path:hsa04650,path:hsa04660,path:hsa04662,path:hsa04664,path:hsa04714,path:hsa04722,path:hsa04910,path:hsa04912,path:hsa04915,path:hsa04917,path:hsa04926,path:hsa04935,path:hsa05034,path:hs…	EGFR tyrosine kinase inhibitor resistance|Endocrine resistance|MAPK signaling pathway|ErbB signaling pathway|Ras signaling pathway|Chemokine signaling pathway|FoxO signaling pathway|Phospholipase D signaling pathway|mTOR signaling pathway|PI3K-Akt signaling pathway|Osteoclast differentiation|Focal adhesion|Gap junction|Signaling pathways regulating pluripotency of stem cells|JAK-STAT signaling pa…
GRM4	ENSG00000124493	6	34104758	34105405	648	*	Promoter (<=1kb)	34022178	34105967	83790	2	ENST00000609222	562	protein_coding	glutamate metabotropic receptor 4	GO:0000187,GO:0001642,GO:0004930,GO:0005886,GO:0005887,GO:0007186,GO:0007196,GO:0007216,GO:0007268,GO:0007269,GO:0008066,GO:0031410,GO:0043410,GO:0043523,GO:0051966,GO:0098793	activation of MAPK activity|group III metabotropic glutamate receptor activity|G protein-coupled receptor activity|plasma membrane|integral component of plasma membrane|G protein-coupled receptor signaling pathway|adenylate cyclase-inhibiting G protein-coupled glutamate receptor signaling pathway|G protein-coupled glutamate receptor signaling pathway|chemical synaptic transmission|neurotransmitte…	path:hsa04072,path:hsa04080,path:hsa04724,path:hsa04742	Phospholipase D signaling pathway|Neuroactive ligand-receptor interaction|Glutamatergic synapse|Taste transduction
GRM4	ENSG00000124493	6	34148937	34149440	504	*	Promoter (2-3kb)	34018645	34146137	127493	2	ENST00000374181	-2800	protein_coding	glutamate metabotropic receptor 4	GO:0000187,GO:0001642,GO:0004930,GO:0005886,GO:0005887,GO:0007186,GO:0007196,GO:0007216,GO:0007268,GO:0007269,GO:0008066,GO:0031410,GO:0043410,GO:0043523,GO:0051966,GO:0098793	activation of MAPK activity|group III metabotropic glutamate receptor activity|G protein-coupled receptor activity|plasma membrane|integral component of plasma membrane|G protein-coupled receptor signaling pathway|adenylate cyclase-inhibiting G protein-coupled glutamate receptor signaling pathway|G protein-coupled glutamate receptor signaling pathway|chemical synaptic transmission|neurotransmitte…	path:hsa04072,path:hsa04080,path:hsa04724,path:hsa04742	Phospholipase D signaling pathway|Neuroactive ligand-receptor interaction|Glutamatergic synapse|Taste transduction
GSN	ENSG00000148180	9	121287563	121289083	1521	*	Promoter (<=1kb)	121286592	121332656	46065	1	ENST00000545652	971	protein_coding	gelsolin	GO:0001726,GO:0002102,GO:0003779,GO:0005509,GO:0005515,GO:0005546,GO:0005576,GO:0005615,GO:0005634,GO:0005737,GO:0005829,GO:0005886,GO:0005925,GO:0006911,GO:0007417,GO:0007568,GO:0008154,GO:0010628,GO:0014003,GO:0014891,GO:0015629,GO:0016528,GO:0022617,GO:0030027,GO:0030031,GO:0030041,GO:0030042,GO:0030155,GO:0030478,GO:0030864,GO:0031648,GO:0032991,GO:0034774,GO:0035994,GO:0036313,GO:0042060,GO:…	ruffle|podosome|actin binding|calcium ion binding|protein binding|phosphatidylinositol-4,5-bisphosphate binding|extracellular region|extracellular space|nucleus|cytoplasm|cytosol|plasma membrane|focal adhesion|phagocytosis, engulfment|central nervous system development|aging|actin polymerization or depolymerization|positive regulation of gene expression|oligodendrocyte development|striated muscle…	path:hsa04666,path:hsa04810,path:hsa05203	Fc gamma R-mediated phagocytosis|Regulation of actin cytoskeleton|Viral carcinogenesis
GSN	ENSG00000148180	9	121280491	121281022	532	*	Promoter (<=1kb)	121281472	121321311	39840	1	ENST00000483960	-450	protein_coding	gelsolin	GO:0001726,GO:0002102,GO:0003779,GO:0005509,GO:0005515,GO:0005546,GO:0005576,GO:0005615,GO:0005634,GO:0005737,GO:0005829,GO:0005886,GO:0005925,GO:0006911,GO:0007417,GO:0007568,GO:0008154,GO:0010628,GO:0014003,GO:0014891,GO:0015629,GO:0016528,GO:0022617,GO:0030027,GO:0030031,GO:0030041,GO:0030042,GO:0030155,GO:0030478,GO:0030864,GO:0031648,GO:0032991,GO:0034774,GO:0035994,GO:0036313,GO:0042060,GO:…	ruffle|podosome|actin binding|calcium ion binding|protein binding|phosphatidylinositol-4,5-bisphosphate binding|extracellular region|extracellular space|nucleus|cytoplasm|cytosol|plasma membrane|focal adhesion|phagocytosis, engulfment|central nervous system development|aging|actin polymerization or depolymerization|positive regulation of gene expression|oligodendrocyte development|striated muscle…	path:hsa04666,path:hsa04810,path:hsa05203	Fc gamma R-mediated phagocytosis|Regulation of actin cytoskeleton|Viral carcinogenesis
GSN	ENSG00000148180	9	121286053	121287221	1169	*	Promoter (<=1kb)	121286123	121312488	26366	1	ENST00000477104	0	protein_coding	gelsolin	GO:0001726,GO:0002102,GO:0003779,GO:0005509,GO:0005515,GO:0005546,GO:0005576,GO:0005615,GO:0005634,GO:0005737,GO:0005829,GO:0005886,GO:0005925,GO:0006911,GO:0007417,GO:0007568,GO:0008154,GO:0010628,GO:0014003,GO:0014891,GO:0015629,GO:0016528,GO:0022617,GO:0030027,GO:0030031,GO:0030041,GO:0030042,GO:0030155,GO:0030478,GO:0030864,GO:0031648,GO:0032991,GO:0034774,GO:0035994,GO:0036313,GO:0042060,GO:…	ruffle|podosome|actin binding|calcium ion binding|protein binding|phosphatidylinositol-4,5-bisphosphate binding|extracellular region|extracellular space|nucleus|cytoplasm|cytosol|plasma membrane|focal adhesion|phagocytosis, engulfment|central nervous system development|aging|actin polymerization or depolymerization|positive regulation of gene expression|oligodendrocyte development|striated muscle…	path:hsa04666,path:hsa04810,path:hsa05203	Fc gamma R-mediated phagocytosis|Regulation of actin cytoskeleton|Viral carcinogenesis
GSN	ENSG00000148180	9	121324851	121325416	566	*	Promoter (1-2kb)	121326582	121332662	6081	1	ENST00000373806	-1166	protein_coding	gelsolin	GO:0001726,GO:0002102,GO:0003779,GO:0005509,GO:0005515,GO:0005546,GO:0005576,GO:0005615,GO:0005634,GO:0005737,GO:0005829,GO:0005886,GO:0005925,GO:0006911,GO:0007417,GO:0007568,GO:0008154,GO:0010628,GO:0014003,GO:0014891,GO:0015629,GO:0016528,GO:0022617,GO:0030027,GO:0030031,GO:0030041,GO:0030042,GO:0030155,GO:0030478,GO:0030864,GO:0031648,GO:0032991,GO:0034774,GO:0035994,GO:0036313,GO:0042060,GO:…	ruffle|podosome|actin binding|calcium ion binding|protein binding|phosphatidylinositol-4,5-bisphosphate binding|extracellular region|extracellular space|nucleus|cytoplasm|cytosol|plasma membrane|focal adhesion|phagocytosis, engulfment|central nervous system development|aging|actin polymerization or depolymerization|positive regulation of gene expression|oligodendrocyte development|striated muscle…	path:hsa04666,path:hsa04810,path:hsa05203	Fc gamma R-mediated phagocytosis|Regulation of actin cytoskeleton|Viral carcinogenesis
GULP1	ENSG00000144366	2	188291076	188291874	799	*	Promoter (<=1kb)	188291669	188595059	303391	1	ENST00000409843	0	protein_coding	GULP PTB domain containing engulfment adaptor 1	GO:0005737,GO:0006869,GO:0006911,GO:0006915	cytoplasm|lipid transport|phagocytosis, engulfment|apoptotic process	-	-
GULP1	ENSG00000144366	2	188525832	188526366	535	*	Promoter (2-3kb)	188529172	188588701	59530	1	ENST00000495745	-2806	protein_coding	GULP PTB domain containing engulfment adaptor 1	GO:0005737,GO:0006869,GO:0006911,GO:0006915	cytoplasm|lipid transport|phagocytosis, engulfment|apoptotic process	-	-
H3-3B	ENSG00000132475	17	75785356	75786599	1244	*	Promoter (<=1kb)	75778576	75785486	6911	2	ENST00000586607	0	protein_coding	H3.3 histone B	GO:0000183,GO:0000228,GO:0000781,GO:0000786,GO:0000978,GO:0000979,GO:0001649,GO:0001740,GO:0005515,GO:0005576,GO:0005634,GO:0005654,GO:0006334,GO:0006336,GO:0006997,GO:0007286,GO:0007338,GO:0007566,GO:0007596,GO:0008283,GO:0008584,GO:0030307,GO:0031492,GO:0031508,GO:0031509,GO:0032200,GO:0032991,GO:0035264,GO:0042692,GO:0044267,GO:0045652,GO:0045814,GO:0046982,GO:0048477,GO:0060964,GO:0070062,GO:…	rDNA heterochromatin assembly|nuclear chromosome|chromosome, telomeric region|nucleosome|RNA polymerase II cis-regulatory region sequence-specific DNA binding|RNA polymerase II core promoter sequence-specific DNA binding|osteoblast differentiation|Barr body|protein binding|extracellular region|nucleus|nucleoplasm|nucleosome assembly|DNA replication-independent nucleosome assembly|nucleus organiza…	path:hsa05034,path:hsa05131,path:hsa05202,path:hsa05322	Alcoholism|Shigellosis|Transcriptional misregulation in cancer|Systemic lupus erythematosus
H3-3B	ENSG00000132475	17	75779905	75780952	1048	*	Promoter (<=1kb)	75778574	75779780	1207	2	ENST00000589599	-125	protein_coding	H3.3 histone B	GO:0000183,GO:0000228,GO:0000781,GO:0000786,GO:0000978,GO:0000979,GO:0001649,GO:0001740,GO:0005515,GO:0005576,GO:0005634,GO:0005654,GO:0006334,GO:0006336,GO:0006997,GO:0007286,GO:0007338,GO:0007566,GO:0007596,GO:0008283,GO:0008584,GO:0030307,GO:0031492,GO:0031508,GO:0031509,GO:0032200,GO:0032991,GO:0035264,GO:0042692,GO:0044267,GO:0045652,GO:0045814,GO:0046982,GO:0048477,GO:0060964,GO:0070062,GO:…	rDNA heterochromatin assembly|nuclear chromosome|chromosome, telomeric region|nucleosome|RNA polymerase II cis-regulatory region sequence-specific DNA binding|RNA polymerase II core promoter sequence-specific DNA binding|osteoblast differentiation|Barr body|protein binding|extracellular region|nucleus|nucleoplasm|nucleosome assembly|DNA replication-independent nucleosome assembly|nucleus organiza…	path:hsa05034,path:hsa05131,path:hsa05202,path:hsa05322	Alcoholism|Shigellosis|Transcriptional misregulation in cancer|Systemic lupus erythematosus
H3-3B	ENSG00000132475	17	75776795	75777500	706	*	Promoter (1-2kb)	75778567	75779286	720	2	ENST00000587560	1786	protein_coding	H3.3 histone B	GO:0000183,GO:0000228,GO:0000781,GO:0000786,GO:0000978,GO:0000979,GO:0001649,GO:0001740,GO:0005515,GO:0005576,GO:0005634,GO:0005654,GO:0006334,GO:0006336,GO:0006997,GO:0007286,GO:0007338,GO:0007566,GO:0007596,GO:0008283,GO:0008584,GO:0030307,GO:0031492,GO:0031508,GO:0031509,GO:0032200,GO:0032991,GO:0035264,GO:0042692,GO:0044267,GO:0045652,GO:0045814,GO:0046982,GO:0048477,GO:0060964,GO:0070062,GO:…	rDNA heterochromatin assembly|nuclear chromosome|chromosome, telomeric region|nucleosome|RNA polymerase II cis-regulatory region sequence-specific DNA binding|RNA polymerase II core promoter sequence-specific DNA binding|osteoblast differentiation|Barr body|protein binding|extracellular region|nucleus|nucleoplasm|nucleosome assembly|DNA replication-independent nucleosome assembly|nucleus organiza…	path:hsa05034,path:hsa05131,path:hsa05202,path:hsa05322	Alcoholism|Shigellosis|Transcriptional misregulation in cancer|Systemic lupus erythematosus
H4C2	ENSG00000278705	6	26027366	26029454	2089	*	Promoter (<=1kb)	26026815	26027252	438	2	ENST00000377745	-114	protein_coding	H4 clustered histone 2	GO:0000183,GO:0000228,GO:0000781,GO:0000786,GO:0003677,GO:0003723,GO:0005515,GO:0005576,GO:0005634,GO:0005654,GO:0006303,GO:0006334,GO:0006335,GO:0006336,GO:0006352,GO:0016020,GO:0016233,GO:0019904,GO:0032200,GO:0032991,GO:0034080,GO:0044267,GO:0045652,GO:0045653,GO:0045814,GO:0046982,GO:0060964,GO:0070062	rDNA heterochromatin assembly|nuclear chromosome|chromosome, telomeric region|nucleosome|DNA binding|RNA binding|protein binding|extracellular region|nucleus|nucleoplasm|double-strand break repair via nonhomologous end joining|nucleosome assembly|DNA replication-dependent nucleosome assembly|DNA replication-independent nucleosome assembly|DNA-templated transcription, initiation|membrane|telomere …	path:hsa05034,path:hsa05203,path:hsa05322	Alcoholism|Viral carcinogenesis|Systemic lupus erythematosus
H4C2	ENSG00000278705	6	26024989	26026144	1156	*	Promoter (1-2kb)	26026815	26027252	438	2	ENST00000377745	1108	protein_coding	H4 clustered histone 2	GO:0000183,GO:0000228,GO:0000781,GO:0000786,GO:0003677,GO:0003723,GO:0005515,GO:0005576,GO:0005634,GO:0005654,GO:0006303,GO:0006334,GO:0006335,GO:0006336,GO:0006352,GO:0016020,GO:0016233,GO:0019904,GO:0032200,GO:0032991,GO:0034080,GO:0044267,GO:0045652,GO:0045653,GO:0045814,GO:0046982,GO:0060964,GO:0070062	rDNA heterochromatin assembly|nuclear chromosome|chromosome, telomeric region|nucleosome|DNA binding|RNA binding|protein binding|extracellular region|nucleus|nucleoplasm|double-strand break repair via nonhomologous end joining|nucleosome assembly|DNA replication-dependent nucleosome assembly|DNA replication-independent nucleosome assembly|DNA-templated transcription, initiation|membrane|telomere …	path:hsa05034,path:hsa05203,path:hsa05322	Alcoholism|Viral carcinogenesis|Systemic lupus erythematosus
HCG20	ENSG00000228022	6	30781539	30783385	1847	*	Promoter (<=1kb)	30781867	30792246	10380	1	ENST00000663861	0	lncRNA	HLA complex group 20	-	-	-	-
HCG20	ENSG00000228022	6	30767939	30769124	1186	*	Promoter (1-2kb)	30766798	30792250	25453	1	ENST00000439406	1141	lncRNA	HLA complex group 20	-	-	-	-
HCG20	ENSG00000228022	6	30784094	30784640	547	*	Promoter (2-3kb)	30781958	30792250	10293	1	ENST00000422944	2136	lncRNA	HLA complex group 20	-	-	-	-
HDAC7	ENSG00000061273	12	47833851	47834408	558	*	Promoter (<=1kb)	47797384	47833132	35749	2	ENST00000434070	-719	protein_coding	histone deacetylase 7	GO:0000118,GO:0005080,GO:0005515,GO:0005634,GO:0005654,GO:0005737,GO:0005829,GO:0006476,GO:0019901,GO:0032041,GO:0032703,GO:0033558,GO:0033613,GO:0045668,GO:0046872,GO:0070491,GO:0070932,GO:0071889,GO:0090050,GO:1901223	histone deacetylase complex|protein kinase C binding|protein binding|nucleus|nucleoplasm|cytoplasm|cytosol|protein deacetylation|protein kinase binding|NAD-dependent histone deacetylase activity (H3-K14 specific)|negative regulation of interleukin-2 production|protein deacetylase activity|activating transcription factor binding|negative regulation of osteoblast differentiation|metal ion binding|r…	path:hsa05034,path:hsa05203	Alcoholism|Viral carcinogenesis
HDAC7	ENSG00000061273	12	47820205	47820793	589	*	Promoter (<=1kb)	47783841	47820612	36772	2	ENST00000427332	0	protein_coding	histone deacetylase 7	GO:0000118,GO:0005080,GO:0005515,GO:0005634,GO:0005654,GO:0005737,GO:0005829,GO:0006476,GO:0019901,GO:0032041,GO:0032703,GO:0033558,GO:0033613,GO:0045668,GO:0046872,GO:0070491,GO:0070932,GO:0071889,GO:0090050,GO:1901223	histone deacetylase complex|protein kinase C binding|protein binding|nucleus|nucleoplasm|cytoplasm|cytosol|protein deacetylation|protein kinase binding|NAD-dependent histone deacetylase activity (H3-K14 specific)|negative regulation of interleukin-2 production|protein deacetylase activity|activating transcription factor binding|negative regulation of osteoblast differentiation|metal ion binding|r…	path:hsa05034,path:hsa05203	Alcoholism|Viral carcinogenesis
HDAC7	ENSG00000061273	12	47821467	47822511	1045	*	Promoter (<=1kb)	47783841	47820612	36772	2	ENST00000427332	-855	protein_coding	histone deacetylase 7	GO:0000118,GO:0005080,GO:0005515,GO:0005634,GO:0005654,GO:0005737,GO:0005829,GO:0006476,GO:0019901,GO:0032041,GO:0032703,GO:0033558,GO:0033613,GO:0045668,GO:0046872,GO:0070491,GO:0070932,GO:0071889,GO:0090050,GO:1901223	histone deacetylase complex|protein kinase C binding|protein binding|nucleus|nucleoplasm|cytoplasm|cytosol|protein deacetylation|protein kinase binding|NAD-dependent histone deacetylase activity (H3-K14 specific)|negative regulation of interleukin-2 production|protein deacetylase activity|activating transcription factor binding|negative regulation of osteoblast differentiation|metal ion binding|r…	path:hsa05034,path:hsa05203	Alcoholism|Viral carcinogenesis
HEATR4	ENSG00000187105	14	73492561	73493427	867	*	Promoter (<=1kb)	73478484	73491780	13297	2	ENST00000565094	-781	protein_coding	HEAT repeat containing 4	GO:0008612,GO:0016491,GO:0018215,GO:0019135,GO:0055114	peptidyl-lysine modification to peptidyl-hypusine|oxidoreductase activity|protein phosphopantetheinylation|deoxyhypusine monooxygenase activity|oxidation-reduction process	-	-
HEATR4	ENSG00000187105	14	73477594	73478848	1255	*	Promoter (2-3kb)	73478489	73480922	2434	2	ENST00000566478	2074	protein_coding	HEAT repeat containing 4	GO:0008612,GO:0016491,GO:0018215,GO:0019135,GO:0055114	peptidyl-lysine modification to peptidyl-hypusine|oxidoreductase activity|protein phosphopantetheinylation|deoxyhypusine monooxygenase activity|oxidation-reduction process	-	-
HLF	ENSG00000108924	17	55268254	55269055	802	*	Promoter (<=1kb)	55267816	55321419	53604	1	ENST00000572002	438	protein_coding	HLF transcription factor, PAR bZIP family member	GO:0000785,GO:0000978,GO:0000981,GO:0001228,GO:0003677,GO:0003690,GO:0005634,GO:0005654,GO:0006357,GO:0007275,GO:0035914,GO:0043565,GO:0045944,GO:0048511,GO:1990837	chromatin|RNA polymerase II cis-regulatory region sequence-specific DNA binding|DNA-binding transcription factor activity, RNA polymerase II-specific|DNA-binding transcription activator activity, RNA polymerase II-specific|DNA binding|double-stranded DNA binding|nucleus|nucleoplasm|regulation of transcription by RNA polymerase II|multicellular organism development|skeletal muscle cell differentia…	-	-
HLF	ENSG00000108924	17	55266608	55267412	805	*	Promoter (<=1kb)	55267591	55323535	55945	1	ENST00000575345	-179	protein_coding	HLF transcription factor, PAR bZIP family member	GO:0000785,GO:0000978,GO:0000981,GO:0001228,GO:0003677,GO:0003690,GO:0005634,GO:0005654,GO:0006357,GO:0007275,GO:0035914,GO:0043565,GO:0045944,GO:0048511,GO:1990837	chromatin|RNA polymerase II cis-regulatory region sequence-specific DNA binding|DNA-binding transcription factor activity, RNA polymerase II-specific|DNA-binding transcription activator activity, RNA polymerase II-specific|DNA binding|double-stranded DNA binding|nucleus|nucleoplasm|regulation of transcription by RNA polymerase II|multicellular organism development|skeletal muscle cell differentia…	-	-
HM13	ENSG00000101294	20	31564656	31566352	1697	*	Promoter (<=1kb)	31566057	31569252	3196	1	ENST00000493364	0	protein_coding	histocompatibility minor 13	GO:0001701,GO:0005515,GO:0005783,GO:0005789,GO:0005791,GO:0005886,GO:0006465,GO:0006509,GO:0008233,GO:0009986,GO:0016020,GO:0031293,GO:0031625,GO:0033619,GO:0036513,GO:0042500,GO:0042803,GO:0071458,GO:0071556,GO:1904211	in utero embryonic development|protein binding|endoplasmic reticulum|endoplasmic reticulum membrane|rough endoplasmic reticulum|plasma membrane|signal peptide processing|membrane protein ectodomain proteolysis|peptidase activity|cell surface|membrane|membrane protein intracellular domain proteolysis|ubiquitin protein ligase binding|membrane protein proteolysis|Derlin-1 retrotranslocation complex|…	-	-
HM13	ENSG00000101294	20	31559270	31562374	3105	*	Promoter (<=1kb)	31559616	31577923	18308	1	ENST00000619859	0	protein_coding	histocompatibility minor 13	GO:0001701,GO:0005515,GO:0005783,GO:0005789,GO:0005791,GO:0005886,GO:0006465,GO:0006509,GO:0008233,GO:0009986,GO:0016020,GO:0031293,GO:0031625,GO:0033619,GO:0036513,GO:0042500,GO:0042803,GO:0071458,GO:0071556,GO:1904211	in utero embryonic development|protein binding|endoplasmic reticulum|endoplasmic reticulum membrane|rough endoplasmic reticulum|plasma membrane|signal peptide processing|membrane protein ectodomain proteolysis|peptidase activity|cell surface|membrane|membrane protein intracellular domain proteolysis|ubiquitin protein ligase binding|membrane protein proteolysis|Derlin-1 retrotranslocation complex|…	-	-
HM13	ENSG00000101294	20	31567403	31568542	1140	*	Promoter (1-2kb)	31566154	31569567	3414	1	ENST00000487281	1249	protein_coding	histocompatibility minor 13	GO:0001701,GO:0005515,GO:0005783,GO:0005789,GO:0005791,GO:0005886,GO:0006465,GO:0006509,GO:0008233,GO:0009986,GO:0016020,GO:0031293,GO:0031625,GO:0033619,GO:0036513,GO:0042500,GO:0042803,GO:0071458,GO:0071556,GO:1904211	in utero embryonic development|protein binding|endoplasmic reticulum|endoplasmic reticulum membrane|rough endoplasmic reticulum|plasma membrane|signal peptide processing|membrane protein ectodomain proteolysis|peptidase activity|cell surface|membrane|membrane protein intracellular domain proteolysis|ubiquitin protein ligase binding|membrane protein proteolysis|Derlin-1 retrotranslocation complex|…	-	-
HM13-AS1	ENSG00000230613	20	31573469	31574628	1160	*	Promoter (<=1kb)	31567707	31573263	5557	2	ENST00000412178	-206	lncRNA	HM13 antisense RNA 1	-	-	-	-
HM13-AS1	ENSG00000230613	20	31569063	31572696	3634	*	Promoter (<=1kb)	31567707	31573263	5557	2	ENST00000412178	567	lncRNA	HM13 antisense RNA 1	-	-	-	-
HMGA1P5	ENSG00000233313	10	75277798	75278412	615	*	Promoter (1-2kb)	75276376	75276646	271	2	ENST00000412453	-1152	processed_pseudogene	high mobility group AT-hook 1 pseudogene 5	-	-	-	-
HMGA1P5	ENSG00000233313	10	75279425	75279826	402	*	Promoter (2-3kb)	75276376	75276646	271	2	ENST00000412453	-2779	processed_pseudogene	high mobility group AT-hook 1 pseudogene 5	-	-	-	-
HMGA2	ENSG00000149948	12	65826234	65830522	4289	*	Promoter (<=1kb)	65828001	65963410	135410	1	ENST00000539662	0	protein_coding	high mobility group AT-hook 2	GO:0000122,GO:0000228,GO:0000976,GO:0001837,GO:0002062,GO:0003131,GO:0003680,GO:0003712,GO:0003714,GO:0003906,GO:0005515,GO:0005634,GO:0005654,GO:0006284,GO:0006325,GO:0006355,GO:0007095,GO:0007275,GO:0008134,GO:0008301,GO:0009615,GO:0010564,GO:0010628,GO:0030261,GO:0031052,GO:0031492,GO:0031507,GO:0032993,GO:0035497,GO:0035500,GO:0035501,GO:0035978,GO:0035985,GO:0035986,GO:0035987,GO:0035988,GO:…	negative regulation of transcription by RNA polymerase II|nuclear chromosome|transcription regulatory region sequence-specific DNA binding|epithelial to mesenchymal transition|chondrocyte differentiation|mesodermal-endodermal cell signaling|minor groove of adenine-thymine-rich DNA binding|transcription coregulator activity|transcription corepressor activity|DNA-(apurinic or apyrimidinic site) end…	path:hsa05202,path:hsa05206	Transcriptional misregulation in cancer|MicroRNAs in cancer
HMGA2	ENSG00000149948	12	65823304	65825005	1702	*	Promoter (<=1kb)	65824460	65842917	18458	1	ENST00000537275	0	protein_coding	high mobility group AT-hook 2	GO:0000122,GO:0000228,GO:0000976,GO:0001837,GO:0002062,GO:0003131,GO:0003680,GO:0003712,GO:0003714,GO:0003906,GO:0005515,GO:0005634,GO:0005654,GO:0006284,GO:0006325,GO:0006355,GO:0007095,GO:0007275,GO:0008134,GO:0008301,GO:0009615,GO:0010564,GO:0010628,GO:0030261,GO:0031052,GO:0031492,GO:0031507,GO:0032993,GO:0035497,GO:0035500,GO:0035501,GO:0035978,GO:0035985,GO:0035986,GO:0035987,GO:0035988,GO:…	negative regulation of transcription by RNA polymerase II|nuclear chromosome|transcription regulatory region sequence-specific DNA binding|epithelial to mesenchymal transition|chondrocyte differentiation|mesodermal-endodermal cell signaling|minor groove of adenine-thymine-rich DNA binding|transcription coregulator activity|transcription corepressor activity|DNA-(apurinic or apyrimidinic site) end…	path:hsa05202,path:hsa05206	Transcriptional misregulation in cancer|MicroRNAs in cancer
HMGA2	ENSG00000149948	12	65820369	65822866	2498	*	Promoter (1-2kb)	65824460	65842917	18458	1	ENST00000537275	-1594	protein_coding	high mobility group AT-hook 2	GO:0000122,GO:0000228,GO:0000976,GO:0001837,GO:0002062,GO:0003131,GO:0003680,GO:0003712,GO:0003714,GO:0003906,GO:0005515,GO:0005634,GO:0005654,GO:0006284,GO:0006325,GO:0006355,GO:0007095,GO:0007275,GO:0008134,GO:0008301,GO:0009615,GO:0010564,GO:0010628,GO:0030261,GO:0031052,GO:0031492,GO:0031507,GO:0032993,GO:0035497,GO:0035500,GO:0035501,GO:0035978,GO:0035985,GO:0035986,GO:0035987,GO:0035988,GO:…	negative regulation of transcription by RNA polymerase II|nuclear chromosome|transcription regulatory region sequence-specific DNA binding|epithelial to mesenchymal transition|chondrocyte differentiation|mesodermal-endodermal cell signaling|minor groove of adenine-thymine-rich DNA binding|transcription coregulator activity|transcription corepressor activity|DNA-(apurinic or apyrimidinic site) end…	path:hsa05202,path:hsa05206	Transcriptional misregulation in cancer|MicroRNAs in cancer
HMGB1P7	ENSG00000231148	10	31911896	31913625	1730	*	Promoter (<=1kb)	31913143	31913754	612	1	ENST00000450921	0	processed_pseudogene	high mobility group box 1 pseudogene 7	-	-	-	-
HMGB1P7	ENSG00000231148	10	31915372	31916525	1154	*	Promoter (2-3kb)	31913143	31913754	612	1	ENST00000450921	2229	processed_pseudogene	high mobility group box 1 pseudogene 7	-	-	-	-
HMGCL	ENSG00000117305	1	23835965	23836811	847	*	Promoter (1-2kb)	23801887	23838620	36734	2	ENST00000374487	1809	protein_coding	3-hydroxy-3-methylglutaryl-CoA lyase	GO:0000062,GO:0000287,GO:0001889,GO:0004419,GO:0005198,GO:0005739,GO:0005759,GO:0005777,GO:0005782,GO:0005829,GO:0006552,GO:0006625,GO:0006629,GO:0006637,GO:0007005,GO:0007584,GO:0030145,GO:0031406,GO:0032991,GO:0042594,GO:0046872,GO:0046951,GO:0070542	fatty-acyl-CoA binding|magnesium ion binding|liver development|hydroxymethylglutaryl-CoA lyase activity|structural molecule activity|mitochondrion|mitochondrial matrix|peroxisome|peroxisomal matrix|cytosol|leucine catabolic process|protein targeting to peroxisome|lipid metabolic process|acyl-CoA metabolic process|mitochondrion organization|response to nutrient|manganese ion binding|carboxylic aci…	path:hsa00072,path:hsa00280,path:hsa00650,path:hsa04146	Synthesis and degradation of ketone bodies|Valine, leucine and isoleucine degradation|Butanoate metabolism|Peroxisome
HMGCL	ENSG00000117305	1	23819924	23820701	778	*	Promoter (2-3kb)	23816366	23817533	1168	2	ENST00000498698	-2391	protein_coding	3-hydroxy-3-methylglutaryl-CoA lyase	GO:0000062,GO:0000287,GO:0001889,GO:0004419,GO:0005198,GO:0005739,GO:0005759,GO:0005777,GO:0005782,GO:0005829,GO:0006552,GO:0006625,GO:0006629,GO:0006637,GO:0007005,GO:0007584,GO:0030145,GO:0031406,GO:0032991,GO:0042594,GO:0046872,GO:0046951,GO:0070542	fatty-acyl-CoA binding|magnesium ion binding|liver development|hydroxymethylglutaryl-CoA lyase activity|structural molecule activity|mitochondrion|mitochondrial matrix|peroxisome|peroxisomal matrix|cytosol|leucine catabolic process|protein targeting to peroxisome|lipid metabolic process|acyl-CoA metabolic process|mitochondrion organization|response to nutrient|manganese ion binding|carboxylic aci…	path:hsa00072,path:hsa00280,path:hsa00650,path:hsa04146	Synthesis and degradation of ketone bodies|Valine, leucine and isoleucine degradation|Butanoate metabolism|Peroxisome
HNRNPD	ENSG00000138668	4	82371755	82372433	679	*	Promoter (<=1kb)	82356554	82373150	16597	2	ENST00000509263	717	protein_coding	heterogeneous nuclear ribonucleoprotein D	GO:0000398,GO:0001889,GO:0003680,GO:0003682,GO:0003723,GO:0005515,GO:0005634,GO:0005654,GO:0005829,GO:0006355,GO:0006396,GO:0006401,GO:0008134,GO:0010468,GO:0016070,GO:0021549,GO:0032204,GO:0035925,GO:0042162,GO:0042752,GO:0042826,GO:0043488,GO:0045202,GO:0045727,GO:0045893,GO:0048255,GO:0051592,GO:0051602,GO:0061158,GO:0071230,GO:0071392,GO:0071732,GO:0097167,GO:1901355,GO:1904355,GO:1904383,GO:…	mRNA splicing, via spliceosome|liver development|minor groove of adenine-thymine-rich DNA binding|chromatin binding|RNA binding|protein binding|nucleus|nucleoplasm|cytosol|regulation of transcription, DNA-templated|RNA processing|RNA catabolic process|transcription factor binding|regulation of gene expression|RNA metabolic process|cerebellum development|regulation of telomere maintenance|mRNA 3'-…	-	-
HNRNPD	ENSG00000138668	4	82354321	82355577	1257	*	Promoter (1-2kb)	82354847	82357392	2546	2	ENST00000508119	1815	protein_coding	heterogeneous nuclear ribonucleoprotein D	GO:0000398,GO:0001889,GO:0003680,GO:0003682,GO:0003723,GO:0005515,GO:0005634,GO:0005654,GO:0005829,GO:0006355,GO:0006396,GO:0006401,GO:0008134,GO:0010468,GO:0016070,GO:0021549,GO:0032204,GO:0035925,GO:0042162,GO:0042752,GO:0042826,GO:0043488,GO:0045202,GO:0045727,GO:0045893,GO:0048255,GO:0051592,GO:0051602,GO:0061158,GO:0071230,GO:0071392,GO:0071732,GO:0097167,GO:1901355,GO:1904355,GO:1904383,GO:…	mRNA splicing, via spliceosome|liver development|minor groove of adenine-thymine-rich DNA binding|chromatin binding|RNA binding|protein binding|nucleus|nucleoplasm|cytosol|regulation of transcription, DNA-templated|RNA processing|RNA catabolic process|transcription factor binding|regulation of gene expression|RNA metabolic process|cerebellum development|regulation of telomere maintenance|mRNA 3'-…	-	-
HNRNPUL1	ENSG00000105323	19	41263969	41264358	390	*	Promoter (<=1kb)	41264372	41307038	42667	1	ENST00000378215	-14	protein_coding	heterogeneous nuclear ribonucleoprotein U like 1	GO:0000398,GO:0003723,GO:0005515,GO:0005634,GO:0005654,GO:0006396,GO:0009615,GO:0019899	mRNA splicing, via spliceosome|RNA binding|protein binding|nucleus|nucleoplasm|RNA processing|response to virus|enzyme binding	path:hsa05164	Influenza A
HNRNPUL1	ENSG00000105323	19	41265166	41266001	836	*	Promoter (<=1kb)	41265122	41307019	41898	1	ENST00000263367	44	protein_coding	heterogeneous nuclear ribonucleoprotein U like 1	GO:0000398,GO:0003723,GO:0005515,GO:0005634,GO:0005654,GO:0006396,GO:0009615,GO:0019899	mRNA splicing, via spliceosome|RNA binding|protein binding|nucleus|nucleoplasm|RNA processing|response to virus|enzyme binding	path:hsa05164	Influenza A
HOGA1	ENSG00000241935	10	97582833	97583286	454	*	Promoter (1-2kb)	97584323	97600948	16626	1	ENST00000465608	-1037	protein_coding	4-hydroxy-2-oxoglutarate aldolase 1	GO:0005515,GO:0005739,GO:0005759,GO:0008700,GO:0009436,GO:0019470,GO:0033609,GO:0042803,GO:0042866,GO:0046487	protein binding|mitochondrion|mitochondrial matrix|4-hydroxy-2-oxoglutarate aldolase activity|glyoxylate catabolic process|4-hydroxyproline catabolic process|oxalate metabolic process|protein homodimerization activity|pyruvate biosynthetic process|glyoxylate metabolic process	path:hsa00330,path:hsa00630	Arginine and proline metabolism|Glyoxylate and dicarboxylate metabolism
HOGA1	ENSG00000241935	10	97581761	97582130	370	*	Promoter (2-3kb)	97584323	97600948	16626	1	ENST00000465608	-2193	protein_coding	4-hydroxy-2-oxoglutarate aldolase 1	GO:0005515,GO:0005739,GO:0005759,GO:0008700,GO:0009436,GO:0019470,GO:0033609,GO:0042803,GO:0042866,GO:0046487	protein binding|mitochondrion|mitochondrial matrix|4-hydroxy-2-oxoglutarate aldolase activity|glyoxylate catabolic process|4-hydroxyproline catabolic process|oxalate metabolic process|protein homodimerization activity|pyruvate biosynthetic process|glyoxylate metabolic process	path:hsa00330,path:hsa00630	Arginine and proline metabolism|Glyoxylate and dicarboxylate metabolism
HOMER2	ENSG00000103942	15	82897375	82899337	1963	*	Promoter (<=1kb)	82854695	82898453	43759	2	ENST00000561345	0	protein_coding	homer scaffold protein 2	GO:0003779,GO:0005515,GO:0005737,GO:0005829,GO:0005886,GO:0007216,GO:0007605,GO:0008277,GO:0014069,GO:0019904,GO:0030160,GO:0030425,GO:0032426,GO:0032703,GO:0035256,GO:0035584,GO:0042802,GO:0043025,GO:0043229,GO:0044877,GO:0045177,GO:0048148,GO:0048875,GO:0070885,GO:0098978,GO:2001256	actin binding|protein binding|cytoplasm|cytosol|plasma membrane|G protein-coupled glutamate receptor signaling pathway|sensory perception of sound|regulation of G protein-coupled receptor signaling pathway|postsynaptic density|protein domain specific binding|synaptic receptor adaptor activity|dendrite|stereocilium tip|negative regulation of interleukin-2 production|G protein-coupled glutamate rec…	path:hsa04068,path:hsa04724	FoxO signaling pathway|Glutamatergic synapse
HOMER2	ENSG00000103942	15	82951712	82952175	464	*	Promoter (<=1kb)	82848983	82952720	103738	2	ENST00000450735	545	protein_coding	homer scaffold protein 2	GO:0003779,GO:0005515,GO:0005737,GO:0005829,GO:0005886,GO:0007216,GO:0007605,GO:0008277,GO:0014069,GO:0019904,GO:0030160,GO:0030425,GO:0032426,GO:0032703,GO:0035256,GO:0035584,GO:0042802,GO:0043025,GO:0043229,GO:0044877,GO:0045177,GO:0048148,GO:0048875,GO:0070885,GO:0098978,GO:2001256	actin binding|protein binding|cytoplasm|cytosol|plasma membrane|G protein-coupled glutamate receptor signaling pathway|sensory perception of sound|regulation of G protein-coupled receptor signaling pathway|postsynaptic density|protein domain specific binding|synaptic receptor adaptor activity|dendrite|stereocilium tip|negative regulation of interleukin-2 production|G protein-coupled glutamate rec…	path:hsa04068,path:hsa04724	FoxO signaling pathway|Glutamatergic synapse
HOMER2	ENSG00000103942	15	82948688	82950222	1535	*	Promoter (2-3kb)	82848983	82952720	103738	2	ENST00000450735	2498	protein_coding	homer scaffold protein 2	GO:0003779,GO:0005515,GO:0005737,GO:0005829,GO:0005886,GO:0007216,GO:0007605,GO:0008277,GO:0014069,GO:0019904,GO:0030160,GO:0030425,GO:0032426,GO:0032703,GO:0035256,GO:0035584,GO:0042802,GO:0043025,GO:0043229,GO:0044877,GO:0045177,GO:0048148,GO:0048875,GO:0070885,GO:0098978,GO:2001256	actin binding|protein binding|cytoplasm|cytosol|plasma membrane|G protein-coupled glutamate receptor signaling pathway|sensory perception of sound|regulation of G protein-coupled receptor signaling pathway|postsynaptic density|protein domain specific binding|synaptic receptor adaptor activity|dendrite|stereocilium tip|negative regulation of interleukin-2 production|G protein-coupled glutamate rec…	path:hsa04068,path:hsa04724	FoxO signaling pathway|Glutamatergic synapse
HOXA9	ENSG00000078399	7	27170229	27171614	1386	*	Promoter (<=1kb)	27163307	27170498	7192	2	ENST00000487384	0	protein_coding	homeobox A9	GO:0000785,GO:0000978,GO:0000981,GO:0001228,GO:0003700,GO:0005515,GO:0005634,GO:0005654,GO:0005667,GO:0006351,GO:0006357,GO:0007275,GO:0007283,GO:0007338,GO:0008584,GO:0009952,GO:0009954,GO:0019899,GO:0030879,GO:0035115,GO:0042118,GO:0045638,GO:0045944,GO:0048704,GO:0060065,GO:0060216,GO:1990837	chromatin|RNA polymerase II cis-regulatory region sequence-specific DNA binding|DNA-binding transcription factor activity, RNA polymerase II-specific|DNA-binding transcription activator activity, RNA polymerase II-specific|DNA-binding transcription factor activity|protein binding|nucleus|nucleoplasm|transcription regulator complex|transcription, DNA-templated|regulation of transcription by RNA po…	path:hsa05202	Transcriptional misregulation in cancer
HOXA9	ENSG00000078399	7	27174687	27175350	664	*	Promoter (<=1kb)	27163664	27175180	11517	2	ENST00000465941	0	protein_coding	homeobox A9	GO:0000785,GO:0000978,GO:0000981,GO:0001228,GO:0003700,GO:0005515,GO:0005634,GO:0005654,GO:0005667,GO:0006351,GO:0006357,GO:0007275,GO:0007283,GO:0007338,GO:0008584,GO:0009952,GO:0009954,GO:0019899,GO:0030879,GO:0035115,GO:0042118,GO:0045638,GO:0045944,GO:0048704,GO:0060065,GO:0060216,GO:1990837	chromatin|RNA polymerase II cis-regulatory region sequence-specific DNA binding|DNA-binding transcription factor activity, RNA polymerase II-specific|DNA-binding transcription activator activity, RNA polymerase II-specific|DNA-binding transcription factor activity|protein binding|nucleus|nucleoplasm|transcription regulator complex|transcription, DNA-templated|regulation of transcription by RNA po…	path:hsa05202	Transcriptional misregulation in cancer
HOXA9	ENSG00000078399	7	27162384	27164256	1873	*	Promoter (1-2kb)	27163603	27165457	1855	2	ENST00000673744	1201	protein_coding	homeobox A9	GO:0000785,GO:0000978,GO:0000981,GO:0001228,GO:0003700,GO:0005515,GO:0005634,GO:0005654,GO:0005667,GO:0006351,GO:0006357,GO:0007275,GO:0007283,GO:0007338,GO:0008584,GO:0009952,GO:0009954,GO:0019899,GO:0030879,GO:0035115,GO:0042118,GO:0045638,GO:0045944,GO:0048704,GO:0060065,GO:0060216,GO:1990837	chromatin|RNA polymerase II cis-regulatory region sequence-specific DNA binding|DNA-binding transcription factor activity, RNA polymerase II-specific|DNA-binding transcription activator activity, RNA polymerase II-specific|DNA-binding transcription factor activity|protein binding|nucleus|nucleoplasm|transcription regulator complex|transcription, DNA-templated|regulation of transcription by RNA po…	path:hsa05202	Transcriptional misregulation in cancer
HOXA9	ENSG00000078399	7	27176568	27177174	607	*	Promoter (1-2kb)	27163664	27175180	11517	2	ENST00000465941	-1388	protein_coding	homeobox A9	GO:0000785,GO:0000978,GO:0000981,GO:0001228,GO:0003700,GO:0005515,GO:0005634,GO:0005654,GO:0005667,GO:0006351,GO:0006357,GO:0007275,GO:0007283,GO:0007338,GO:0008584,GO:0009952,GO:0009954,GO:0019899,GO:0030879,GO:0035115,GO:0042118,GO:0045638,GO:0045944,GO:0048704,GO:0060065,GO:0060216,GO:1990837	chromatin|RNA polymerase II cis-regulatory region sequence-specific DNA binding|DNA-binding transcription factor activity, RNA polymerase II-specific|DNA-binding transcription activator activity, RNA polymerase II-specific|DNA-binding transcription factor activity|protein binding|nucleus|nucleoplasm|transcription regulator complex|transcription, DNA-templated|regulation of transcription by RNA po…	path:hsa05202	Transcriptional misregulation in cancer
HOXB3	ENSG00000120093	17	48555935	48556470	536	*	Promoter (<=1kb)	48551141	48556521	5381	2	ENST00000471459	51	protein_coding	homeobox B3	GO:0000122,GO:0000785,GO:0000978,GO:0000981,GO:0001228,GO:0001525,GO:0002244,GO:0005634,GO:0005654,GO:0006357,GO:0009952,GO:0021546,GO:0021615,GO:0030878,GO:0045944,GO:0048704,GO:0050767,GO:0051216,GO:0060216,GO:0060324	negative regulation of transcription by RNA polymerase II|chromatin|RNA polymerase II cis-regulatory region sequence-specific DNA binding|DNA-binding transcription factor activity, RNA polymerase II-specific|DNA-binding transcription activator activity, RNA polymerase II-specific|angiogenesis|hematopoietic progenitor cell differentiation|nucleus|nucleoplasm|regulation of transcription by RNA poly…	-	-
HOXB3	ENSG00000120093	17	48583561	48583915	355	*	Promoter (<=1kb)	48550268	48582622	32355	2	ENST00000489475	-939	protein_coding	homeobox B3	GO:0000122,GO:0000785,GO:0000978,GO:0000981,GO:0001228,GO:0001525,GO:0002244,GO:0005634,GO:0005654,GO:0006357,GO:0009952,GO:0021546,GO:0021615,GO:0030878,GO:0045944,GO:0048704,GO:0050767,GO:0051216,GO:0060216,GO:0060324	negative regulation of transcription by RNA polymerase II|chromatin|RNA polymerase II cis-regulatory region sequence-specific DNA binding|DNA-binding transcription factor activity, RNA polymerase II-specific|DNA-binding transcription activator activity, RNA polymerase II-specific|angiogenesis|hematopoietic progenitor cell differentiation|nucleus|nucleoplasm|regulation of transcription by RNA poly…	-	-
HOXB3	ENSG00000120093	17	48571638	48572121	484	*	Promoter (1-2kb)	48550257	48574023	23767	2	ENST00000490677	1902	protein_coding	homeobox B3	GO:0000122,GO:0000785,GO:0000978,GO:0000981,GO:0001228,GO:0001525,GO:0002244,GO:0005634,GO:0005654,GO:0006357,GO:0009952,GO:0021546,GO:0021615,GO:0030878,GO:0045944,GO:0048704,GO:0050767,GO:0051216,GO:0060216,GO:0060324	negative regulation of transcription by RNA polymerase II|chromatin|RNA polymerase II cis-regulatory region sequence-specific DNA binding|DNA-binding transcription factor activity, RNA polymerase II-specific|DNA-binding transcription activator activity, RNA polymerase II-specific|angiogenesis|hematopoietic progenitor cell differentiation|nucleus|nucleoplasm|regulation of transcription by RNA poly…	-	-
HPX	ENSG00000110169	11	6435754	6436309	556	*	Promoter (1-2kb)	6431950	6437667	5718	2	ENST00000534429	1358	protein_coding	hemopexin	GO:0002639,GO:0002925,GO:0005515,GO:0005576,GO:0005615,GO:0006879,GO:0006898,GO:0015232,GO:0015886,GO:0016032,GO:0020027,GO:0042168,GO:0042531,GO:0046872,GO:0060335,GO:0062023,GO:0070062,GO:0071682,GO:0072562	positive regulation of immunoglobulin production|positive regulation of humoral immune response mediated by circulating immunoglobulin|protein binding|extracellular region|extracellular space|cellular iron ion homeostasis|receptor-mediated endocytosis|heme transmembrane transporter activity|heme transport|viral process|hemoglobin metabolic process|heme metabolic process|positive regulation of tyr…	-	-
HPX	ENSG00000110169	11	6427564	6429329	1766	*	Promoter (2-3kb)	6431395	6432319	925	2	ENST00000529037	2990	protein_coding	hemopexin	GO:0002639,GO:0002925,GO:0005515,GO:0005576,GO:0005615,GO:0006879,GO:0006898,GO:0015232,GO:0015886,GO:0016032,GO:0020027,GO:0042168,GO:0042531,GO:0046872,GO:0060335,GO:0062023,GO:0070062,GO:0071682,GO:0072562	positive regulation of immunoglobulin production|positive regulation of humoral immune response mediated by circulating immunoglobulin|protein binding|extracellular region|extracellular space|cellular iron ion homeostasis|receptor-mediated endocytosis|heme transmembrane transporter activity|heme transport|viral process|hemoglobin metabolic process|heme metabolic process|positive regulation of tyr…	-	-
HTRA1	ENSG00000166033	10	122505124	122505777	654	*	Promoter (<=1kb)	122506691	122514907	8217	1	ENST00000420892	-914	protein_coding	HtrA serine peptidase 1	GO:0001890,GO:0004252,GO:0005515,GO:0005520,GO:0005576,GO:0005615,GO:0005829,GO:0005886,GO:0006508,GO:0008236,GO:0022617,GO:0030512,GO:0030514,GO:0042802,GO:0050679,GO:0050687,GO:0060718,GO:0062023,GO:0070062,GO:0097187	placenta development|serine-type endopeptidase activity|protein binding|insulin-like growth factor binding|extracellular region|extracellular space|cytosol|plasma membrane|proteolysis|serine-type peptidase activity|extracellular matrix disassembly|negative regulation of transforming growth factor beta receptor signaling pathway|negative regulation of BMP signaling pathway|identical protein bindin…	-	-
HTRA1	ENSG00000166033	10	122508993	122509303	311	*	Promoter (2-3kb)	122506691	122514907	8217	1	ENST00000420892	2302	protein_coding	HtrA serine peptidase 1	GO:0001890,GO:0004252,GO:0005515,GO:0005520,GO:0005576,GO:0005615,GO:0005829,GO:0005886,GO:0006508,GO:0008236,GO:0022617,GO:0030512,GO:0030514,GO:0042802,GO:0050679,GO:0050687,GO:0060718,GO:0062023,GO:0070062,GO:0097187	placenta development|serine-type endopeptidase activity|protein binding|insulin-like growth factor binding|extracellular region|extracellular space|cytosol|plasma membrane|proteolysis|serine-type peptidase activity|extracellular matrix disassembly|negative regulation of transforming growth factor beta receptor signaling pathway|negative regulation of BMP signaling pathway|identical protein bindin…	-	-
IER3	ENSG00000137331	6	30744489	30746922	2434	*	Promoter (<=1kb)	30743199	30744547	1349	2	ENST00000259874	0	protein_coding	immediate early response 3	GO:0005515,GO:0005634,GO:0005829,GO:0006915,GO:0009653,GO:0014066,GO:0016021,GO:0043066,GO:2001020	protein binding|nucleus|cytosol|apoptotic process|anatomical structure morphogenesis|regulation of phosphatidylinositol 3-kinase signaling|integral component of membrane|negative regulation of apoptotic process|regulation of response to DNA damage stimulus	-	-
IER3	ENSG00000137331	6	30747259	30747897	639	*	Promoter (2-3kb)	30743199	30744548	1350	2	ENST00000376377	-2711	protein_coding	immediate early response 3	GO:0005515,GO:0005634,GO:0005829,GO:0006915,GO:0009653,GO:0014066,GO:0016021,GO:0043066,GO:2001020	protein binding|nucleus|cytosol|apoptotic process|anatomical structure morphogenesis|regulation of phosphatidylinositol 3-kinase signaling|integral component of membrane|negative regulation of apoptotic process|regulation of response to DNA damage stimulus	-	-
IGF1R	ENSG00000140443	15	98922783	98923081	299	*	Promoter (<=1kb)	98923782	98924636	855	1	ENST00000560343	-701	protein_coding	insulin like growth factor 1 receptor	GO:0004713,GO:0004714,GO:0005009,GO:0005010,GO:0005158,GO:0005515,GO:0005520,GO:0005524,GO:0005886,GO:0005887,GO:0005899,GO:0006955,GO:0007165,GO:0007169,GO:0007275,GO:0008284,GO:0008286,GO:0014065,GO:0014068,GO:0016020,GO:0016032,GO:0030335,GO:0030424,GO:0031994,GO:0033674,GO:0035867,GO:0038083,GO:0042593,GO:0042802,GO:0043066,GO:0043231,GO:0043235,GO:0043243,GO:0043410,GO:0043548,GO:0043559,GO:…	protein tyrosine kinase activity|transmembrane receptor protein tyrosine kinase activity|insulin-activated receptor activity|insulin-like growth factor-activated receptor activity|insulin receptor binding|protein binding|insulin-like growth factor binding|ATP binding|plasma membrane|integral component of plasma membrane|insulin receptor complex|immune response|signal transduction|transmembrane re…	path:hsa01521,path:hsa01522,path:hsa04010,path:hsa04014,path:hsa04015,path:hsa04066,path:hsa04068,path:hsa04114,path:hsa04140,path:hsa04144,path:hsa04150,path:hsa04151,path:hsa04152,path:hsa04211,path:hsa04213,path:hsa04510,path:hsa04520,path:hsa04550,path:hsa04730,path:hsa04913,path:hsa04914,path:hsa05200,path:hsa05202,path:hsa05205,path:hsa05214,path:hsa05215,path:hsa05218,path:hsa05224,path:hs…	EGFR tyrosine kinase inhibitor resistance|Endocrine resistance|MAPK signaling pathway|Ras signaling pathway|Rap1 signaling pathway|HIF-1 signaling pathway|FoxO signaling pathway|Oocyte meiosis|Autophagy - animal|Endocytosis|mTOR signaling pathway|PI3K-Akt signaling pathway|AMPK signaling pathway|Longevity regulating pathway|Longevity regulating pathway - multiple species|Focal adhesion|Adherens j…
IGF1R	ENSG00000140443	15	98731945	98732417	473	*	Promoter (2-3kb)	98734712	98899546	164835	1	ENST00000557938	-2295	protein_coding	insulin like growth factor 1 receptor	GO:0004713,GO:0004714,GO:0005009,GO:0005010,GO:0005158,GO:0005515,GO:0005520,GO:0005524,GO:0005886,GO:0005887,GO:0005899,GO:0006955,GO:0007165,GO:0007169,GO:0007275,GO:0008284,GO:0008286,GO:0014065,GO:0014068,GO:0016020,GO:0016032,GO:0030335,GO:0030424,GO:0031994,GO:0033674,GO:0035867,GO:0038083,GO:0042593,GO:0042802,GO:0043066,GO:0043231,GO:0043235,GO:0043243,GO:0043410,GO:0043548,GO:0043559,GO:…	protein tyrosine kinase activity|transmembrane receptor protein tyrosine kinase activity|insulin-activated receptor activity|insulin-like growth factor-activated receptor activity|insulin receptor binding|protein binding|insulin-like growth factor binding|ATP binding|plasma membrane|integral component of plasma membrane|insulin receptor complex|immune response|signal transduction|transmembrane re…	path:hsa01521,path:hsa01522,path:hsa04010,path:hsa04014,path:hsa04015,path:hsa04066,path:hsa04068,path:hsa04114,path:hsa04140,path:hsa04144,path:hsa04150,path:hsa04151,path:hsa04152,path:hsa04211,path:hsa04213,path:hsa04510,path:hsa04520,path:hsa04550,path:hsa04730,path:hsa04913,path:hsa04914,path:hsa05200,path:hsa05202,path:hsa05205,path:hsa05214,path:hsa05215,path:hsa05218,path:hsa05224,path:hs…	EGFR tyrosine kinase inhibitor resistance|Endocrine resistance|MAPK signaling pathway|Ras signaling pathway|Rap1 signaling pathway|HIF-1 signaling pathway|FoxO signaling pathway|Oocyte meiosis|Autophagy - animal|Endocytosis|mTOR signaling pathway|PI3K-Akt signaling pathway|AMPK signaling pathway|Longevity regulating pathway|Longevity regulating pathway - multiple species|Focal adhesion|Adherens j…
IGF2BP3	ENSG00000136231	7	23466228	23468491	2264	*	Promoter (<=1kb)	23347631	23467926	120296	2	ENST00000468263	0	protein_coding	insulin like growth factor 2 mRNA binding protein 3	GO:0001817,GO:0003723,GO:0003729,GO:0003730,GO:0005515,GO:0005634,GO:0005737,GO:0005829,GO:0006412,GO:0007399,GO:0009653,GO:0010468,GO:0017148,GO:0043488,GO:0045182,GO:0048027,GO:0051028,GO:0051252	regulation of cytokine production|RNA binding|mRNA binding|mRNA 3'-UTR binding|protein binding|nucleus|cytoplasm|cytosol|translation|nervous system development|anatomical structure morphogenesis|regulation of gene expression|negative regulation of translation|regulation of mRNA stability|translation regulator activity|mRNA 5'-UTR binding|mRNA transport|regulation of RNA metabolic process	-	-
IGF2BP3	ENSG00000136231	7	23345069	23347326	2258	*	Promoter (<=1kb)	23342096	23346161	4066	2	ENST00000495009	0	protein_coding	insulin like growth factor 2 mRNA binding protein 3	GO:0001817,GO:0003723,GO:0003729,GO:0003730,GO:0005515,GO:0005634,GO:0005737,GO:0005829,GO:0006412,GO:0007399,GO:0009653,GO:0010468,GO:0017148,GO:0043488,GO:0045182,GO:0048027,GO:0051028,GO:0051252	regulation of cytokine production|RNA binding|mRNA binding|mRNA 3'-UTR binding|protein binding|nucleus|cytoplasm|cytosol|translation|nervous system development|anatomical structure morphogenesis|regulation of gene expression|negative regulation of translation|regulation of mRNA stability|translation regulator activity|mRNA 5'-UTR binding|mRNA transport|regulation of RNA metabolic process	-	-
IGF2BP3	ENSG00000136231	7	23471547	23473585	2039	*	Promoter (1-2kb)	23310209	23470491	160283	2	ENST00000258729	-1056	protein_coding	insulin like growth factor 2 mRNA binding protein 3	GO:0001817,GO:0003723,GO:0003729,GO:0003730,GO:0005515,GO:0005634,GO:0005737,GO:0005829,GO:0006412,GO:0007399,GO:0009653,GO:0010468,GO:0017148,GO:0043488,GO:0045182,GO:0048027,GO:0051028,GO:0051252	regulation of cytokine production|RNA binding|mRNA binding|mRNA 3'-UTR binding|protein binding|nucleus|cytoplasm|cytosol|translation|nervous system development|anatomical structure morphogenesis|regulation of gene expression|negative regulation of translation|regulation of mRNA stability|translation regulator activity|mRNA 5'-UTR binding|mRNA transport|regulation of RNA metabolic process	-	-
IGHD	ENSG00000211898	14	105846928	105847412	485	*	Promoter (1-2kb)	105838401	105845678	7278	2	ENST00000613640	-1250	IG_C_gene	immunoglobulin heavy constant delta	-	-	-	-
IGHD	ENSG00000211898	14	105841714	105842718	1005	*	Promoter (2-3kb)	105836765	105845677	8913	2	ENST00000390556	2959	IG_C_gene	immunoglobulin heavy constant delta	-	-	-	-
IGLV3-6	ENSG00000253448	22	22852152	22852599	448	*	Promoter (1-2kb)	22850375	22850624	250	1	ENST00000523937	1777	IG_V_pseudogene	immunoglobulin lambda variable 3-6 (pseudogene)	-	-	-	-
IGLV3-6	ENSG00000253448	22	22847354	22848242	889	*	Promoter (2-3kb)	22850375	22850624	250	1	ENST00000523937	-2133	IG_V_pseudogene	immunoglobulin lambda variable 3-6 (pseudogene)	-	-	-	-
IL2RB	ENSG00000100385	22	37138314	37138686	373	*	Promoter (1-2kb)	37128522	37136408	7887	2	ENST00000483573	-1906	protein_coding	interleukin 2 receptor subunit beta	GO:0000165,GO:0004911,GO:0005515,GO:0005768,GO:0005829,GO:0005886,GO:0005887,GO:0005893,GO:0007165,GO:0009897,GO:0009986,GO:0016020,GO:0016032,GO:0019221,GO:0019976,GO:0035723,GO:0038110,GO:0042010,GO:0043066,GO:0050766,GO:0065003	MAPK cascade|interleukin-2 receptor activity|protein binding|endosome|cytosol|plasma membrane|integral component of plasma membrane|interleukin-2 receptor complex|signal transduction|external side of plasma membrane|cell surface|membrane|viral process|cytokine-mediated signaling pathway|interleukin-2 binding|interleukin-15-mediated signaling pathway|interleukin-2-mediated signaling pathway|interl…	path:hsa04060,path:hsa04061,path:hsa04144,path:hsa04151,path:hsa04630,path:hsa04658,path:hsa04659,path:hsa05162,path:hsa05166,path:hsa05200,path:hsa05202	Cytokine-cytokine receptor interaction|Viral protein interaction with cytokine and cytokine receptor|Endocytosis|PI3K-Akt signaling pathway|JAK-STAT signaling pathway|Th1 and Th2 cell differentiation|Th17 cell differentiation|Measles|Human T-cell leukemia virus 1 infection|Pathways in cancer|Transcriptional misregulation in cancer
IL2RB	ENSG00000100385	22	37140208	37140770	563	*	Promoter (2-3kb)	37139143	37143621	4479	2	ENST00000440958	2851	protein_coding	interleukin 2 receptor subunit beta	GO:0000165,GO:0004911,GO:0005515,GO:0005768,GO:0005829,GO:0005886,GO:0005887,GO:0005893,GO:0007165,GO:0009897,GO:0009986,GO:0016020,GO:0016032,GO:0019221,GO:0019976,GO:0035723,GO:0038110,GO:0042010,GO:0043066,GO:0050766,GO:0065003	MAPK cascade|interleukin-2 receptor activity|protein binding|endosome|cytosol|plasma membrane|integral component of plasma membrane|interleukin-2 receptor complex|signal transduction|external side of plasma membrane|cell surface|membrane|viral process|cytokine-mediated signaling pathway|interleukin-2 binding|interleukin-15-mediated signaling pathway|interleukin-2-mediated signaling pathway|interl…	path:hsa04060,path:hsa04061,path:hsa04144,path:hsa04151,path:hsa04630,path:hsa04658,path:hsa04659,path:hsa05162,path:hsa05166,path:hsa05200,path:hsa05202	Cytokine-cytokine receptor interaction|Viral protein interaction with cytokine and cytokine receptor|Endocytosis|PI3K-Akt signaling pathway|JAK-STAT signaling pathway|Th1 and Th2 cell differentiation|Th17 cell differentiation|Measles|Human T-cell leukemia virus 1 infection|Pathways in cancer|Transcriptional misregulation in cancer
INTS13	ENSG00000064102	12	26905795	26906257	463	*	Promoter (<=1kb)	26905185	26906484	1300	2	ENST00000538016	227	protein_coding	integrator complex subunit 13	GO:0005515,GO:0005634,GO:0005654,GO:0005737,GO:0007052,GO:0007346,GO:0016604,GO:0030317,GO:0032039,GO:0042795,GO:0043231,GO:0051301,GO:0051642,GO:0080154,GO:0090435	protein binding|nucleus|nucleoplasm|cytoplasm|mitotic spindle organization|regulation of mitotic cell cycle|nuclear body|flagellated sperm motility|integrator complex|snRNA transcription by RNA polymerase II|intracellular membrane-bounded organelle|cell division|centrosome localization|regulation of fertilization|protein localization to nuclear envelope	-	-
INTS13	ENSG00000064102	12	26915785	26917099	1315	*	Promoter (<=1kb)	26905181	26917734	12554	2	ENST00000538155	635	protein_coding	integrator complex subunit 13	GO:0005515,GO:0005634,GO:0005654,GO:0005737,GO:0007052,GO:0007346,GO:0016604,GO:0030317,GO:0032039,GO:0042795,GO:0043231,GO:0051301,GO:0051642,GO:0080154,GO:0090435	protein binding|nucleus|nucleoplasm|cytoplasm|mitotic spindle organization|regulation of mitotic cell cycle|nuclear body|flagellated sperm motility|integrator complex|snRNA transcription by RNA polymerase II|intracellular membrane-bounded organelle|cell division|centrosome localization|regulation of fertilization|protein localization to nuclear envelope	-	-
INTS13	ENSG00000064102	12	26927405	26928946	1542	*	Promoter (<=1kb)	26928254	26929056	803	2	ENST00000538748	110	protein_coding	integrator complex subunit 13	GO:0005515,GO:0005634,GO:0005654,GO:0005737,GO:0007052,GO:0007346,GO:0016604,GO:0030317,GO:0032039,GO:0042795,GO:0043231,GO:0051301,GO:0051642,GO:0080154,GO:0090435	protein binding|nucleus|nucleoplasm|cytoplasm|mitotic spindle organization|regulation of mitotic cell cycle|nuclear body|flagellated sperm motility|integrator complex|snRNA transcription by RNA polymerase II|intracellular membrane-bounded organelle|cell division|centrosome localization|regulation of fertilization|protein localization to nuclear envelope	-	-
IQSEC1	ENSG00000144711	3	13043354	13043763	410	*	Promoter (<=1kb)	12913459	13042440	128982	2	ENST00000647458	-914	protein_coding	IQ motif and Sec7 domain ArfGEF 1	GO:0005085,GO:0005515,GO:0005730,GO:0008021,GO:0008289,GO:0014069,GO:0016020,GO:0030036,GO:0032012,GO:0043231,GO:0043547,GO:0051549,GO:0060996,GO:0120183	guanyl-nucleotide exchange factor activity|protein binding|nucleolus|synaptic vesicle|lipid binding|postsynaptic density|membrane|actin cytoskeleton organization|regulation of ARF protein signal transduction|intracellular membrane-bounded organelle|positive regulation of GTPase activity|positive regulation of keratinocyte migration|dendritic spine development|positive regulation of focal adhesion…	path:hsa04144	Endocytosis
IQSEC1	ENSG00000144711	3	13020633	13021091	459	*	Promoter (1-2kb)	12897220	13022596	125377	2	ENST00000646269	1505	protein_coding	IQ motif and Sec7 domain ArfGEF 1	GO:0005085,GO:0005515,GO:0005730,GO:0008021,GO:0008289,GO:0014069,GO:0016020,GO:0030036,GO:0032012,GO:0043231,GO:0043547,GO:0051549,GO:0060996,GO:0120183	guanyl-nucleotide exchange factor activity|protein binding|nucleolus|synaptic vesicle|lipid binding|postsynaptic density|membrane|actin cytoskeleton organization|regulation of ARF protein signal transduction|intracellular membrane-bounded organelle|positive regulation of GTPase activity|positive regulation of keratinocyte migration|dendritic spine development|positive regulation of focal adhesion…	path:hsa04144	Endocytosis
IRAG1	ENSG00000072952	11	10650849	10651927	1079	*	Promoter (<=1kb)	10573091	10652185	79095	2	ENST00000424001	258	protein_coding	inositol 1,4,5-triphosphate receptor associated 1	GO:0005515,GO:0005789,GO:0016021,GO:0016529,GO:0019934,GO:0031095,GO:0048471	protein binding|endoplasmic reticulum membrane|integral component of membrane|sarcoplasmic reticulum|cGMP-mediated signaling|platelet dense tubular network membrane|perinuclear region of cytoplasm	path:hsa04022,path:hsa04270	cGMP-PKG signaling pathway|Vascular smooth muscle contraction
IRAG1	ENSG00000072952	11	10655095	10656013	919	*	Promoter (2-3kb)	10576324	10652376	76053	2	ENST00000534266	-2719	protein_coding	inositol 1,4,5-triphosphate receptor associated 1	GO:0005515,GO:0005789,GO:0016021,GO:0016529,GO:0019934,GO:0031095,GO:0048471	protein binding|endoplasmic reticulum membrane|integral component of membrane|sarcoplasmic reticulum|cGMP-mediated signaling|platelet dense tubular network membrane|perinuclear region of cytoplasm	path:hsa04022,path:hsa04270	cGMP-PKG signaling pathway|Vascular smooth muscle contraction
ITGA3	ENSG00000005884	17	50063440	50064600	1161	*	Promoter (<=1kb)	50063538	50066032	2495	1	ENST00000570989	0	protein_coding	integrin subunit alpha 3	GO:0001764,GO:0001968,GO:0002020,GO:0005178,GO:0005515,GO:0005518,GO:0005886,GO:0005925,GO:0007160,GO:0007229,GO:0007507,GO:0007613,GO:0008305,GO:0009897,GO:0009986,GO:0010628,GO:0010634,GO:0010811,GO:0010976,GO:0016323,GO:0017015,GO:0019904,GO:0030111,GO:0030198,GO:0030324,GO:0030510,GO:0031345,GO:0031527,GO:0034667,GO:0034698,GO:0035024,GO:0035640,GO:0042493,GO:0043235,GO:0043236,GO:0043588,GO:…	neuron migration|fibronectin binding|protease binding|integrin binding|protein binding|collagen binding|plasma membrane|focal adhesion|cell-matrix adhesion|integrin-mediated signaling pathway|heart development|memory|integrin complex|external side of plasma membrane|cell surface|positive regulation of gene expression|positive regulation of epithelial cell migration|positive regulation of cell-sub…	path:hsa04151,path:hsa04510,path:hsa04512,path:hsa04640,path:hsa04810,path:hsa05165,path:hsa05200,path:hsa05222,path:hsa05410,path:hsa05412,path:hsa05414	PI3K-Akt signaling pathway|Focal adhesion|ECM-receptor interaction|Hematopoietic cell lineage|Regulation of actin cytoskeleton|Human papillomavirus infection|Pathways in cancer|Small cell lung cancer|Hypertrophic cardiomyopathy|Arrhythmogenic right ventricular cardiomyopathy|Dilated cardiomyopathy
ITGA3	ENSG00000005884	17	50060439	50061907	1469	*	Promoter (1-2kb)	50063538	50066032	2495	1	ENST00000570989	-1631	protein_coding	integrin subunit alpha 3	GO:0001764,GO:0001968,GO:0002020,GO:0005178,GO:0005515,GO:0005518,GO:0005886,GO:0005925,GO:0007160,GO:0007229,GO:0007507,GO:0007613,GO:0008305,GO:0009897,GO:0009986,GO:0010628,GO:0010634,GO:0010811,GO:0010976,GO:0016323,GO:0017015,GO:0019904,GO:0030111,GO:0030198,GO:0030324,GO:0030510,GO:0031345,GO:0031527,GO:0034667,GO:0034698,GO:0035024,GO:0035640,GO:0042493,GO:0043235,GO:0043236,GO:0043588,GO:…	neuron migration|fibronectin binding|protease binding|integrin binding|protein binding|collagen binding|plasma membrane|focal adhesion|cell-matrix adhesion|integrin-mediated signaling pathway|heart development|memory|integrin complex|external side of plasma membrane|cell surface|positive regulation of gene expression|positive regulation of epithelial cell migration|positive regulation of cell-sub…	path:hsa04151,path:hsa04510,path:hsa04512,path:hsa04640,path:hsa04810,path:hsa05165,path:hsa05200,path:hsa05222,path:hsa05410,path:hsa05412,path:hsa05414	PI3K-Akt signaling pathway|Focal adhesion|ECM-receptor interaction|Hematopoietic cell lineage|Regulation of actin cytoskeleton|Human papillomavirus infection|Pathways in cancer|Small cell lung cancer|Hypertrophic cardiomyopathy|Arrhythmogenic right ventricular cardiomyopathy|Dilated cardiomyopathy
ITGA3	ENSG00000005884	17	50057908	50060125	2218	*	Promoter (1-2kb)	50056487	50064789	8303	1	ENST00000508100	1421	protein_coding	integrin subunit alpha 3	GO:0001764,GO:0001968,GO:0002020,GO:0005178,GO:0005515,GO:0005518,GO:0005886,GO:0005925,GO:0007160,GO:0007229,GO:0007507,GO:0007613,GO:0008305,GO:0009897,GO:0009986,GO:0010628,GO:0010634,GO:0010811,GO:0010976,GO:0016323,GO:0017015,GO:0019904,GO:0030111,GO:0030198,GO:0030324,GO:0030510,GO:0031345,GO:0031527,GO:0034667,GO:0034698,GO:0035024,GO:0035640,GO:0042493,GO:0043235,GO:0043236,GO:0043588,GO:…	neuron migration|fibronectin binding|protease binding|integrin binding|protein binding|collagen binding|plasma membrane|focal adhesion|cell-matrix adhesion|integrin-mediated signaling pathway|heart development|memory|integrin complex|external side of plasma membrane|cell surface|positive regulation of gene expression|positive regulation of epithelial cell migration|positive regulation of cell-sub…	path:hsa04151,path:hsa04510,path:hsa04512,path:hsa04640,path:hsa04810,path:hsa05165,path:hsa05200,path:hsa05222,path:hsa05410,path:hsa05412,path:hsa05414	PI3K-Akt signaling pathway|Focal adhesion|ECM-receptor interaction|Hematopoietic cell lineage|Regulation of actin cytoskeleton|Human papillomavirus infection|Pathways in cancer|Small cell lung cancer|Hypertrophic cardiomyopathy|Arrhythmogenic right ventricular cardiomyopathy|Dilated cardiomyopathy
ITGA3	ENSG00000005884	17	50065064	50065779	716	*	Promoter (1-2kb)	50063538	50066032	2495	1	ENST00000570989	1526	protein_coding	integrin subunit alpha 3	GO:0001764,GO:0001968,GO:0002020,GO:0005178,GO:0005515,GO:0005518,GO:0005886,GO:0005925,GO:0007160,GO:0007229,GO:0007507,GO:0007613,GO:0008305,GO:0009897,GO:0009986,GO:0010628,GO:0010634,GO:0010811,GO:0010976,GO:0016323,GO:0017015,GO:0019904,GO:0030111,GO:0030198,GO:0030324,GO:0030510,GO:0031345,GO:0031527,GO:0034667,GO:0034698,GO:0035024,GO:0035640,GO:0042493,GO:0043235,GO:0043236,GO:0043588,GO:…	neuron migration|fibronectin binding|protease binding|integrin binding|protein binding|collagen binding|plasma membrane|focal adhesion|cell-matrix adhesion|integrin-mediated signaling pathway|heart development|memory|integrin complex|external side of plasma membrane|cell surface|positive regulation of gene expression|positive regulation of epithelial cell migration|positive regulation of cell-sub…	path:hsa04151,path:hsa04510,path:hsa04512,path:hsa04640,path:hsa04810,path:hsa05165,path:hsa05200,path:hsa05222,path:hsa05410,path:hsa05412,path:hsa05414	PI3K-Akt signaling pathway|Focal adhesion|ECM-receptor interaction|Hematopoietic cell lineage|Regulation of actin cytoskeleton|Human papillomavirus infection|Pathways in cancer|Small cell lung cancer|Hypertrophic cardiomyopathy|Arrhythmogenic right ventricular cardiomyopathy|Dilated cardiomyopathy
ITGB1	ENSG00000150093	10	32958791	32962344	3554	*	Promoter (<=1kb)	32958486	32960503	2018	2	ENST00000439974	0	protein_coding	integrin subunit beta 1	GO:0000132,GO:0001618,GO:0001726,GO:0001968,GO:0002020,GO:0003779,GO:0005178,GO:0005515,GO:0005737,GO:0005886,GO:0005925,GO:0006909,GO:0006968,GO:0007155,GO:0007156,GO:0007159,GO:0007160,GO:0007161,GO:0007179,GO:0007229,GO:0008305,GO:0009986,GO:0010710,GO:0010763,GO:0015026,GO:0016020,GO:0016477,GO:0019221,GO:0019960,GO:0023035,GO:0030027,GO:0030030,GO:0030032,GO:0030175,GO:0030183,GO:0030198,GO:…	establishment of mitotic spindle orientation|virus receptor activity|ruffle|fibronectin binding|protease binding|actin binding|integrin binding|protein binding|cytoplasm|plasma membrane|focal adhesion|phagocytosis|cellular defense response|cell adhesion|homophilic cell adhesion via plasma membrane adhesion molecules|leukocyte cell-cell adhesion|cell-matrix adhesion|calcium-independent cell-matrix…	path:hsa04015,path:hsa04145,path:hsa04151,path:hsa04360,path:hsa04510,path:hsa04512,path:hsa04514,path:hsa04530,path:hsa04611,path:hsa04670,path:hsa04810,path:hsa05100,path:hsa05130,path:hsa05131,path:hsa05133,path:hsa05135,path:hsa05140,path:hsa05145,path:hsa05165,path:hsa05200,path:hsa05205,path:hsa05222,path:hsa05410,path:hsa05412,path:hsa05414	Rap1 signaling pathway|Phagosome|PI3K-Akt signaling pathway|Axon guidance|Focal adhesion|ECM-receptor interaction|Cell adhesion molecules|Tight junction|Platelet activation|Leukocyte transendothelial migration|Regulation of actin cytoskeleton|Bacterial invasion of epithelial cells|Pathogenic Escherichia coli infection|Shigellosis|Pertussis|Yersinia infection|Leishmaniasis|Toxoplasmosis|Human papi…
ITGB1	ENSG00000150093	10	33005171	33005633	463	*	Promoter (<=1kb)	32929824	33005792	75969	2	ENST00000475184	159	protein_coding	integrin subunit beta 1	GO:0000132,GO:0001618,GO:0001726,GO:0001968,GO:0002020,GO:0003779,GO:0005178,GO:0005515,GO:0005737,GO:0005886,GO:0005925,GO:0006909,GO:0006968,GO:0007155,GO:0007156,GO:0007159,GO:0007160,GO:0007161,GO:0007179,GO:0007229,GO:0008305,GO:0009986,GO:0010710,GO:0010763,GO:0015026,GO:0016020,GO:0016477,GO:0019221,GO:0019960,GO:0023035,GO:0030027,GO:0030030,GO:0030032,GO:0030175,GO:0030183,GO:0030198,GO:…	establishment of mitotic spindle orientation|virus receptor activity|ruffle|fibronectin binding|protease binding|actin binding|integrin binding|protein binding|cytoplasm|plasma membrane|focal adhesion|phagocytosis|cellular defense response|cell adhesion|homophilic cell adhesion via plasma membrane adhesion molecules|leukocyte cell-cell adhesion|cell-matrix adhesion|calcium-independent cell-matrix…	path:hsa04015,path:hsa04145,path:hsa04151,path:hsa04360,path:hsa04510,path:hsa04512,path:hsa04514,path:hsa04530,path:hsa04611,path:hsa04670,path:hsa04810,path:hsa05100,path:hsa05130,path:hsa05131,path:hsa05133,path:hsa05135,path:hsa05140,path:hsa05145,path:hsa05165,path:hsa05200,path:hsa05205,path:hsa05222,path:hsa05410,path:hsa05412,path:hsa05414	Rap1 signaling pathway|Phagosome|PI3K-Akt signaling pathway|Axon guidance|Focal adhesion|ECM-receptor interaction|Cell adhesion molecules|Tight junction|Platelet activation|Leukocyte transendothelial migration|Regulation of actin cytoskeleton|Bacterial invasion of epithelial cells|Pathogenic Escherichia coli infection|Shigellosis|Pertussis|Yersinia infection|Leishmaniasis|Toxoplasmosis|Human papi…
ITPKB-IT1	ENSG00000228382	1	226661085	226661710	626	*	Promoter (1-2kb)	226656640	226659670	3031	2	ENST00000443422	-1415	lncRNA	ITPKB intronic transcript 1	-	-	-	-
ITPKB-IT1	ENSG00000228382	1	226676535	226677116	582	*	Promoter (1-2kb)	226656680	226675067	18388	2	ENST00000412918	-1468	lncRNA	ITPKB intronic transcript 1	-	-	-	-
ITPRID2	ENSG00000138434	2	181892693	181896805	4113	*	Promoter (<=1kb)	181893393	181930738	37346	1	ENST00000416081	0	protein_coding	ITPR interacting domain containing 2	GO:0005102,GO:0005654,GO:0005829,GO:0005886,GO:0051015	signaling receptor binding|nucleoplasm|cytosol|plasma membrane|actin filament binding	-	-
ITPRID2	ENSG00000138434	2	181897656	181899200	1545	*	Promoter (<=1kb)	181898859	181901974	3116	1	ENST00000470654	0	protein_coding	ITPR interacting domain containing 2	GO:0005102,GO:0005654,GO:0005829,GO:0005886,GO:0051015	signaling receptor binding|nucleoplasm|cytosol|plasma membrane|actin filament binding	-	-
ITPRID2	ENSG00000138434	2	181919667	181920432	766	*	Promoter (<=1kb)	181920606	181929797	9192	1	ENST00000451836	-174	protein_coding	ITPR interacting domain containing 2	GO:0005102,GO:0005654,GO:0005829,GO:0005886,GO:0051015	signaling receptor binding|nucleoplasm|cytosol|plasma membrane|actin filament binding	-	-
JMJD1C	ENSG00000171988	10	63216979	63218475	1497	*	Promoter (<=1kb)	63167221	63217711	50491	2	ENST00000639129	0	protein_coding	jumonji domain containing 1C	GO:0000118,GO:0000785,GO:0003712,GO:0005515,GO:0005654,GO:0006355,GO:0006357,GO:0007596,GO:0031490,GO:0032454,GO:0033169,GO:0046872,GO:0046966,GO:0051213,GO:0055114	histone deacetylase complex|chromatin|transcription coregulator activity|protein binding|nucleoplasm|regulation of transcription, DNA-templated|regulation of transcription by RNA polymerase II|blood coagulation|chromatin DNA binding|histone demethylase activity (H3-K9 specific)|histone H3-K9 demethylation|metal ion binding|thyroid hormone receptor binding|dioxygenase activity|oxidation-reduction …	path:hsa05202	Transcriptional misregulation in cancer
JMJD1C	ENSG00000171988	10	63266104	63268388	2285	*	Promoter (<=1kb)	63215424	63268875	53452	2	ENST00000469152	487	protein_coding	jumonji domain containing 1C	GO:0000118,GO:0000785,GO:0003712,GO:0005515,GO:0005654,GO:0006355,GO:0006357,GO:0007596,GO:0031490,GO:0032454,GO:0033169,GO:0046872,GO:0046966,GO:0051213,GO:0055114	histone deacetylase complex|chromatin|transcription coregulator activity|protein binding|nucleoplasm|regulation of transcription, DNA-templated|regulation of transcription by RNA polymerase II|blood coagulation|chromatin DNA binding|histone demethylase activity (H3-K9 specific)|histone H3-K9 demethylation|metal ion binding|thyroid hormone receptor binding|dioxygenase activity|oxidation-reduction …	path:hsa05202	Transcriptional misregulation in cancer
JMJD1C	ENSG00000171988	10	63209443	63210699	1257	*	Promoter (1-2kb)	63176800	63207725	30926	2	ENST00000327520	-1718	protein_coding	jumonji domain containing 1C	GO:0000118,GO:0000785,GO:0003712,GO:0005515,GO:0005654,GO:0006355,GO:0006357,GO:0007596,GO:0031490,GO:0032454,GO:0033169,GO:0046872,GO:0046966,GO:0051213,GO:0055114	histone deacetylase complex|chromatin|transcription coregulator activity|protein binding|nucleoplasm|regulation of transcription, DNA-templated|regulation of transcription by RNA polymerase II|blood coagulation|chromatin DNA binding|histone demethylase activity (H3-K9 specific)|histone H3-K9 demethylation|metal ion binding|thyroid hormone receptor binding|dioxygenase activity|oxidation-reduction …	path:hsa05202	Transcriptional misregulation in cancer
JPH3	ENSG00000154118	16	87655449	87656392	944	*	Promoter (1-2kb)	87653562	87698142	44581	1	ENST00000563609	1887	protein_coding	junctophilin 3	GO:0003674,GO:0005515,GO:0005789,GO:0005886,GO:0007612,GO:0007613,GO:0014701,GO:0016021,GO:0030314,GO:0035640,GO:0040011,GO:0048167,GO:0048168,GO:0050885,GO:0060314,GO:0060402	molecular_function|protein binding|endoplasmic reticulum membrane|plasma membrane|learning|memory|junctional sarcoplasmic reticulum membrane|integral component of membrane|junctional membrane complex|exploration behavior|locomotion|regulation of synaptic plasticity|regulation of neuronal synaptic plasticity|neuromuscular process controlling balance|regulation of ryanodine-sensitive calcium-releas…	-	-
JPH3	ENSG00000154118	16	87650248	87650675	428	*	Promoter (2-3kb)	87653562	87698142	44581	1	ENST00000563609	-2887	protein_coding	junctophilin 3	GO:0003674,GO:0005515,GO:0005789,GO:0005886,GO:0007612,GO:0007613,GO:0014701,GO:0016021,GO:0030314,GO:0035640,GO:0040011,GO:0048167,GO:0048168,GO:0050885,GO:0060314,GO:0060402	molecular_function|protein binding|endoplasmic reticulum membrane|plasma membrane|learning|memory|junctional sarcoplasmic reticulum membrane|integral component of membrane|junctional membrane complex|exploration behavior|locomotion|regulation of synaptic plasticity|regulation of neuronal synaptic plasticity|neuromuscular process controlling balance|regulation of ryanodine-sensitive calcium-releas…	-	-
JPH4	ENSG00000092051	14	23579323	23580406	1084	*	Promoter (<=1kb)	23568038	23578790	10753	2	ENST00000356300	-533	protein_coding	junctophilin 4	GO:0005515,GO:0005789,GO:0005886,GO:0014701,GO:0016021,GO:0030314,GO:0048167,GO:0060314,GO:0060402	protein binding|endoplasmic reticulum membrane|plasma membrane|junctional sarcoplasmic reticulum membrane|integral component of membrane|junctional membrane complex|regulation of synaptic plasticity|regulation of ryanodine-sensitive calcium-release channel activity|calcium ion transport into cytosol	-	-
JPH4	ENSG00000092051	14	23574511	23575477	967	*	Promoter (1-2kb)	23569415	23573001	3587	2	ENST00000544177	-1510	protein_coding	junctophilin 4	GO:0005515,GO:0005789,GO:0005886,GO:0014701,GO:0016021,GO:0030314,GO:0048167,GO:0060314,GO:0060402	protein binding|endoplasmic reticulum membrane|plasma membrane|junctional sarcoplasmic reticulum membrane|integral component of membrane|junctional membrane complex|regulation of synaptic plasticity|regulation of ryanodine-sensitive calcium-release channel activity|calcium ion transport into cytosol	-	-
KALRN	ENSG00000160145	3	124676777	124677318	542	*	Promoter (<=1kb)	124677340	124679749	2410	1	ENST00000462213	-22	protein_coding	kalirin RhoGEF kinase	GO:0004674,GO:0005085,GO:0005524,GO:0005654,GO:0005829,GO:0006468,GO:0007165,GO:0007186,GO:0007399,GO:0007411,GO:0007417,GO:0007528,GO:0007595,GO:0007613,GO:0008344,GO:0015629,GO:0016192,GO:0035176,GO:0035556,GO:0042711,GO:0043065,GO:0043547,GO:0046872,GO:0046959,GO:0048013,GO:0051056,GO:0060125,GO:0060137,GO:0061003,GO:0070062,GO:0106310,GO:0106311	protein serine/threonine kinase activity|guanyl-nucleotide exchange factor activity|ATP binding|nucleoplasm|cytosol|protein phosphorylation|signal transduction|G protein-coupled receptor signaling pathway|nervous system development|axon guidance|central nervous system development|neuromuscular junction development|lactation|memory|adult locomotory behavior|actin cytoskeleton|vesicle-mediated tran…	-	-
KALRN	ENSG00000160145	3	124094695	124095800	1106	*	Promoter (<=1kb)	124094711	124721188	626478	1	ENST00000360013	0	protein_coding	kalirin RhoGEF kinase	GO:0004674,GO:0005085,GO:0005524,GO:0005654,GO:0005829,GO:0006468,GO:0007165,GO:0007186,GO:0007399,GO:0007411,GO:0007417,GO:0007528,GO:0007595,GO:0007613,GO:0008344,GO:0015629,GO:0016192,GO:0035176,GO:0035556,GO:0042711,GO:0043065,GO:0043547,GO:0046872,GO:0046959,GO:0048013,GO:0051056,GO:0060125,GO:0060137,GO:0061003,GO:0070062,GO:0106310,GO:0106311	protein serine/threonine kinase activity|guanyl-nucleotide exchange factor activity|ATP binding|nucleoplasm|cytosol|protein phosphorylation|signal transduction|G protein-coupled receptor signaling pathway|nervous system development|axon guidance|central nervous system development|neuromuscular junction development|lactation|memory|adult locomotory behavior|actin cytoskeleton|vesicle-mediated tran…	-	-
KANSL1	ENSG00000120071	17	46045649	46046268	620	*	Promoter (<=1kb)	46029916	46046121	16206	2	ENST00000572218	0	protein_coding	KAT8 regulatory NSL complex subunit 1	GO:0000123,GO:0000777,GO:0005515,GO:0005634,GO:0005654,GO:0035035,GO:0043981,GO:0043982,GO:0043984,GO:0044545,GO:0071339	histone acetyltransferase complex|condensed chromosome kinetochore|protein binding|nucleus|nucleoplasm|histone acetyltransferase binding|histone H4-K5 acetylation|histone H4-K8 acetylation|histone H4-K16 acetylation|NSL complex|MLL1 complex	-	-
KANSL1	ENSG00000120071	17	46191197	46192784	1588	*	Promoter (<=1kb)	46029956	46192800	162845	2	ENST00000262419	16	protein_coding	KAT8 regulatory NSL complex subunit 1	GO:0000123,GO:0000777,GO:0005515,GO:0005634,GO:0005654,GO:0035035,GO:0043981,GO:0043982,GO:0043984,GO:0044545,GO:0071339	histone acetyltransferase complex|condensed chromosome kinetochore|protein binding|nucleus|nucleoplasm|histone acetyltransferase binding|histone H4-K5 acetylation|histone H4-K8 acetylation|histone H4-K16 acetylation|NSL complex|MLL1 complex	-	-
KATNAL2	ENSG00000167216	18	47059761	47060658	898	*	Promoter (1-2kb)	47058234	47100335	42102	1	ENST00000588433	1527	protein_coding	katanin catalytic subunit A1 like 2	GO:0000922,GO:0005515,GO:0005524,GO:0005634,GO:0005737,GO:0005819,GO:0005874,GO:0008017,GO:0008568,GO:0016853,GO:0016887,GO:0031122,GO:0051013	spindle pole|protein binding|ATP binding|nucleus|cytoplasm|spindle|microtubule|microtubule binding|microtubule-severing ATPase activity|isomerase activity|ATPase activity|cytoplasmic microtubule organization|microtubule severing	-	-
KATNAL2	ENSG00000167216	18	46948633	46949033	401	*	Promoter (1-2kb)	46946835	47102243	155409	1	ENST00000356157	1798	protein_coding	katanin catalytic subunit A1 like 2	GO:0000922,GO:0005515,GO:0005524,GO:0005634,GO:0005737,GO:0005819,GO:0005874,GO:0008017,GO:0008568,GO:0016853,GO:0016887,GO:0031122,GO:0051013	spindle pole|protein binding|ATP binding|nucleus|cytoplasm|spindle|microtubule|microtubule binding|microtubule-severing ATPase activity|isomerase activity|ATPase activity|cytoplasmic microtubule organization|microtubule severing	-	-
KAZALD1	ENSG00000107821	10	101067361	101068924	1564	*	Promoter (<=1kb)	101066395	101067059	665	1	ENST00000608812	966	protein_coding	Kazal type serine peptidase inhibitor domain 1	GO:0001503,GO:0001558,GO:0005515,GO:0005520,GO:0005614,GO:0007275,GO:0009966,GO:0030154,GO:0030198	ossification|regulation of cell growth|protein binding|insulin-like growth factor binding|interstitial matrix|multicellular organism development|regulation of signal transduction|cell differentiation|extracellular matrix organization	-	-
KAZALD1	ENSG00000107821	10	101063668	101066032	2365	*	Promoter (<=1kb)	101066299	101068131	1833	1	ENST00000465807	-267	protein_coding	Kazal type serine peptidase inhibitor domain 1	GO:0001503,GO:0001558,GO:0005515,GO:0005520,GO:0005614,GO:0007275,GO:0009966,GO:0030154,GO:0030198	ossification|regulation of cell growth|protein binding|insulin-like growth factor binding|interstitial matrix|multicellular organism development|regulation of signal transduction|cell differentiation|extracellular matrix organization	-	-
KCMF1	ENSG00000176407	2	84972211	84973678	1468	*	Promoter (<=1kb)	84972201	85046278	74078	1	ENST00000453448	10	protein_coding	potassium channel modulatory factor 1	GO:0005576,GO:0005829,GO:0005886,GO:0008270,GO:0016567,GO:0043312,GO:0045202,GO:0061630,GO:0099536,GO:1904813	extracellular region|cytosol|plasma membrane|zinc ion binding|protein ubiquitination|neutrophil degranulation|synapse|ubiquitin protein ligase activity|synaptic signaling|ficolin-1-rich granule lumen	-	-
KCMF1	ENSG00000176407	2	84969057	84970634	1578	*	Promoter (<=1kb)	84971093	85028056	56964	1	ENST00000456682	-459	protein_coding	potassium channel modulatory factor 1	GO:0005576,GO:0005829,GO:0005886,GO:0008270,GO:0016567,GO:0043312,GO:0045202,GO:0061630,GO:0099536,GO:1904813	extracellular region|cytosol|plasma membrane|zinc ion binding|protein ubiquitination|neutrophil degranulation|synapse|ubiquitin protein ligase activity|synaptic signaling|ficolin-1-rich granule lumen	-	-
KCNIP2	ENSG00000120049	10	101844337	101844906	570	*	Promoter (<=1kb)	101825975	101843920	17946	2	ENST00000358038	-417	protein_coding	potassium voltage-gated channel interacting protein 2	GO:0005250,GO:0005509,GO:0005513,GO:0005515,GO:0005737,GO:0005886,GO:0006813,GO:0006936,GO:0007165,GO:0007268,GO:0008016,GO:0008076,GO:0015459,GO:0034705,GO:0044325,GO:0045163,GO:0045202,GO:0046923,GO:0047485,GO:0061337,GO:0086008,GO:0086009,GO:0086013,GO:0097623,GO:1901379,GO:1903766,GO:1903818	A-type (transient outward) potassium channel activity|calcium ion binding|detection of calcium ion|protein binding|cytoplasm|plasma membrane|potassium ion transport|muscle contraction|signal transduction|chemical synaptic transmission|regulation of heart contraction|voltage-gated potassium channel complex|potassium channel regulator activity|potassium channel complex|ion channel binding|clusterin…	-	-
KCNIP2	ENSG00000120049	10	101842664	101843268	605	*	Promoter (<=1kb)	101827296	101843568	16273	2	ENST00000472764	300	protein_coding	potassium voltage-gated channel interacting protein 2	GO:0005250,GO:0005509,GO:0005513,GO:0005515,GO:0005737,GO:0005886,GO:0006813,GO:0006936,GO:0007165,GO:0007268,GO:0008016,GO:0008076,GO:0015459,GO:0034705,GO:0044325,GO:0045163,GO:0045202,GO:0046923,GO:0047485,GO:0061337,GO:0086008,GO:0086009,GO:0086013,GO:0097623,GO:1901379,GO:1903766,GO:1903818	A-type (transient outward) potassium channel activity|calcium ion binding|detection of calcium ion|protein binding|cytoplasm|plasma membrane|potassium ion transport|muscle contraction|signal transduction|chemical synaptic transmission|regulation of heart contraction|voltage-gated potassium channel complex|potassium channel regulator activity|potassium channel complex|ion channel binding|clusterin…	-	-
KCNK12	ENSG00000184261	2	47573005	47573805	801	*	Promoter (2-3kb)	47509290	47570985	61696	2	ENST00000327876	-2020	protein_coding	potassium two pore domain channel subfamily K member 12	GO:0005244,GO:0005887,GO:0022841,GO:0030322,GO:0034765,GO:0071805	voltage-gated ion channel activity|integral component of plasma membrane|potassium ion leak channel activity|stabilization of membrane potential|regulation of ion transmembrane transport|potassium ion transmembrane transport	-	-
KCNK12	ENSG00000184261	2	47566424	47567423	1000	*	Promoter (2-3kb)	47543344	47570315	26972	2	ENST00000493527	2892	protein_coding	potassium two pore domain channel subfamily K member 12	GO:0005244,GO:0005887,GO:0022841,GO:0030322,GO:0034765,GO:0071805	voltage-gated ion channel activity|integral component of plasma membrane|potassium ion leak channel activity|stabilization of membrane potential|regulation of ion transmembrane transport|potassium ion transmembrane transport	-	-
KCNK17	ENSG00000124780	6	39314684	39315043	360	*	Promoter (<=1kb)	39299012	39314461	15450	2	ENST00000453413	-223	protein_coding	potassium two pore domain channel subfamily K member 17	GO:0005244,GO:0005267,GO:0005886,GO:0005887,GO:0006813,GO:0022841,GO:0030322,GO:0034765,GO:0071805	voltage-gated ion channel activity|potassium channel activity|plasma membrane|integral component of plasma membrane|potassium ion transport|potassium ion leak channel activity|stabilization of membrane potential|regulation of ion transmembrane transport|potassium ion transmembrane transport	-	-
KCNK17	ENSG00000124780	6	39311093	39312154	1062	*	Promoter (2-3kb)	39299001	39314419	15419	2	ENST00000373231	2265	protein_coding	potassium two pore domain channel subfamily K member 17	GO:0005244,GO:0005267,GO:0005886,GO:0005887,GO:0006813,GO:0022841,GO:0030322,GO:0034765,GO:0071805	voltage-gated ion channel activity|potassium channel activity|plasma membrane|integral component of plasma membrane|potassium ion transport|potassium ion leak channel activity|stabilization of membrane potential|regulation of ion transmembrane transport|potassium ion transmembrane transport	-	-
KCNN4	ENSG00000104783	19	43781077	43782926	1850	*	Promoter (<=1kb)	43766533	43781257	14725	2	ENST00000615047	0	protein_coding	potassium calcium-activated channel subfamily N member 4	GO:0002376,GO:0005267,GO:0005515,GO:0005516,GO:0005886,GO:0006811,GO:0006813,GO:0006816,GO:0006884,GO:0006952,GO:0008076,GO:0015269,GO:0016286,GO:0019903,GO:0022894,GO:0030322,GO:0031982,GO:0043005,GO:0043025,GO:0045332,GO:0046541,GO:0050714,GO:0050862,GO:0071805	immune system process|potassium channel activity|protein binding|calmodulin binding|plasma membrane|ion transport|potassium ion transport|calcium ion transport|cell volume homeostasis|defense response|voltage-gated potassium channel complex|calcium-activated potassium channel activity|small conductance calcium-activated potassium channel activity|protein phosphatase binding|Intermediate conductan…	path:hsa04911,path:hsa04929,path:hsa04970,path:hsa04974	Insulin secretion|GnRH secretion|Salivary secretion|Protein digestion and absorption
KCNN4	ENSG00000104783	19	43761515	43766407	4893	*	Promoter (2-3kb)	43766533	43768977	2445	2	ENST00000600909	2570	protein_coding	potassium calcium-activated channel subfamily N member 4	GO:0002376,GO:0005267,GO:0005515,GO:0005516,GO:0005886,GO:0006811,GO:0006813,GO:0006816,GO:0006884,GO:0006952,GO:0008076,GO:0015269,GO:0016286,GO:0019903,GO:0022894,GO:0030322,GO:0031982,GO:0043005,GO:0043025,GO:0045332,GO:0046541,GO:0050714,GO:0050862,GO:0071805	immune system process|potassium channel activity|protein binding|calmodulin binding|plasma membrane|ion transport|potassium ion transport|calcium ion transport|cell volume homeostasis|defense response|voltage-gated potassium channel complex|calcium-activated potassium channel activity|small conductance calcium-activated potassium channel activity|protein phosphatase binding|Intermediate conductan…	path:hsa04911,path:hsa04929,path:hsa04970,path:hsa04974	Insulin secretion|GnRH secretion|Salivary secretion|Protein digestion and absorption
KCNN4	ENSG00000104783	19	43783386	43784881	1496	*	Promoter (2-3kb)	43766533	43781257	14725	2	ENST00000615047	-2129	protein_coding	potassium calcium-activated channel subfamily N member 4	GO:0002376,GO:0005267,GO:0005515,GO:0005516,GO:0005886,GO:0006811,GO:0006813,GO:0006816,GO:0006884,GO:0006952,GO:0008076,GO:0015269,GO:0016286,GO:0019903,GO:0022894,GO:0030322,GO:0031982,GO:0043005,GO:0043025,GO:0045332,GO:0046541,GO:0050714,GO:0050862,GO:0071805	immune system process|potassium channel activity|protein binding|calmodulin binding|plasma membrane|ion transport|potassium ion transport|calcium ion transport|cell volume homeostasis|defense response|voltage-gated potassium channel complex|calcium-activated potassium channel activity|small conductance calcium-activated potassium channel activity|protein phosphatase binding|Intermediate conductan…	path:hsa04911,path:hsa04929,path:hsa04970,path:hsa04974	Insulin secretion|GnRH secretion|Salivary secretion|Protein digestion and absorption
KCNT1	ENSG00000107147	9	135751982	135753181	1200	*	Promoter (<=1kb)	135753751	135786399	32649	1	ENST00000490363	-570	protein_coding	potassium sodium-activated channel subfamily T member 1	GO:0005228,GO:0005886,GO:0015271,GO:0016021,GO:0071805	intracellular sodium activated potassium channel activity|plasma membrane|outward rectifier potassium channel activity|integral component of membrane|potassium ion transmembrane transport	-	-
KCNT1	ENSG00000107147	9	135765780	135766516	737	*	Promoter (<=1kb)	135765734	135768848	3115	1	ENST00000636003	46	protein_coding	potassium sodium-activated channel subfamily T member 1	GO:0005228,GO:0005886,GO:0015271,GO:0016021,GO:0071805	intracellular sodium activated potassium channel activity|plasma membrane|outward rectifier potassium channel activity|integral component of membrane|potassium ion transmembrane transport	-	-
KIAA1755	ENSG00000149633	20	38261196	38261826	631	*	Promoter (<=1kb)	38225549	38260772	35224	2	ENST00000496900	-424	protein_coding	KIAA1755	-	-	-	-
KIAA1755	ENSG00000149633	20	38215600	38216258	659	*	Promoter (1-2kb)	38212476	38218105	5630	2	ENST00000487506	1847	protein_coding	KIAA1755	-	-	-	-
KIF19	ENSG00000196169	17	74346652	74347607	956	*	Promoter (<=1kb)	74348590	74350481	1892	1	ENST00000549637	-983	protein_coding	kinesin family member 19	GO:0003777,GO:0005524,GO:0005871,GO:0005874,GO:0005929,GO:0005930,GO:0007018,GO:0008017,GO:0008574,GO:0016887,GO:0060404,GO:0070462	microtubule motor activity|ATP binding|kinesin complex|microtubule|cilium|axoneme|microtubule-based movement|microtubule binding|ATP-dependent microtubule motor activity, plus-end-directed|ATPase activity|axonemal microtubule depolymerization|plus-end specific microtubule depolymerization	-	-
KIF19	ENSG00000196169	17	74328759	74329517	759	*	Promoter (2-3kb)	74326257	74351319	25063	1	ENST00000547389	2502	protein_coding	kinesin family member 19	GO:0003777,GO:0005524,GO:0005871,GO:0005874,GO:0005929,GO:0005930,GO:0007018,GO:0008017,GO:0008574,GO:0016887,GO:0060404,GO:0070462	microtubule motor activity|ATP binding|kinesin complex|microtubule|cilium|axoneme|microtubule-based movement|microtubule binding|ATP-dependent microtubule motor activity, plus-end-directed|ATPase activity|axonemal microtubule depolymerization|plus-end specific microtubule depolymerization	-	-
KITLG	ENSG00000049130	12	88577114	88579591	2478	*	Promoter (<=1kb)	88494471	88580301	85831	2	ENST00000646633	710	protein_coding	KIT ligand	GO:0000165,GO:0001541,GO:0001755,GO:0002687,GO:0002763,GO:0005125,GO:0005173,GO:0005515,GO:0005576,GO:0005615,GO:0005737,GO:0005856,GO:0005886,GO:0007155,GO:0008083,GO:0008284,GO:0008584,GO:0016021,GO:0030027,GO:0030175,GO:0033026,GO:0035162,GO:0035234,GO:0043406,GO:0045636,GO:0046579,GO:0050731,GO:0051897,GO:0070668,GO:0097192,GO:1901534,GO:1902035	MAPK cascade|ovarian follicle development|neural crest cell migration|positive regulation of leukocyte migration|positive regulation of myeloid leukocyte differentiation|cytokine activity|stem cell factor receptor binding|protein binding|extracellular region|extracellular space|cytoplasm|cytoskeleton|plasma membrane|cell adhesion|growth factor activity|positive regulation of cell population proli…	path:hsa04010,path:hsa04014,path:hsa04015,path:hsa04072,path:hsa04151,path:hsa04640,path:hsa04916,path:hsa05200	MAPK signaling pathway|Ras signaling pathway|Rap1 signaling pathway|Phospholipase D signaling pathway|PI3K-Akt signaling pathway|Hematopoietic cell lineage|Melanogenesis|Pathways in cancer
KITLG	ENSG00000049130	12	88580806	88581570	765	*	Promoter (<=1kb)	88492793	88580851	88059	2	ENST00000347404	0	protein_coding	KIT ligand	GO:0000165,GO:0001541,GO:0001755,GO:0002687,GO:0002763,GO:0005125,GO:0005173,GO:0005515,GO:0005576,GO:0005615,GO:0005737,GO:0005856,GO:0005886,GO:0007155,GO:0008083,GO:0008284,GO:0008584,GO:0016021,GO:0030027,GO:0030175,GO:0033026,GO:0035162,GO:0035234,GO:0043406,GO:0045636,GO:0046579,GO:0050731,GO:0051897,GO:0070668,GO:0097192,GO:1901534,GO:1902035	MAPK cascade|ovarian follicle development|neural crest cell migration|positive regulation of leukocyte migration|positive regulation of myeloid leukocyte differentiation|cytokine activity|stem cell factor receptor binding|protein binding|extracellular region|extracellular space|cytoplasm|cytoskeleton|plasma membrane|cell adhesion|growth factor activity|positive regulation of cell population proli…	path:hsa04010,path:hsa04014,path:hsa04015,path:hsa04072,path:hsa04151,path:hsa04640,path:hsa04916,path:hsa05200	MAPK signaling pathway|Ras signaling pathway|Rap1 signaling pathway|Phospholipase D signaling pathway|PI3K-Akt signaling pathway|Hematopoietic cell lineage|Melanogenesis|Pathways in cancer
KLHDC4	ENSG00000104731	16	87698026	87698506	481	*	Promoter (<=1kb)	87696485	87699415	2931	2	ENST00000568444	909	protein_coding	kelch domain containing 4	GO:0005515	protein binding	-	-
KLHDC4	ENSG00000104731	16	87724318	87725011	694	*	Promoter (1-2kb)	87710798	87726917	16120	2	ENST00000562913	1906	protein_coding	kelch domain containing 4	GO:0005515	protein binding	-	-
KLHDC8A	ENSG00000162873	1	205355483	205356054	572	*	Promoter (<=1kb)	205337315	205356578	19264	2	ENST00000460687	524	protein_coding	kelch domain containing 8A	GO:0005515	protein binding	-	-
KLHDC8A	ENSG00000162873	1	205341447	205342805	1359	*	Promoter (1-2kb)	205339801	205344182	4382	2	ENST00000607826	1377	protein_coding	kelch domain containing 8A	GO:0005515	protein binding	-	-
KLHDC8A	ENSG00000162873	1	205345253	205345576	324	*	Promoter (1-2kb)	205339801	205344182	4382	2	ENST00000607826	-1071	protein_coding	kelch domain containing 8A	GO:0005515	protein binding	-	-
[truncated: 805 more rows]
