# Supplementary material for: LINC00922 decoys SIRT3 to facilitate the metastasis of colorectal cancer through up-regulation the H3K27 crotonylation of ETS1 promoter
Source: Mol Cancer. 2023 Oct 4;22:163. doi: 10.1186/s12943-023-01859-y (PMC10548613; doi:10.1186/s12943-023-01859-y)
Supplement: Supplementary file 5 — Additional file 5: Table S6 [file 12943_2023_1859_MOESM5_ESM.xlsx]

## Sheet: Table S5. Genes annotated by SI
Table S6. Genes annotated by SIRT3 peaks
geneId	seqnames	start	end	width	peak_name	fold_enrichment	#NAME?	#NAME?	annotation	geneStart	geneEnd	geneLength	geneStrand	transcriptId	distanceToTSS	Gene_symbol	gene_biotype	description	GO_id	GO_term	pathway	pathway_description
ENSG00000074054	2	121530724	121531258	535	sirt3_vector_IP-vs-RIgG_vector_IgG_peak_18	5.57889	8.69922	2.59161	Promoter (<=1kb)	121515665	121530745	15081	2	ENST00000485112	0	CLASP1	protein_coding	cytoplasmic linker associated protein 1	GO:0000086,GO:0000226,GO:0000776,GO:0000777,GO:0001578,GO:0002162,GO:0005515,GO:0005794,GO:0005813,GO:0005815,GO:0005828,GO:0005829,GO:0005876,GO:0005881,GO:0005925,GO:0005938,GO:0006903,GO:0007020,GO:0007026,GO:0007030,GO:0007052,GO:0007163,GO:0008017,GO:0010389,GO:0010458,GO:0010470,GO:0010634,GO:0010717,GO:0016020,GO:0030953,GO:0030981,GO:0031023,GO:0031110,GO:0031111,GO:0031116,GO:0031592,GO:…	G2/M transition of mitotic cell cycle|microtubule cytoskeleton organization|kinetochore|condensed chromosome kinetochore|microtubule bundle formation|dystroglycan binding|protein binding|Golgi apparatus|centrosome|microtubule organizing center|kinetochore microtubule|cytosol|spindle microtubule|cytoplasmic microtubule|focal adhesion|cell cortex|vesicle targeting|microtubule nucleation|negative re…	-	-
ENSG00000105983	7	156706046	156706423	378	sirt3_vector_IP-vs-RIgG_vector_IgG_peak_33	5.48678	8.55154	2.49282	Intron (ENST00000353442/ENSG00000105983, intron 15 of 16)	156688114	156726103	37990	2	ENST00000486837	19680	LMBR1	protein_coding	limb development membrane protein 1	GO:0004888,GO:0005515,GO:0005887,GO:0007165	transmembrane signaling receptor activity|protein binding|integral component of plasma membrane|signal transduction	-	-
ENSG00000129696	8	33513125	33513631	507	sirt3_vector_IP-vs-RIgG_vector_IgG_peak_34	5.06773	7.87621	1.86229	Promoter (<=1kb)	33498509	33513185	14677	2	ENST00000613904	0	TTI2	protein_coding	TELO2 interacting protein 2	GO:0005654,GO:0005813,GO:0005829,GO:0070209	nucleoplasm|centrosome|cytosol|ASTRA complex	-	-
ENSG00000133121	13	33211590	33211986	397	sirt3_vector_IP-vs-RIgG_vector_IgG_peak_7	4.92148	7.25157	1.40211	Intron (ENST00000628131/ENSG00000236581, intron 2 of 5)	33103170	33206006	102837	2	ENST00000399365	-5584	STARD13	protein_coding	StAR related lipid transfer domain containing 13	GO:0005096,GO:0005515,GO:0005811,GO:0005829,GO:0007165,GO:0008289,GO:0030036,GO:0031966,GO:0035023,GO:0043542,GO:0043547,GO:0051056,GO:0090051,GO:0097498	GTPase activator activity|protein binding|lipid droplet|cytosol|signal transduction|lipid binding|actin cytoskeleton organization|mitochondrial membrane|regulation of Rho protein signal transduction|endothelial cell migration|positive regulation of GTPase activity|regulation of small GTPase mediated signal transduction|negative regulation of cell migration involved in sprouting angiogenesis|endot…	-	-
ENSG00000133316	11	62841348	62842409	1062	sirt3_vector_IP-vs-RIgG_vector_IgG_peak_4	10.3616	21.3364	14.3733	Promoter (<=1kb)	62832912	62841809	8898	2	ENST00000525239	0	WDR74	protein_coding	WD repeat domain 74	GO:0000176,GO:0001825,GO:0005515,GO:0005634,GO:0005654,GO:0005730,GO:0006364,GO:0016070,GO:0030687,GO:0042273	nuclear exosome (RNase complex)|blastocyst formation|protein binding|nucleus|nucleoplasm|nucleolus|rRNA processing|RNA metabolic process|preribosome, large subunit precursor|ribosomal large subunit biogenesis	-	-
ENSG00000142156	21	45980605	45981204	600	sirt3_vector_IP-vs-RIgG_vector_IgG_peak_23	5.57889	8.69922	2.59161	Promoter (<=1kb)	45981769	46004101	22333	1	ENST00000612273	-565	COL6A1	protein_coding	collagen type VI alpha 1 chain	GO:0001649,GO:0005518,GO:0005576,GO:0005589,GO:0005615,GO:0005765,GO:0005788,GO:0007155,GO:0016020,GO:0030020,GO:0030198,GO:0032991,GO:0035987,GO:0042383,GO:0048407,GO:0062023,GO:0070062,GO:0071230	osteoblast differentiation|collagen binding|extracellular region|collagen type VI trimer|extracellular space|lysosomal membrane|endoplasmic reticulum lumen|cell adhesion|membrane|extracellular matrix structural constituent conferring tensile strength|extracellular matrix organization|protein-containing complex|endodermal cell differentiation|sarcolemma|platelet-derived growth factor binding|colla…	path:hsa04151,path:hsa04510,path:hsa04512,path:hsa04974,path:hsa05165	PI3K-Akt signaling pathway|Focal adhesion|ECM-receptor interaction|Protein digestion and absorption|Human papillomavirus infection
ENSG00000145287	4	83093529	83094233	705	sirt3_vector_IP-vs-RIgG_vector_IgG_peak_26	6.21044	9.56266	3.39232	3' UTR	83090688	83109843	19156	2	ENST00000411416	15610	PLAC8	protein_coding	placenta associated 8	GO:0003682,GO:0005576,GO:0008284,GO:0009409,GO:0035578,GO:0040015,GO:0042742,GO:0043066,GO:0043312,GO:0045944,GO:0050873,GO:0120162	chromatin binding|extracellular region|positive regulation of cell population proliferation|response to cold|azurophil granule lumen|negative regulation of multicellular organism growth|defense response to bacterium|negative regulation of apoptotic process|neutrophil degranulation|positive regulation of transcription by RNA polymerase II|brown fat cell differentiation|positive regulation of cold-…	-	-
ENSG00000147601	8	73010090	73010659	570	sirt3_vector_IP-vs-RIgG_vector_IgG_peak_35	5.28093	7.69192	1.71799	Promoter (1-2kb)	73008908	73012505	3598	1	ENST00000518695	1182	TERF1	protein_coding	telomeric repeat binding factor 1	GO:0000723,GO:0000781,GO:0000783,GO:0001650,GO:0003677,GO:0003691,GO:0003720,GO:0005515,GO:0005634,GO:0005654,GO:0005730,GO:0005737,GO:0005819,GO:0007004,GO:0007049,GO:0008017,GO:0008156,GO:0008301,GO:0016233,GO:0016604,GO:0032211,GO:0032214,GO:0042162,GO:0042802,GO:0042803,GO:0051301,GO:0051974,GO:0061820,GO:0070187,GO:0071532,GO:0090656,GO:0098505,GO:1904357,GO:1904792,GO:1904850,GO:1904911,GO:…	telomere maintenance|chromosome, telomeric region|nuclear telomere cap complex|fibrillar center|DNA binding|double-stranded telomeric DNA binding|telomerase activity|protein binding|nucleus|nucleoplasm|nucleolus|cytoplasm|spindle|telomere maintenance via telomerase|cell cycle|microtubule binding|negative regulation of DNA replication|DNA binding, bending|telomere capping|nuclear body|negative reg…	-	-
ENSG00000158373	6	26157453	26158157	705	sirt3_vector_IP-vs-RIgG_vector_IgG_peak_32	5.21099	7.70733	1.71799	Promoter (<=1kb)	26158146	26158641	496	1	ENST00000377777	0	H2BC5	protein_coding	H2B clustered histone 5	GO:0000786,GO:0003674,GO:0003677,GO:0005515,GO:0005634,GO:0005654,GO:0005829,GO:0006334,GO:0016567,GO:0046982,GO:0070062	nucleosome|molecular_function|DNA binding|protein binding|nucleus|nucleoplasm|cytosol|nucleosome assembly|protein ubiquitination|protein heterodimerization activity|extracellular exosome	path:hsa05034,path:hsa05203,path:hsa05322	Alcoholism|Viral carcinogenesis|Systemic lupus erythematosus
ENSG00000163092	2	167176950	167178157	1208	sirt3_vector_IP-vs-RIgG_vector_IgG_peak_19	5.16768	7.63929	1.71799	Intron (ENST00000409195/ENSG00000163092, intron 3 of 10)	167187283	167259749	72467	1	ENST00000409605	-9126	XIRP2	protein_coding	xin actin binding repeat containing 2	GO:0001725,GO:0005925,GO:0007507,GO:0008150,GO:0030036,GO:0051015	stress fiber|focal adhesion|heart development|biological_process|actin cytoskeleton organization|actin filament binding	-	-
ENSG00000170571	5	49658433	49658723	291	sirt3_vector_IP-vs-RIgG_vector_IgG_peak_28	1.54004	10.377	4.13058	Distal Intergenic	50398027	50411998	13972	2	ENST00000505896	753275	EMB	protein_coding	embigin	GO:0005886,GO:0005887,GO:0007156,GO:0007411,GO:0030424,GO:0035879,GO:0045202,GO:0070593,GO:0098632	plasma membrane|integral component of plasma membrane|homophilic cell adhesion via plasma membrane adhesion molecules|axon guidance|axon|plasma membrane lactate transport|synapse|dendrite self-avoidance|cell-cell adhesion mediator activity	-	-
ENSG00000170571	5	49661408	49661817	410	sirt3_vector_IP-vs-RIgG_vector_IgG_peak_29	1.6934	21.9834	15.0071	Distal Intergenic	50398027	50411998	13972	2	ENST00000505896	750181	EMB	protein_coding	embigin	GO:0005886,GO:0005887,GO:0007156,GO:0007411,GO:0030424,GO:0035879,GO:0045202,GO:0070593,GO:0098632	plasma membrane|integral component of plasma membrane|homophilic cell adhesion via plasma membrane adhesion molecules|axon guidance|axon|plasma membrane lactate transport|synapse|dendrite self-avoidance|cell-cell adhesion mediator activity	-	-
ENSG00000172086	2	88046178	88046604	427	sirt3_vector_IP-vs-RIgG_vector_IgG_peak_17	5.21099	7.70733	1.71799	Intron (ENST00000347055/ENSG00000172086, intron 1 of 3)	88027205	88055783	28579	2	ENST00000347055	9179	KRCC1	protein_coding	lysine rich coiled-coil 1	GO:0005515	protein binding	-	-
ENSG00000173077	9	115308387	115308837	451	sirt3_vector_IP-vs-RIgG_vector_IgG_peak_38	5.12495	7.57211	1.6808	Intron (ENST00000374016/ENSG00000173077, intron 4 of 7)	115290797	115314480	23684	1	ENST00000477580	17590	DELEC1	lncRNA	deleted in esophageal cancer 1	-	-	-	-
ENSG00000179912	12	57363171	57363517	347	sirt3_vector_IP-vs-RIgG_vector_IgG_peak_6	5.21099	7.70733	1.71799	Intron (ENST00000347140/ENSG00000179912, intron 2 of 23)	57254756	57341482	86727	2	ENST00000403821	-21689	R3HDM2	protein_coding	R3H domain containing 2	GO:0003723,GO:0005515,GO:0005634	RNA binding|protein binding|nucleus	-	-
ENSG00000180229	15	20406167	20406382	216	sirt3_vector_IP-vs-RIgG_vector_IgG_peak_8	5.21099	7.70733	1.71799	Intron (ENST00000426501/ENSG00000180229, intron 14 of 15)	20439270	20440670	1401	2	ENST00000454045	34288	HERC2P3	transcribed_unprocessed_pseudogene	hect domain and RLD 2 pseudogene 3	-	-	-	-
ENSG00000199377	1	44721125	44722205	1081	sirt3_vector_IP-vs-RIgG_vector_IgG_peak_1	6.13569	11.3382	5.02282	Promoter (<=1kb)	44721786	44721902	117	2	ENST00000362507	0	RNU5F-1	snRNA	RNA, U5F small nuclear 1	-	-	-	-
ENSG00000199426	17	58658633	58659678	1046	sirt3_vector_IP-vs-RIgG_vector_IgG_peak_16	6.26363	14.5125	7.95352	Intron (ENST00000389934/ENSG00000121101, intron 1 of 32)	58666537	58666697	161	2	ENST00000362556	7019	RNU1-108P	snRNA	RNA, U1 small nuclear 108, pseudogene	-	-	-	-
ENSG00000199568	15	65295894	65296565	672	sirt3_vector_IP-vs-RIgG_vector_IgG_peak_9	8.89002	16.4272	9.74804	Promoter (<=1kb)	65296051	65296166	116	1	ENST00000362698	0	RNU5A-1	snRNA	RNA, U5A small nuclear 1	-	-	-	-
ENSG00000199879	1	148263132	148263720	589	sirt3_vector_IP-vs-RIgG_vector_IgG_peak_3	5.94679	8.69922	2.59161	Promoter (<=1kb)	148263476	148263632	157	1	ENST00000363009	0	RNVU1-22	snRNA	RNA, variant U1 small nuclear 22	-	-	-	-
ENSG00000200463	17	8172755	8174205	1451	sirt3_vector_IP-vs-RIgG_vector_IgG_peak_13	6.07032	9.81294	3.60928	Promoter (<=1kb)	8173454	8173587	134	2	ENST00000363593	0	SNORD118	snoRNA	small nucleolar RNA, C/D box 118	-	-	-	-
ENSG00000212195	17	58630451	58632204	1754	sirt3_vector_IP-vs-RIgG_vector_IgG_peak_15	7.33749	18.3673	11.5397	Promoter (<=1kb)	58631641	58631836	196	2	ENST00000390893	0	U3	snoRNA	Small nucleolar RNA U3	-	-	-	-
ENSG00000222146	8	112195119	112195755	637	sirt3_vector_IP-vs-RIgG_vector_IgG_peak_36	5.20151	8.41215	2.37265	Distal Intergenic	112148742	112148825	84	2	ENST00000410214	-46294	RNU4-37P	snRNA	RNA, U4 small nuclear 37, pseudogene	-	-	-	-
ENSG00000231252	1	60830745	60831315	571	sirt3_vector_IP-vs-RIgG_vector_IgG_peak_2	5.28093	7.69192	1.71799	Intron (ENST00000665290/ENSG00000231252, intron 1 of 5)	60659634	60826587	166954	2	ENST00000667862	-4158	AC099792.1	lncRNA	novel transcript	-	-	-	-
ENSG00000235505	11	104902918	104903505	588	sirt3_vector_IP-vs-RIgG_vector_IgG_peak_5	5.21099	7.70733	1.71799	Promoter (<=1kb)	104901550	104903710	2161	2	ENST00000534659	205	CASP4LP	transcribed_unprocessed_pseudogene	caspase 4 like, pseudogene	-	-	-	-
ENSG00000238251	9	96405383	96405878	496	sirt3_vector_IP-vs-RIgG_vector_IgG_peak_37	5.12495	7.57211	1.6808	Promoter (1-2kb)	96407284	96407797	514	1	ENST00000457472	-1406	NSA2P7	processed_pseudogene	NSA2 pseudogene 7	-	-	-	-
ENSG00000249332	5	15196109	15196457	349	sirt3_vector_IP-vs-RIgG_vector_IgG_peak_27	5.21099	7.70733	1.71799	Promoter (1-2kb)	15112120	15198071	85952	2	ENST00000651224	1614	LINC02149	lncRNA	long intergenic non-protein coding RNA 2149	-	-	-	-
ENSG00000249828	4	49149159	49149819	661	sirt3_vector_IP-vs-RIgG_vector_IgG_peak_24	1.56738	8.04945	2.03027	Distal Intergenic	49203171	49203726	556	2	ENST00000512142	53907	AC118282.3	processed_pseudogene	sorting nexin 18 (SNX18) pseudogene	-	-	-	-
ENSG00000249828	4	49153181	49153633	453	sirt3_vector_IP-vs-RIgG_vector_IgG_peak_25	1.83307	10.5922	4.33756	Distal Intergenic	49203171	49203726	556	2	ENST00000512142	50093	AC118282.3	processed_pseudogene	sorting nexin 18 (SNX18) pseudogene	-	-	-	-
ENSG00000251261	5	101764852	101765595	744	sirt3_vector_IP-vs-RIgG_vector_IgG_peak_30	5.21099	7.70733	1.71799	Distal Intergenic	101816475	101816780	306	2	ENST00000513483	51185	OR7H2P	unprocessed_pseudogene	olfactory receptor family 7 subfamily H member 2 pseudogene	-	-	-	-
ENSG00000261239	16	46390641	46390928	288	sirt3_vector_IP-vs-RIgG_vector_IgG_peak_11	1.61583	21.0723	14.1169	Distal Intergenic	46474122	46478439	4318	2	ENST00000571606	87511	ANKRD26P1	transcribed_unprocessed_pseudogene	ankyrin repeat domain 26 pseudogene 1	-	-	-	-
ENSG00000261404	16	74204056	74204699	644	sirt3_vector_IP-vs-RIgG_vector_IgG_peak_12	5.12495	7.57211	1.6808	Promoter (1-2kb)	73943078	74206165	263088	2	ENST00000641127	1466	AC138627.1	lncRNA	novel transcript	-	-	-	-
ENSG00000276289	21	7962757	7963101	345	sirt3_vector_IP-vs-RIgG_vector_IgG_peak_20	5.21099	7.70733	1.71799	Distal Intergenic	7816675	7829926	13252	2	ENST00000622690	-132831	KCNE1B	protein_coding	potassium voltage-gated channel subfamily E regulatory subunit 1B	GO:0005251,GO:0008076,GO:0015459,GO:0044325,GO:0060307,GO:0086005,GO:0086011,GO:0086091,GO:0097623,GO:0098915,GO:1902260,GO:1902282	delayed rectifier potassium channel activity|voltage-gated potassium channel complex|potassium channel regulator activity|ion channel binding|regulation of ventricular cardiac muscle cell membrane repolarization|ventricular cardiac muscle cell action potential|membrane repolarization during action potential|regulation of heart rate by cardiac conduction|potassium ion export across plasma membrane…	path:hsa04261	Adrenergic signaling in cardiomyocytes
ENSG00000279602	17	43367677	43368371	695	sirt3_vector_IP-vs-RIgG_vector_IgG_peak_14	5.57889	8.69922	2.59161	Intron (ENST00000658096/ENSG00000188825, intron 4 of 6)	43360041	43361361	1321	2	ENST00000624705	-6316	AC109326.1	TEC	-	-	-	-	-
ENSG00000280082	21	15329064	15329874	811	sirt3_vector_IP-vs-RIgG_vector_IgG_peak_22	5.0009	7.37682	1.50918	Distal Intergenic	15346652	15346738	87	1	ENST00000623768	-16778	AF246928.1	TEC	-	-	-	-	-
ENSG00000282925	5	127580878	127581317	440	sirt3_vector_IP-vs-RIgG_vector_IgG_peak_31	4.93875	7.9764	1.96015	Distal Intergenic	127588746	127590710	1965	2	ENST00000635510	9393	AC010424.3	lncRNA	novel transcript	-	-	-	-
ENSG00000286968	16	34588208	34588609	402	sirt3_vector_IP-vs-RIgG_vector_IgG_peak_10	2.06686	13.2804	6.82238	Distal Intergenic	34446566	34448866	2301	1	ENST00000669161	141642	FP325313.2	unprocessed_pseudogene	novel pseudogene	-	-	-	-
ENSG00000288536	21	15122901	15123470	570	sirt3_vector_IP-vs-RIgG_vector_IgG_peak_21	5.21099	7.70733	1.71799	Exon (ENST00000674143/ENSG00000288536, exon 2 of 5)	15102313	15138649	36337	2	ENST00000674143	15179	AF222684.1	lncRNA	novel transcript	-	-	-	-
